# Supplementary material for: Identifying potential maternal genes of Bombyx mori using digital gene expression profiling
Source: PLoS One. 2018 Feb 20;13(2):e0192745. doi: 10.1371/journal.pone.0192745 (PMC5819784; doi:10.1371/journal.pone.0192745)
Supplement: S1 Table — (XLSX) [file pone.0192745.s001.xlsx]

## Sheet: Tabel S1
Gene identifier	0h_raw(5854282)	0h_norm(TPM)	6h_raw(5717831)	6h_norm(TPM)	12h_raw(5607394)	12h_norm(TPM)	18h_raw(5704932)	18h_norm(TPM)	24h_raw(5673650)	24h_norm(TPM)
BGIBMGA003317-TA	71	12.13	94	16.44	44	7.85	55	9.64	23	4.05
BGIBMGA004978-TA	951	162.45	881	154.08	247	44.05	1216	213.15	277	48.82
BGIBMGA004656-TA	32	5.47	33	5.77	33	5.89	33	5.78	9	1.59
BGIBMGA013070-TA	225	38.43	284	49.67	254	45.3	208	36.46	342	60.28
BGIBMGA002001-TA	4	0.68	0	0	2	0.36	0	0	0	0
BGIBMGA012376-TA	277	47.32	196	34.28	224	39.95	183	32.08	322	56.75
BGIBMGA014407-TA	0	0	2	0.35	2	0.36	2	0.35	0	0
BGIBMGA002413-TA	2	0.34	8	1.4	0	0	2	0.35	0	0
BGIBMGA007287-TA	53	9.05	40	7	23	4.1	27	4.73	14	2.47
BGIBMGA010765-TA	39	6.66	79	13.82	55	9.81	51	8.94	22	3.88
BGIBMGA003027-TA	79	13.49	69	12.07	95	16.94	73	12.8	18	3.17
BGIBMGA011779-TA	19	3.25	5	0.87	4	0.71	6	1.05	13	2.29
BGIBMGA010495-TA	84	14.35	112	19.59	112	19.97	82	14.37	50	8.81
BGIBMGA002190-TA	4	0.68	2	0.35	4	0.71	0	0	8	1.41
BGIBMGA009085-TA	0	0	2	0.35	0	0	0	0	0	0
BGIBMGA010542-TA	3	0.51	0	0	4	0.71	0	0	0	0
BGIBMGA008989-TA	89	15.2	92	16.09	107	19.08	141	24.72	123	21.68
BGIBMGA010595-TA	134	22.89	140	24.48	149	26.57	198	34.71	91	16.04
BGIBMGA006987-TA	7	1.2	11	1.92	10	1.78	7	1.23	2	0.35
BGIBMGA003021-TA	12	2.05	7	1.22	6	1.07	12	2.1	10	1.76
BGIBMGA011687-TA	11	1.88	19	3.32	8	1.43	10	1.75	36	6.35
BGIBMGA013003-TA	0	0	0	0	0	0	0	0	2	0.35
BGIBMGA005131-TA	2	0.34	0	0	0	0	0	0	12	2.12
BGIBMGA009648-TA	3191	545.07	5217	912.41	5619	1002.07	4984	873.63	54	9.52
BGIBMGA004911-TA	540	92.24	362	63.31	1180	210.44	1988	348.47	8537	1504.68
BGIBMGA012206-TA	180	30.75	154	26.93	112	19.97	83	14.55	86	15.16
BGIBMGA007120-TA	9	1.54	10	1.75	10	1.78	5	0.88	2	0.35
BGIBMGA001346-TA	5	0.85	5	0.87	0	0	9	1.58	3	0.53
BGIBMGA002326-TA	0	0	2	0.35	0	0	0	0	0	0
BGIBMGA008018-TA	0	0	0	0	2	0.36	0	0	0	0
BGIBMGA009620-TA	12	2.05	29	5.07	11	1.96	16	2.8	26	4.58
BGIBMGA010077-TA	0	0	2	0.35	0	0	6	1.05	200	35.25
BGIBMGA001084-TA	297	50.73	256	44.77	516	92.02	327	57.32	207	36.48
BGIBMGA013231-TA	0	0	5	0.87	8	1.43	3	0.53	2	0.35
BGIBMGA001982-TA	6	1.02	6	1.05	3	0.54	4	0.7	0	0
BGIBMGA011772-TA	237	40.48	169	29.56	189	33.71	118	20.68	77	13.57
BGIBMGA002381-TA	7799	1332.19	8072	1411.72	10155	1811	19893	3486.98	36225	6384.78
BGIBMGA002024-TA	2	0.34	2	0.35	0	0	5	0.88	0	0
BGIBMGA010673-TA	322	55	469	82.02	384	68.48	292	51.18	101	17.8
BGIBMGA004743-TA	11	1.88	11	1.92	6	1.07	26	4.56	6	1.06
BGIBMGA013580-TA	228	38.95	166	29.03	93	16.59	87	15.25	19	3.35
BGIBMGA001435-TA	0	0	0	0	0	0	0	0	5	0.88
BGIBMGA007142-TA	18	3.07	42	7.35	23	4.1	26	4.56	3	0.53
BGIBMGA000825-TA	3	0.51	2	0.35	0	0	5	0.88	0	0
BGIBMGA006749-TA	92	15.71	112	19.59	91	16.23	97	17	148	26.09
BGIBMGA010920-TA	0	0	0	0	0	0	3	0.53	0	0
BGIBMGA014370-TA	2	0.34	0	0	5	0.89	2	0.35	8	1.41
BGIBMGA006041-TA	17	2.9	7	1.22	11	1.96	6	1.05	3	0.53
BGIBMGA000691-TA	2	0.34	0	0	0	0	2	0.35	0	0
BGIBMGA002914-TA	2	0.34	10	1.75	12	2.14	2	0.35	0	0
BGIBMGA009256-TA	2	0.34	6	1.05	6	1.07	7	1.23	4	0.71
BGIBMGA013610-TA	5	0.85	5	0.87	8	1.43	6	1.05	0	0
BGIBMGA009460-TA	2	0.34	3	0.52	0	0	2	0.35	0	0
BGIBMGA014207-TA	3	0.51	3	0.52	4	0.71	11	1.93	4	0.71
BGIBMGA008087-TA	386	65.93	405	70.83	244	43.51	139	24.36	127	22.38
BGIBMGA005834-TA	40	6.83	51	8.92	29	5.17	23	4.03	115	20.27
BGIBMGA012674-TA	36	6.15	51	8.92	28	4.99	39	6.84	25	4.41
BGIBMGA007783-TA	7	1.2	9	1.57	4	0.71	4	0.7	0	0
BGIBMGA005419-TA	12	2.05	25	4.37	9	1.61	16	2.8	11	1.94
BGIBMGA000990-TA	360	61.49	348	60.86	284	50.65	385	67.49	314	55.34
BGIBMGA006467-TA	0	0	0	0	0	0	3	0.53	2	0.35
BGIBMGA000220-TA	0	0	9	1.57	9	1.61	4	0.7	0	0
BGIBMGA010072-TA	4	0.68	8	1.4	0	0	2	0.35	5	0.88
BGIBMGA004693-TA	12	2.05	8	1.4	5	0.89	20	3.51	242	42.65
BGIBMGA007170-TA	19	3.25	35	6.12	38	6.78	79	13.85	59	10.4
BGIBMGA005067-TA	65	11.1	96	16.79	98	17.48	66	11.57	143	25.2
BGIBMGA007808-TA	0	0	3	0.52	3	0.54	0	0	0	0
BGIBMGA012857-TA	1063	181.58	1055	184.51	1154	205.8	1083	189.84	913	160.92
BGIBMGA003974-TA	129	22.04	138	24.14	271	48.33	363	63.63	315	55.52
BGIBMGA000803-TA	8	1.37	7	1.22	9	1.61	20	3.51	15	2.64
BGIBMGA013079-TA	7	1.2	16	2.8	11	1.96	17	2.98	6	1.06
BGIBMGA003118-TA	30	5.12	25	4.37	9	1.61	9	1.58	0	0
BGIBMGA013199-TA	0	0	0	0	2	0.36	0	0	0	0
BGIBMGA010776-TA	4	0.68	5	0.87	8	1.43	8	1.4	2	0.35
BGIBMGA007441-TA	3	0.51	2	0.35	0	0	0	0	0	0
BGIBMGA013428-TA	0	0	0	0	4	0.71	4	0.7	0	0
BGIBMGA012470-TA	27	4.61	28	4.9	40	7.13	51	8.94	29	5.11
BGIBMGA008214-TA	8	1.37	0	0	10	1.78	10	1.75	0	0
BGIBMGA003980-TA	6	1.02	9	1.57	15	2.68	11	1.93	4	0.71
BGIBMGA008025-TA	3	0.51	0	0	13	2.32	8	1.4	0	0
BGIBMGA010785-TA	25	4.27	34	5.95	38	6.78	16	2.8	10	1.76
BGIBMGA002258-TA	0	0	0	0	0	0	4	0.7	12	2.12
BGIBMGA005520-TA	8	1.37	11	1.92	6	1.07	2	0.35	9	1.59
BGIBMGA012870-TA	51	8.71	62	10.84	44	7.85	72	12.62	56	9.87
BGIBMGA007104-TA	87	14.86	119	20.81	117	20.87	93	16.3	5	0.88
BGIBMGA003051-TA	7	1.2	10	1.75	5	0.89	7	1.23	2	0.35
BGIBMGA005441-TA	0	0	0	0	0	0	3	0.53	0	0
BGIBMGA012703-TA	534	91.22	596	104.24	427	76.15	237	41.54	244	43.01
BGIBMGA011922-TA	11	1.88	12	2.1	17	3.03	9	1.58	8	1.41
BGIBMGA000149-TA	457	78.06	460	80.45	444	79.18	363	63.63	373	65.74
BGIBMGA005454-TA	2	0.34	8	1.4	0	0	0	0	2	0.35
BGIBMGA013498-TA	5	0.85	9	1.57	3	0.54	9	1.58	12	2.12
BGIBMGA010760-TA	0	0	0	0	3	0.54	0	0	0	0
BGIBMGA012108-TA	45	7.69	39	6.82	62	11.06	127	22.26	194	34.19
BGIBMGA012853-TA	19	3.25	15	2.62	3	0.54	14	2.45	0	0
BGIBMGA012609-TA	735	125.55	981	171.57	311	55.46	417	73.09	151	26.61
BGIBMGA006172-TA	27	4.61	27	4.72	9	1.61	22	3.86	5	0.88
BGIBMGA010445-TA	0	0	0	0	2	0.36	0	0	0	0
BGIBMGA001202-TA	0	0	0	0	2	0.36	0	0	0	0
BGIBMGA005885-TA	34	5.81	44	7.7	28	4.99	24	4.21	45	7.93
BGIBMGA011360-TA	2	0.34	14	2.45	7	1.25	2	0.35	0	0
BGIBMGA003607-TA	71	12.13	41	7.17	12	2.14	49	8.59	25	4.41
BGIBMGA002921-TA	6	1.02	8	1.4	5	0.89	15	2.63	3	0.53
BGIBMGA011254-TA	0	0	3	0.52	0	0	0	0	0	0
BGIBMGA009360-TA	36	6.15	70	12.24	133	23.72	165	28.92	36	6.35
BGIBMGA001828-TA	127	21.69	120	20.99	142	25.32	201	35.23	52	9.17
BGIBMGA007196-TA	0	0	3	0.52	4	0.71	2	0.35	0	0
BGIBMGA002634-TA	10	1.71	20	3.5	28	4.99	14	2.45	14	2.47
BGIBMGA012508-TA	38	6.49	48	8.39	43	7.67	58	10.17	35	6.17
BGIBMGA012083-TA	36	6.15	35	6.12	32	5.71	44	7.71	15	2.64
BGIBMGA009887-TA	3	0.51	8	1.4	5	0.89	3	0.53	0	0
BGIBMGA012336-TA	17	2.9	11	1.92	12	2.14	35	6.14	22	3.88
BGIBMGA013958-TA	8	1.37	6	1.05	5	0.89	15	2.63	0	0
BGIBMGA001348-TA	42	7.17	43	7.52	47	8.38	62	10.87	10	1.76
BGIBMGA002654-TA	200	34.16	164	28.68	249	44.41	131	22.96	170	29.96
BGIBMGA009937-TA	11	1.88	6	1.05	10	1.78	0	0	2	0.35
BGIBMGA012168-TA	67	11.44	75	13.12	38	6.78	97	17	275	48.47
BGIBMGA009581-TA	4	0.68	5	0.87	15	2.68	8	1.4	0	0
BGIBMGA003210-TA	10	1.71	13	2.27	8	1.43	5	0.88	0	0
BGIBMGA010338-TA	0	0	0	0	0	0	0	0	6	1.06
BGIBMGA012377-TA	31	5.3	48	8.39	33	5.89	42	7.36	6	1.06
BGIBMGA010964-TA	6	1.02	8	1.4	11	1.96	4	0.7	0	0
BGIBMGA012517-TA	0	0	0	0	0	0	0	0	0	0
BGIBMGA008074-TA	9	1.54	4	0.7	3	0.54	4	0.7	7	1.23
BGIBMGA005662-TA	46	7.86	53	9.27	38	6.78	30	5.26	43	7.58
BGIBMGA012479-TA	12	2.05	5	0.87	7	1.25	0	0	3	0.53
BGIBMGA008679-TA	8	1.37	11	1.92	7	1.25	3	0.53	0	0
BGIBMGA000924-TA	249	42.53	291	50.89	215	38.34	412	72.22	393	69.27
BGIBMGA001342-TA	0	0	0	0	0	0	4	0.7	29	5.11
BGIBMGA007869-TA	65	11.1	57	9.97	52	9.27	61	10.69	52	9.17
BGIBMGA014074-TA	49	8.37	56	9.79	42	7.49	44	7.71	68	11.99
BGIBMGA010212-TA	4	0.68	5	0.87	2	0.36	8	1.4	120	21.15
BGIBMGA011869-TA	70	11.96	111	19.41	74	13.2	43	7.54	118	20.8
BGIBMGA007636-TA	31	5.3	36	6.3	20	3.57	10	1.75	0	0
BGIBMGA002658-TA	9	1.54	10	1.75	4	0.71	6	1.05	2	0.35
BGIBMGA014403-TA	86	14.69	81	14.17	128	22.83	147	25.77	153	26.97
BGIBMGA001994-TA	31	5.3	43	7.52	32	5.71	16	2.8	12	2.12
BGIBMGA012567-TA	8	1.37	0	0	5	0.89	3	0.53	2	0.35
BGIBMGA011748-TA	5	0.85	2	0.35	5	0.89	7	1.23	24	4.23
BGIBMGA012890-TA	0	0	0	0	2	0.36	0	0	2	0.35
BGIBMGA010494-TA	107	18.28	115	20.11	67	11.95	72	12.62	117	20.62
BGIBMGA002812-TA	0	0	0	0	2	0.36	0	0	0	0
BGIBMGA011084-TA	0	0	0	0	0	0	0	0	11	1.94
BGIBMGA007946-TA	9	1.54	14	2.45	11	1.96	9	1.58	104	18.33
BGIBMGA011785-TA	9	1.54	5	0.87	4	0.71	4	0.7	13	2.29
BGIBMGA007958-TA	2	0.34	5	0.87	4	0.71	9	1.58	12	2.12
BGIBMGA005727-TA	6	1.02	3	0.52	5	0.89	6	1.05	32	5.64
BGIBMGA005304-TA	181	30.92	243	42.5	82	14.62	99	17.35	98	17.27
BGIBMGA002686-TA	2	0.34	2	0.35	0	0	3	0.53	0	0
BGIBMGA002236-TA	4	0.68	4	0.7	11	1.96	6	1.05	0	0
BGIBMGA000163-TA	2	0.34	0	0	0	0	0	0	0	0
BGIBMGA006167-TA	7	1.2	2	0.35	4	0.71	0	0	0	0
BGIBMGA009557-TA	3	0.51	2	0.35	3	0.54	0	0	2	0.35
BGIBMGA011805-TA	5	0.85	7	1.22	4	0.71	0	0	0	0
BGIBMGA006146-TA	5	0.85	7	1.22	7	1.25	4	0.7	0	0
BGIBMGA011012-TA	26	4.44	26	4.55	29	5.17	11	1.93	3	0.53
BGIBMGA010919-TA	0	0	0	0	0	0	40	7.01	1291	227.54
BGIBMGA010697-TA	0	0	0	0	0	0	0	0	2	0.35
BGIBMGA011323-TA	146	24.94	197	34.45	215	38.34	357	62.58	310	54.64
BGIBMGA002294-TA	376	64.23	257	44.95	113	20.15	177	31.03	111	19.56
BGIBMGA002947-TA	74	12.64	52	9.09	33	5.89	53	9.29	9	1.59
BGIBMGA001476-TA	716	122.3	558	97.59	423	75.44	372	65.21	210	37.01
BGIBMGA008875-TA	13	2.22	6	1.05	9	1.61	9	1.58	0	0
BGIBMGA010952-TA	4	0.68	10	1.75	5	0.89	2	0.35	0	0
BGIBMGA008067-TA	23	3.93	67	11.72	29	5.17	22	3.86	8	1.41
BGIBMGA004100-TA	52	8.88	56	9.79	85	15.16	59	10.34	33	5.82
BGIBMGA005339-TA	4	0.68	13	2.27	9	1.61	8	1.4	0	0
BGIBMGA011613-TA	0	0	3	0.52	2	0.36	0	0	0	0
BGIBMGA013573-TA	0	0	0	0	0	0	0	0	4	0.71
BGIBMGA009239-TA	4	0.68	4	0.7	4	0.71	2	0.35	0	0
BGIBMGA008211-TA	9	1.54	4	0.7	2	0.36	0	0	0	0
BGIBMGA014328-TA	0	0	3	0.52	3	0.54	3	0.53	4	0.71
BGIBMGA014159-TA	2	0.34	0	0	0	0	0	0	0	0
BGIBMGA004848-TA	53	9.05	25	4.37	19	3.39	11	1.93	6	1.06
BGIBMGA003395-TA	16	2.73	13	2.27	6	1.07	6	1.05	3	0.53
BGIBMGA008917-TA	55	9.39	20	3.5	3	0.54	46	8.06	338	59.57
BGIBMGA003752-TA	3	0.51	4	0.7	3	0.54	2	0.35	0	0
BGIBMGA007072-TA	0	0	0	0	0	0	0	0	0	0
BGIBMGA007583-TA	0	0	2	0.35	2	0.36	2	0.35	0	0
BGIBMGA008314-TA	19	3.25	17	2.97	14	2.5	19	3.33	0	0
BGIBMGA001043-TA	1035	176.79	678	118.58	532	94.87	3479	609.82	4361	768.64
BGIBMGA003116-TA	257	43.9	311	54.39	320	57.07	311	54.51	246	43.36
BGIBMGA003952-TA	0	0	0	0	2	0.36	0	0	0	0
BGIBMGA008952-TA	17	2.9	23	4.02	6	1.07	8	1.4	20	3.53
BGIBMGA005590-TA	32	5.47	26	4.55	23	4.1	21	3.68	18	3.17
BGIBMGA005171-TA	15	2.56	7	1.22	12	2.14	3	0.53	0	0
BGIBMGA013607-TA	2	0.34	2	0.35	0	0	0	0	0	0
BGIBMGA004017-TA	2	0.34	15	2.62	0	0	0	0	3	0.53
BGIBMGA005654-TA	0	0	0	0	0	0	3	0.53	0	0
BGIBMGA012973-TA	0	0	0	0	0	0	0	0	2	0.35
BGIBMGA005484-TA	118	20.16	119	20.81	106	18.9	73	12.8	109	19.21
BGIBMGA006011-TA	3	0.51	6	1.05	5	0.89	0	0	8	1.41
BGIBMGA013054-TA	78	13.32	94	16.44	139	24.79	124	21.74	112	19.74
BGIBMGA006369-TA	76	12.98	108	18.89	97	17.3	95	16.65	97	17.1
BGIBMGA012539-TA	0	0	0	0	0	0	0	0	16	2.82
BGIBMGA004314-TA	3	0.51	11	1.92	0	0	2	0.35	0	0
BGIBMGA000288-TA	0	0	0	0	4	0.71	0	0	0	0
BGIBMGA012652-TA	0	0	0	0	0	0	2	0.35	4	0.71
BGIBMGA012074-TA	5	0.85	2	0.35	7	1.25	24	4.21	72	12.69
BGIBMGA003464-TA	75	12.81	95	16.61	55	9.81	70	12.27	38	6.7
BGIBMGA012320-TA	6	1.02	11	1.92	9	1.61	8	1.4	4	0.71
BGIBMGA000452-TA	2	0.34	6	1.05	3	0.54	6	1.05	14	2.47
BGIBMGA008922-TA	267	45.61	205	35.85	361	64.38	367	64.33	239	42.12
BGIBMGA002868-TA	6	1.02	11	1.92	10	1.78	4	0.7	0	0
BGIBMGA012295-TA	0	0	2	0.35	0	0	6	1.05	4	0.71
BGIBMGA003408-TA	0	0	3	0.52	0	0	0	0	0	0
BGIBMGA004500-TA	244	41.68	265	46.35	243	43.34	102	17.88	111	19.56
BGIBMGA006365-TA	21	3.59	39	6.82	32	5.71	11	1.93	0	0
BGIBMGA006631-TA	0	0	0	0	0	0	0	0	2	0.35
BGIBMGA010769-TA	0	0	0	0	0	0	0	0	0	0
BGIBMGA005668-TA	77	13.15	83	14.52	70	12.48	72	12.62	111	19.56
BGIBMGA003289-TA	0	0	2	0.35	0	0	0	0	0	0
BGIBMGA009104-TA	5	0.85	7	1.22	3	0.54	8	1.4	5	0.88
BGIBMGA007221-TA	6	1.02	9	1.57	7	1.25	11	1.93	4	0.71
BGIBMGA013011-TA	149	25.45	193	33.75	290	51.72	270	47.33	118	20.8
BGIBMGA001070-TA	2	0.34	0	0	2	0.36	5	0.88	4	0.71
BGIBMGA007188-TA	0	0	3	0.52	7	1.25	6	1.05	0	0
BGIBMGA005079-TA	38	6.49	25	4.37	27	4.82	25	4.38	10	1.76
BGIBMGA007154-TA	0	0	0	0	0	0	0	0	0	0
BGIBMGA013624-TA	64	10.93	51	8.92	45	8.03	44	7.71	166	29.26
BGIBMGA006209-TA	4	0.68	6	1.05	3	0.54	2	0.35	8	1.41
BGIBMGA002720-TA	0	0	2	0.35	4	0.71	2	0.35	2	0.35
BGIBMGA003817-TA	3	0.51	4	0.7	0	0	4	0.7	24	4.23
BGIBMGA013394-TA	0	0	0	0	0	0	0	0	2	0.35
BGIBMGA008424-TA	14	2.39	14	2.45	21	3.75	19	3.33	3	0.53
BGIBMGA012491-TA	11	1.88	6	1.05	8	1.43	23	4.03	4	0.71
BGIBMGA012403-TA	129	22.04	141	24.66	79	14.09	69	12.09	66	11.63
BGIBMGA006809-TA	50	8.54	58	10.14	57	10.17	54	9.47	53	9.34
BGIBMGA013479-TA	0	0	2	0.35	0	0	0	0	0	0
BGIBMGA000845-TA	7	1.2	12	2.1	6	1.07	10	1.75	14	2.47
BGIBMGA001553-TA	4	0.68	10	1.75	5	0.89	3	0.53	0	0
BGIBMGA002518-TA	0	0	0	0	0	0	0	0	3	0.53
BGIBMGA000522-TA	0	0	0	0	0	0	4	0.7	0	0
BGIBMGA012712-TA	10	1.71	14	2.45	6	1.07	8	1.4	2	0.35
BGIBMGA004481-TA	7	1.2	12	2.1	8	1.43	12	2.1	0	0
BGIBMGA012142-TA	0	0	4	0.7	3	0.54	0	0	0	0
BGIBMGA004957-TA	416	71.06	451	78.88	493	87.92	259	45.4	148	26.09
BGIBMGA003185-TA	396	67.64	329	57.54	206	36.74	210	36.81	252	44.42
BGIBMGA005320-TA	0	0	2	0.35	0	0	0	0	0	0
BGIBMGA012094-TA	0	0	0	0	0	0	4	0.7	0	0
BGIBMGA001436-TA	287	49.02	187	32.7	285	50.83	175	30.68	110	19.39
BGIBMGA001179-TA	0	0	0	0	0	0	3	0.53	0	0
BGIBMGA004784-TA	8	1.37	13	2.27	2	0.36	2	0.35	0	0
BGIBMGA012498-TA	0	0	2	0.35	0	0	0	0	0	0
BGIBMGA014219-TA	4	0.68	12	2.1	13	2.32	16	2.8	0	0
BGIBMGA010306-TA	0	0	0	0	0	0	0	0	0	0
BGIBMGA007399-TA	9	1.54	5	0.87	8	1.43	10	1.75	19	3.35
BGIBMGA004042-TA	0	0	0	0	0	0	4	0.7	67	11.81
BGIBMGA011781-TA	0	0	2	0.35	92	16.41	466	81.68	53	9.34
BGIBMGA009523-TA	0	0	0	0	3	0.54	30	5.26	7	1.23
BGIBMGA010017-TA	2	0.34	4	0.7	3	0.54	9	1.58	25	4.41
BGIBMGA003372-TA	0	0	0	0	0	0	7	1.23	3	0.53
BGIBMGA010216-TA	66	11.27	58	10.14	61	10.88	73	12.8	18	3.17
BGIBMGA013421-TA	37	6.32	38	6.65	45	8.03	15	2.63	0	0
BGIBMGA010388-TA	723	123.5	807	141.14	520	92.73	680	119.2	906	159.69
BGIBMGA001547-TA	5	0.85	2	0.35	6	1.07	3	0.53	6	1.06
BGIBMGA007572-TA	0	0	0	0	0	0	0	0	27	4.76
BGIBMGA011281-TA	639	109.15	553	96.71	257	45.83	228	39.97	434	76.49
BGIBMGA014211-TA	2	0.34	0	0	0	0	2	0.35	5	0.88
BGIBMGA013464-TA	235	40.14	270	47.22	155	27.64	271	47.5	376	66.27
BGIBMGA008198-TA	94	16.06	159	27.81	56	9.99	75	13.15	49	8.64
BGIBMGA010619-TA	138	23.57	144	25.18	90	16.05	87	15.25	112	19.74
BGIBMGA013777-TA	10	1.71	12	2.1	10	1.78	9	1.58	56	9.87
BGIBMGA006242-TA	5	0.85	10	1.75	3	0.54	10	1.75	11	1.94
BGIBMGA003985-TA	21	3.59	12	2.1	16	2.85	24	4.21	23	4.05
BGIBMGA010139-TA	1835	313.45	1855	324.42	2200	392.34	5058	886.6	7397	1303.75
BGIBMGA010004-TA	0	0	0	0	0	0	2	0.35	0	0
BGIBMGA009228-TA	7	1.2	5	0.87	7	1.25	0	0	4	0.71
BGIBMGA002098-TA	55	9.39	74	12.94	40	7.13	56	9.82	28	4.94
BGIBMGA005006-TA	36	6.15	22	3.85	30	5.35	49	8.59	20	3.53
BGIBMGA011806-TA	9	1.54	9	1.57	9	1.61	7	1.23	0	0
BGIBMGA004268-TA	27	4.61	16	2.8	7	1.25	0	0	0	0
BGIBMGA011707-TA	42	7.17	55	9.62	53	9.45	40	7.01	0	0
BGIBMGA005305-TA	67	11.44	70	12.24	55	9.81	41	7.19	21	3.7
BGIBMGA009032-TA	6	1.02	7	1.22	0	0	4	0.7	0	0
BGIBMGA004691-TA	13	2.22	17	2.97	15	2.68	12	2.1	6	1.06
BGIBMGA010941-TA	167	28.53	171	29.91	343	61.17	449	78.7	891	157.04
BGIBMGA003115-TA	7	1.2	11	1.92	8	1.43	4	0.7	0	0
BGIBMGA009397-TA	3	0.51	5	0.87	4	0.71	0	0	2	0.35
BGIBMGA001865-TA	364	62.18	442	77.3	527	93.98	310	54.34	36	6.35
BGIBMGA005612-TA	0	0	0	0	0	0	16	2.8	145	25.56
BGIBMGA001733-TA	348	59.44	484	84.65	587	104.68	396	69.41	541	95.35
BGIBMGA000242-TA	2	0.34	0	0	4	0.71	2	0.35	2	0.35
BGIBMGA005346-TA	10	1.71	8	1.4	8	1.43	3	0.53	0	0
BGIBMGA004637-TA	5	0.85	0	0	0	0	4	0.7	2	0.35
BGIBMGA009474-TA	0	0	0	0	0	0	0	0	0	0
BGIBMGA011272-TA	4	0.68	17	2.97	15	2.68	22	3.86	13	2.29
BGIBMGA002036-TA	34	5.81	34	5.95	28	4.99	20	3.51	4	0.71
BGIBMGA010194-TA	25	4.27	47	8.22	30	5.35	28	4.91	8	1.41
BGIBMGA000323-TA	450	76.87	590	103.19	392	69.91	350	61.35	233	41.07
BGIBMGA007976-TA	15	2.56	22	3.85	30	5.35	29	5.08	9	1.59
BGIBMGA002273-TA	637	108.81	500	87.45	191	34.06	375	65.73	346	60.98
BGIBMGA003978-TA	2436	416.11	2434	425.69	5256	937.33	5380	943.04	9263	1632.64
BGIBMGA007604-TA	11	1.88	11	1.92	8	1.43	17	2.98	0	0
BGIBMGA007475-TA	31	5.3	50	8.74	52	9.27	75	13.15	133	23.44
BGIBMGA008435-TA	0	0	2	0.35	2	0.36	2	0.35	0	0
BGIBMGA001540-TA	2	0.34	4	0.7	7	1.25	3	0.53	0	0
BGIBMGA012412-TA	78	13.32	59	10.32	43	7.67	29	5.08	7	1.23
BGIBMGA003014-TA	36	6.15	46	8.05	34	6.06	43	7.54	163	28.73
BGIBMGA014194-TA	67	11.44	100	17.49	64	11.41	76	13.32	100	17.63
BGIBMGA010200-TA	14	2.39	14	2.45	9	1.61	13	2.28	6	1.06
BGIBMGA009220-TA	161	27.5	147	25.71	75	13.38	135	23.66	13	2.29
BGIBMGA005189-TA	2	0.34	0	0	0	0	0	0	0	0
BGIBMGA004864-TA	0	0	0	0	0	0	0	0	0	0
BGIBMGA009650-TA	2	0.34	0	0	4	0.71	0	0	0	0
BGIBMGA012273-TA	18	3.07	25	4.37	21	3.75	15	2.63	0	0
BGIBMGA006386-TA	0	0	0	0	0	0	0	0	0	0
BGIBMGA002105-TA	0	0	0	0	0	0	2	0.35	0	0
BGIBMGA009767-TA	0	0	2	0.35	2	0.36	0	0	4	0.71
BGIBMGA000929-TA	23	3.93	50	8.74	46	8.2	33	5.78	4	0.71
BGIBMGA010400-TA	8	1.37	8	1.4	6	1.07	4	0.7	0	0
BGIBMGA005521-TA	60	10.25	40	7	23	4.1	45	7.89	13	2.29
BGIBMGA008761-TA	19	3.25	21	3.67	12	2.14	20	3.51	47	8.28
BGIBMGA011600-TA	0	0	0	0	0	0	0	0	5	0.88
BGIBMGA009229-TA	4	0.68	5	0.87	2	0.36	2	0.35	0	0
BGIBMGA010837-TA	0	0	4	0.7	2	0.36	0	0	0	0
BGIBMGA001027-TA	0	0	2	0.35	9	1.61	4	0.7	0	0
BGIBMGA001772-TA	33	5.64	26	4.55	21	3.75	12	2.1	16	2.82
BGIBMGA005501-TA	4	0.68	3	0.52	4	0.71	0	0	0	0
BGIBMGA002802-TA	0	0	3	0.52	0	0	0	0	0	0
BGIBMGA005732-TA	7	1.2	15	2.62	10	1.78	6	1.05	6	1.06
BGIBMGA013985-TA	281	48	251	43.9	318	56.71	269	47.15	421	74.2
BGIBMGA010519-TA	0	0	2	0.35	0	0	0	0	0	0
BGIBMGA000528-TA	48	8.2	44	7.7	40	7.13	47	8.24	57	10.05
BGIBMGA012071-TA	4	0.68	4	0.7	7	1.25	3	0.53	3	0.53
BGIBMGA009183-TA	9	1.54	17	2.97	8	1.43	16	2.8	2	0.35
BGIBMGA005939-TA	259	44.24	268	46.87	147	26.22	205	35.93	512	90.24
BGIBMGA012545-TA	0	0	0	0	13	2.32	21	3.68	3	0.53
BGIBMGA009978-TA	132	22.55	124	21.69	87	15.52	100	17.53	157	27.67
BGIBMGA007977-TA	20	3.42	25	4.37	12	2.14	16	2.8	0	0
BGIBMGA005330-TA	14	2.39	16	2.8	12	2.14	14	2.45	0	0
BGIBMGA003294-TA	12	2.05	3	0.52	0	0	0	0	0	0
BGIBMGA009964-TA	7	1.2	11	1.92	8	1.43	7	1.23	11	1.94
BGIBMGA001169-TA	45	7.69	39	6.82	28	4.99	24	4.21	7	1.23
BGIBMGA007110-TA	10	1.71	16	2.8	12	2.14	23	4.03	9	1.59
BGIBMGA010799-TA	4	0.68	6	1.05	6	1.07	3	0.53	2	0.35
BGIBMGA002028-TA	2	0.34	0	0	0	0	0	0	0	0
BGIBMGA011811-TA	0	0	0	0	2	0.36	3	0.53	0	0
BGIBMGA014123-TA	15	2.56	15	2.62	10	1.78	4	0.7	27	4.76
BGIBMGA013025-TA	142	24.26	85	14.87	85	15.16	55	9.64	77	13.57
BGIBMGA011180-TA	113	19.3	192	33.58	126	22.47	56	9.82	57	10.05
BGIBMGA008909-TA	26	4.44	32	5.6	28	4.99	19	3.33	5	0.88
BGIBMGA003277-TA	0	0	3	0.52	0	0	0	0	0	0
BGIBMGA010497-TA	2	0.34	5	0.87	3	0.54	2	0.35	0	0
BGIBMGA010110-TA	6	1.02	4	0.7	4	0.71	0	0	5	0.88
BGIBMGA005043-TA	196	33.48	269	47.05	224	39.95	174	30.5	107	18.86
BGIBMGA002919-TA	0	0	4	0.7	0	0	3	0.53	0	0
BGIBMGA011128-TA	59	10.08	84	14.69	100	17.83	132	23.14	25	4.41
BGIBMGA008459-TA	267	45.61	238	41.62	320	57.07	273	47.85	425	74.91
BGIBMGA000313-TA	0	0	0	0	2	0.36	3	0.53	14	2.47
BGIBMGA010641-TA	22	3.76	22	3.85	40	7.13	34	5.96	24	4.23
BGIBMGA003672-TA	16	2.73	13	2.27	8	1.43	6	1.05	2	0.35
BGIBMGA012261-TA	3	0.51	8	1.4	2	0.36	0	0	0	0
BGIBMGA014443-TA	121	20.67	117	20.46	74	13.2	176	30.85	140	24.68
BGIBMGA001460-TA	20	3.42	21	3.67	20	3.57	16	2.8	23	4.05
BGIBMGA014201-TA	80	13.67	85	14.87	72	12.84	181	31.73	46	8.11
BGIBMGA004064-TA	261	44.58	283	49.49	375	66.88	351	61.53	1238	218.2
BGIBMGA009930-TA	21	3.59	17	2.97	12	2.14	10	1.75	0	0
BGIBMGA008516-TA	75	12.81	80	13.99	82	14.62	80	14.02	154	27.14
BGIBMGA005582-TA	5	0.85	7	1.22	0	0	6	1.05	0	0
BGIBMGA003123-TA	15	2.56	15	2.62	17	3.03	14	2.45	5	0.88
BGIBMGA001661-TA	216	36.9	146	25.53	167	29.78	153	26.82	193	34.02
BGIBMGA002986-TA	0	0	0	0	0	0	0	0	0	0
BGIBMGA009751-TA	1086	185.51	1045	182.76	1371	244.5	2840	497.81	5195	915.64
BGIBMGA003631-TA	12	2.05	13	2.27	6	1.07	8	1.4	2	0.35
BGIBMGA002187-TA	48	8.2	58	10.14	87	15.52	71	12.45	13	2.29
BGIBMGA008275-TA	0	0	0	0	0	0	3	0.53	0	0
BGIBMGA001402-TA	23	3.93	23	4.02	18	3.21	29	5.08	15	2.64
BGIBMGA011595-TA	0	0	4	0.7	2	0.36	11	1.93	36	6.35
BGIBMGA010566-TA	15	2.56	12	2.1	14	2.5	26	4.56	11	1.94
BGIBMGA003409-TA	4	0.68	5	0.87	3	0.54	3	0.53	0	0
BGIBMGA004315-TA	97	16.57	82	14.34	108	19.26	235	41.19	278	49
BGIBMGA013028-TA	14	2.39	31	5.42	26	4.64	33	5.78	15	2.64
BGIBMGA005921-TA	20	3.42	22	3.85	19	3.39	32	5.61	20	3.53
BGIBMGA007901-TA	0	0	0	0	0	0	2	0.35	6	1.06
BGIBMGA003890-TA	0	0	4	0.7	2	0.36	4	0.7	0	0
BGIBMGA013082-TA	38	6.49	25	4.37	33	5.89	31	5.43	28	4.94
BGIBMGA003367-TA	653	111.54	832	145.51	748	133.4	914	160.21	1119	197.23
BGIBMGA002365-TA	38	6.49	23	4.02	13	2.32	23	4.03	0	0
BGIBMGA001242-TA	4	0.68	7	1.22	4	0.71	4	0.7	3	0.53
BGIBMGA010951-TA	19	3.25	15	2.62	13	2.32	3	0.53	6	1.06
BGIBMGA005523-TA	177	30.23	229	40.05	144	25.68	197	34.53	219	38.6
BGIBMGA008071-TA	55	9.39	51	8.92	29	5.17	24	4.21	28	4.94
BGIBMGA002292-TA	23	3.93	40	7	41	7.31	18	3.16	27	4.76
BGIBMGA003320-TA	38	6.49	64	11.19	51	9.1	43	7.54	10	1.76
BGIBMGA006133-TA	0	0	2	0.35	0	0	0	0	0	0
BGIBMGA005876-TA	0	0	0	0	0	0	8	1.4	103	18.15
BGIBMGA011658-TA	412	70.38	322	56.32	393	70.09	261	45.75	150	26.44
BGIBMGA004156-TA	0	0	0	0	0	0	0	0	0	0
BGIBMGA007566-TA	2	0.34	6	1.05	6	1.07	4	0.7	0	0
BGIBMGA000902-TA	15	2.56	9	1.57	21	3.75	8	1.4	3	0.53
BGIBMGA001327-TA	41	7	66	11.54	49	8.74	87	15.25	82	14.45
BGIBMGA003053-TA	22	3.76	44	7.7	29	5.17	34	5.96	22	3.88
BGIBMGA006044-TA	85	14.52	79	13.82	91	16.23	61	10.69	91	16.04
BGIBMGA013085-TA	149	25.45	132	23.09	88	15.69	88	15.43	133	23.44
BGIBMGA010214-TA	5	0.85	5	0.87	4	0.71	2	0.35	0	0
BGIBMGA000363-TA	0	0	6	1.05	0	0	2	0.35	0	0
BGIBMGA011982-TA	18	3.07	8	1.4	13	2.32	13	2.28	0	0
BGIBMGA011808-TA	12	2.05	4	0.7	6	1.07	2	0.35	2	0.35
BGIBMGA007866-TA	129	22.04	124	21.69	153	27.29	191	33.48	293	51.64
BGIBMGA006187-TA	4	0.68	6	1.05	8	1.43	0	0	0	0
BGIBMGA010434-TA	0	0	2	0.35	6	1.07	7	1.23	3	0.53
BGIBMGA011690-TA	8	1.37	10	1.75	7	1.25	19	3.33	19	3.35
BGIBMGA003586-TA	109	18.62	199	34.8	248	44.23	239	41.89	120	21.15
BGIBMGA007063-TA	171	29.21	202	35.33	181	32.28	227	39.79	252	44.42
BGIBMGA010336-TA	76	12.98	83	14.52	49	8.74	31	5.43	47	8.28
BGIBMGA014247-TA	0	0	0	0	0	0	2	0.35	0	0
BGIBMGA008202-TA	64	10.93	128	22.39	122	21.76	67	11.74	45	7.93
BGIBMGA004250-TA	10	1.71	9	1.57	11	1.96	4	0.7	7	1.23
BGIBMGA013021-TA	560	95.66	673	117.7	776	138.39	793	139	761	134.13
BGIBMGA007501-TA	133	22.72	126	22.04	130	23.18	96	16.83	139	24.5
BGIBMGA013134-TA	44	7.52	48	8.39	77	13.73	52	9.11	9	1.59
BGIBMGA010655-TA	30	5.12	16	2.8	12	2.14	19	3.33	4	0.71
BGIBMGA006156-TA	28	4.78	20	3.5	30	5.35	55	9.64	67	11.81
BGIBMGA004694-TA	6	1.02	2	0.35	8	1.43	3	0.53	2	0.35
BGIBMGA002141-TA	0	0	2	0.35	0	0	0	0	0	0
BGIBMGA004970-TA	0	0	0	0	54	9.63	236	41.37	41	7.23
BGIBMGA010465-TA	76	12.98	32	5.6	21	3.75	105	18.41	8	1.41
BGIBMGA006961-TA	27	4.61	43	7.52	27	4.82	20	3.51	0	0
BGIBMGA005692-TA	58	9.91	32	5.6	22	3.92	14	2.45	0	0
BGIBMGA011858-TA	102	17.42	92	16.09	59	10.52	53	9.29	91	16.04
BGIBMGA007425-TA	2	0.34	5	0.87	3	0.54	5	0.88	0	0
BGIBMGA005967-TA	83	14.18	91	15.92	70	12.48	101	17.7	3	0.53
BGIBMGA011243-TA	0	0	2	0.35	0	0	0	0	0	0
BGIBMGA011477-TA	10	1.71	8	1.4	0	0	3	0.53	0	0
BGIBMGA007757-TA	0	0	0	0	0	0	0	0	0	0
BGIBMGA007490-TA	62	10.59	80	13.99	55	9.81	100	17.53	46	8.11
BGIBMGA010829-TA	24	4.1	25	4.37	2	0.36	2	0.35	2	0.35
BGIBMGA014383-TA	0	0	0	0	0	0	0	0	4	0.71
BGIBMGA004182-TA	16	2.73	13	2.27	10	1.78	11	1.93	30	5.29
BGIBMGA013556-TA	42	7.17	20	3.5	15	2.68	18	3.16	0	0
BGIBMGA006341-TA	0	0	0	0	0	0	2	0.35	0	0
BGIBMGA000502-TA	0	0	2	0.35	2	0.36	0	0	0	0
BGIBMGA007232-TA	2	0.34	4	0.7	0	0	0	0	2	0.35
BGIBMGA003594-TA	9	1.54	10	1.75	10	1.78	6	1.05	3	0.53
BGIBMGA013277-TA	0	0	0	0	0	0	0	0	0	0
BGIBMGA004832-TA	0	0	0	0	0	0	0	0	4	0.71
BGIBMGA003332-TA	0	0	0	0	0	0	0	0	12	2.12
BGIBMGA004822-TA	207	35.36	270	47.22	294	52.43	490	85.89	822	144.88
BGIBMGA013424-TA	0	0	0	0	2	0.36	0	0	0	0
BGIBMGA010361-TA	66	11.27	51	8.92	34	6.06	138	24.19	12	2.12
BGIBMGA008882-TA	3	0.51	8	1.4	2	0.36	2	0.35	5	0.88
BGIBMGA010786-TA	2	0.34	2	0.35	5	0.89	2	0.35	10	1.76
BGIBMGA003481-TA	0	0	0	0	14	2.5	24	4.21	12	2.12
BGIBMGA005445-TA	213	36.38	164	28.68	196	34.95	172	30.15	49	8.64
BGIBMGA002929-TA	2	0.34	0	0	2	0.36	3	0.53	0	0
BGIBMGA001712-TA	3	0.51	3	0.52	5	0.89	5	0.88	0	0
BGIBMGA013849-TA	177	30.23	165	28.86	63	11.24	34	5.96	80	14.1
BGIBMGA013497-TA	76	12.98	78	13.64	54	9.63	58	10.17	247	43.53
BGIBMGA009658-TA	2	0.34	0	0	0	0	4	0.7	0	0
BGIBMGA000521-TA	9	1.54	20	3.5	10	1.78	7	1.23	2	0.35
BGIBMGA013576-TA	0	0	0	0	0	0	0	0	0	0
BGIBMGA001703-TA	11	1.88	4	0.7	0	0	5	0.88	0	0
BGIBMGA001582-TA	0	0	5	0.87	0	0	0	0	5	0.88
BGIBMGA013014-TA	0	0	0	0	0	0	0	0	9	1.59
BGIBMGA011395-TA	0	0	3	0.52	7	1.25	2	0.35	0	0
BGIBMGA010317-TA	98	16.74	93	16.26	108	19.26	91	15.95	87	15.33
BGIBMGA004949-TA	24	4.1	32	5.6	28	4.99	13	2.28	19	3.35
BGIBMGA005173-TA	9	1.54	16	2.8	8	1.43	6	1.05	4	0.71
BGIBMGA003767-TA	221	37.75	157	27.46	289	51.54	188	32.95	128	22.56
BGIBMGA009371-TA	50	8.54	36	6.3	49	8.74	51	8.94	66	11.63
BGIBMGA003534-TA	0	0	0	0	3	0.54	9	1.58	5	0.88
BGIBMGA004671-TA	2	0.34	0	0	5	0.89	3	0.53	0	0
BGIBMGA002963-TA	4	0.68	10	1.75	2	0.36	4	0.7	31	5.46
BGIBMGA009963-TA	29	4.95	26	4.55	44	7.85	75	13.15	18	3.17
BGIBMGA005724-TA	0	0	0	0	0	0	0	0	5	0.88
BGIBMGA000355-TA	2	0.34	4	0.7	0	0	0	0	2	0.35
BGIBMGA001157-TA	9	1.54	15	2.62	6	1.07	9	1.58	21	3.7
BGIBMGA000778-TA	11	1.88	8	1.4	8	1.43	9	1.58	7	1.23
BGIBMGA007527-TA	0	0	0	0	2	0.36	0	0	12	2.12
BGIBMGA006299-TA	8	1.37	5	0.87	4	0.71	8	1.4	0	0
BGIBMGA001725-TA	0	0	0	0	0	0	11	1.93	3	0.53
BGIBMGA005444-TA	0	0	6	1.05	4	0.71	0	0	0	0
BGIBMGA013484-TA	2	0.34	0	0	0	0	0	0	2	0.35
BGIBMGA011463-TA	0	0	0	0	0	0	0	0	0	0
BGIBMGA001815-TA	0	0	0	0	0	0	15	2.63	4	0.71
BGIBMGA008224-TA	7	1.2	3	0.52	0	0	0	0	10	1.76
BGIBMGA001884-TA	98	16.74	144	25.18	89	15.87	54	9.47	50	8.81
BGIBMGA013311-TA	0	0	0	0	0	0	0	0	0	0
BGIBMGA006766-TA	0	0	0	0	0	0	0	0	3	0.53
BGIBMGA007822-TA	0	0	3	0.52	3	0.54	3	0.53	0	0
BGIBMGA004206-TA	10	1.71	12	2.1	5	0.89	3	0.53	0	0
BGIBMGA009219-TA	69	11.79	41	7.17	18	3.21	23	4.03	23	4.05
BGIBMGA013540-TA	6	1.02	3	0.52	2	0.36	3	0.53	2	0.35
BGIBMGA004019-TA	147	25.11	232	40.57	253	45.12	162	28.4	151	26.61
BGIBMGA008256-TA	115	19.64	128	22.39	148	26.39	282	49.43	307	54.11
BGIBMGA001399-TA	68	11.62	63	11.02	83	14.8	72	12.62	7	1.23
BGIBMGA001957-TA	22	3.76	6	1.05	0	0	2	0.35	0	0
BGIBMGA000311-TA	5	0.85	4	0.7	2	0.36	2	0.35	0	0
BGIBMGA012977-TA	28	4.78	21	3.67	17	3.03	20	3.51	24	4.23
BGIBMGA012690-TA	510	87.12	475	83.07	504	89.88	658	115.34	454	80.02
BGIBMGA009365-TA	26	4.44	28	4.9	35	6.24	29	5.08	14	2.47
BGIBMGA006404-TA	10	1.71	14	2.45	8	1.43	3	0.53	0	0
BGIBMGA012783-TA	20	3.42	20	3.5	18	3.21	25	4.38	0	0
BGIBMGA010957-TA	10	1.71	12	2.1	7	1.25	2	0.35	0	0
BGIBMGA002401-TA	61	10.42	94	16.44	64	11.41	98	17.18	14	2.47
BGIBMGA009731-TA	33	5.64	37	6.47	12	2.14	30	5.26	22	3.88
BGIBMGA009418-TA	45	7.69	48	8.39	47	8.38	35	6.14	22	3.88
BGIBMGA008984-TA	550	93.95	649	113.5	594	105.93	397	69.59	332	58.52
BGIBMGA005412-TA	51	8.71	16	2.8	10	1.78	13	2.28	12	2.12
BGIBMGA003029-TA	55	9.39	57	9.97	55	9.81	66	11.57	102	17.98
BGIBMGA012711-TA	4	0.68	4	0.7	3	0.54	2	0.35	0	0
BGIBMGA005905-TA	32	5.47	47	8.22	41	7.31	51	8.94	9	1.59
BGIBMGA001613-TA	4	0.68	4	0.7	3	0.54	41	7.19	76	13.4
BGIBMGA009653-TA	6	1.02	8	1.4	2	0.36	3	0.53	0	0
BGIBMGA006268-TA	2	0.34	0	0	0	0	0	0	0	0
BGIBMGA002946-TA	0	0	0	0	0	0	0	0	0	0
BGIBMGA012250-TA	275	46.97	215	37.6	61	10.88	84	14.72	84	14.81
BGIBMGA005059-TA	5	0.85	0	0	4	0.71	4	0.7	0	0
BGIBMGA003187-TA	100	17.08	79	13.82	73	13.02	124	21.74	108	19.04
BGIBMGA010888-TA	12	2.05	26	4.55	9	1.61	2	0.35	8	1.41
BGIBMGA008660-TA	8	1.37	6	1.05	13	2.32	9	1.58	7	1.23
BGIBMGA006620-TA	135	23.06	177	30.96	179	31.92	163	28.57	140	24.68
BGIBMGA012249-TA	582	99.41	552	96.54	531	94.7	379	66.43	157	27.67
BGIBMGA011938-TA	13	2.22	8	1.4	9	1.61	6	1.05	10	1.76
BGIBMGA006023-TA	50	8.54	29	5.07	35	6.24	100	17.53	116	20.45
BGIBMGA007507-TA	28	4.78	19	3.32	23	4.1	10	1.75	4	0.71
BGIBMGA001353-TA	6	1.02	3	0.52	2	0.36	2	0.35	2	0.35
BGIBMGA005995-TA	0	0	0	0	0	0	2	0.35	0	0
BGIBMGA005036-TA	8	1.37	11	1.92	8	1.43	26	4.56	28	4.94
BGIBMGA010958-TA	143	24.43	137	23.96	134	23.9	163	28.57	155	27.32
BGIBMGA005580-TA	0	0	2	0.35	0	0	0	0	0	0
BGIBMGA012582-TA	7	1.2	4	0.7	2	0.36	8	1.4	8	1.41
BGIBMGA007261-TA	2	0.34	15	2.62	10	1.78	3	0.53	5	0.88
BGIBMGA011013-TA	0	0	0	0	0	0	0	0	2	0.35
BGIBMGA011415-TA	2	0.34	4	0.7	7	1.25	3	0.53	7	1.23
BGIBMGA012191-TA	17	2.9	16	2.8	15	2.68	50	8.76	48	8.46
BGIBMGA011156-TA	11	1.88	13	2.27	8	1.43	5	0.88	12	2.12
BGIBMGA012653-TA	12	2.05	28	4.9	2	0.36	9	1.58	11	1.94
BGIBMGA012237-TA	9	1.54	17	2.97	10	1.78	7	1.23	0	0
BGIBMGA006091-TA	10	1.71	10	1.75	7	1.25	6	1.05	4	0.71
BGIBMGA009764-TA	7	1.2	2	0.35	6	1.07	7	1.23	0	0
BGIBMGA012371-TA	9	1.54	5	0.87	10	1.78	4	0.7	0	0
BGIBMGA007898-TA	63	10.76	86	15.04	89	15.87	30	5.26	74	13.04
BGIBMGA012428-TA	0	0	4	0.7	0	0	2	0.35	2	0.35
BGIBMGA008490-TA	26	4.44	35	6.12	25	4.46	22	3.86	11	1.94
BGIBMGA007512-TA	0	0	3	0.52	2	0.36	0	0	0	0
BGIBMGA007937-TA	2	0.34	0	0	3	0.54	2	0.35	5	0.88
BGIBMGA011523-TA	2	0.34	2	0.35	0	0	0	0	0	0
BGIBMGA001139-TA	0	0	6	1.05	0	0	5	0.88	0	0
BGIBMGA013204-TA	4	0.68	6	1.05	6	1.07	10	1.75	4	0.71
BGIBMGA002905-TA	8	1.37	4	0.7	6	1.07	9	1.58	0	0
BGIBMGA007678-TA	88	15.03	73	12.77	83	14.8	162	28.4	461	81.25
BGIBMGA002923-TA	108	18.45	102	17.84	98	17.48	84	14.72	19	3.35
BGIBMGA005407-TA	3	0.51	0	0	0	0	0	0	2	0.35
BGIBMGA001195-TA	274	46.8	223	39	326	58.14	329	57.67	288	50.76
BGIBMGA013637-TA	2	0.34	2	0.35	0	0	0	0	0	0
BGIBMGA000542-TA	4	0.68	8	1.4	5	0.89	2	0.35	2	0.35
BGIBMGA003191-TA	18	3.07	27	4.72	41	7.31	31	5.43	10	1.76
BGIBMGA012659-TA	6	1.02	4	0.7	10	1.78	3	0.53	0	0
BGIBMGA013971-TA	3	0.51	4	0.7	0	0	0	0	0	0
BGIBMGA003125-TA	1218	208.05	1113	194.65	1102	196.53	846	148.29	568	100.11
BGIBMGA010992-TA	270	46.12	295	51.59	137	24.43	179	31.38	133	23.44
BGIBMGA005571-TA	139	23.74	135	23.61	129	23.01	80	14.02	64	11.28
BGIBMGA013156-TA	15	2.56	20	3.5	34	6.06	8	1.4	9	1.59
BGIBMGA002186-TA	972	166.03	915	160.03	1195	213.11	1974	346.02	1744	307.39
BGIBMGA001805-TA	204	34.85	141	24.66	197	35.13	214	37.51	233	41.07
BGIBMGA003300-TA	6	1.02	18	3.15	13	2.32	7	1.23	5	0.88
BGIBMGA007952-TA	44	7.52	34	5.95	28	4.99	23	4.03	19	3.35
BGIBMGA003917-TA	0	0	2	0.35	0	0	2	0.35	0	0
BGIBMGA008328-TA	24574	4197.61	13074	2286.53	17710	3158.33	12207	2139.73	25206	4442.64
BGIBMGA002018-TA	12	2.05	12	2.1	8	1.43	25	4.38	44	7.76
BGIBMGA011676-TA	83	14.18	60	10.49	39	6.96	86	15.07	51	8.99
BGIBMGA002768-TA	129	22.04	57	9.97	41	7.31	136	23.84	98	17.27
BGIBMGA000615-TA	8	1.37	2	0.35	10	1.78	5	0.88	2	0.35
BGIBMGA011431-TA	2	0.34	0	0	0	0	0	0	0	0
BGIBMGA011359-TA	5	0.85	10	1.75	8	1.43	7	1.23	0	0
BGIBMGA003425-TA	4	0.68	0	0	0	0	0	0	0	0
BGIBMGA013139-TA	0	0	4	0.7	3	0.54	4	0.7	4	0.71
BGIBMGA001715-TA	0	0	0	0	0	0	0	0	3	0.53
BGIBMGA006582-TA	0	0	0	0	2	0.36	0	0	0	0
BGIBMGA004902-TA	4	0.68	14	2.45	0	0	16	2.8	0	0
BGIBMGA002057-TA	0	0	2	0.35	0	0	3	0.53	2	0.35
BGIBMGA010455-TA	0	0	0	0	2	0.36	3	0.53	2	0.35
BGIBMGA001561-TA	73	12.47	98	17.14	111	19.8	101	17.7	33	5.82
BGIBMGA013450-TA	22	3.76	24	4.2	18	3.21	120	21.03	208	36.66
BGIBMGA005600-TA	8	1.37	9	1.57	4	0.71	3	0.53	19	3.35
BGIBMGA009439-TA	2	0.34	3	0.52	3	0.54	2	0.35	0	0
BGIBMGA006789-TA	3	0.51	8	1.4	2	0.36	7	1.23	3	0.53
BGIBMGA005909-TA	7	1.2	2	0.35	2	0.36	3	0.53	0	0
BGIBMGA007734-TA	19	3.25	17	2.97	21	3.75	23	4.03	31	5.46
BGIBMGA009967-TA	137	23.4	102	17.84	85	15.16	238	41.72	193	34.02
BGIBMGA000689-TA	9	1.54	9	1.57	7	1.25	10	1.75	0	0
BGIBMGA006234-TA	15	2.56	8	1.4	2	0.36	2	0.35	0	0
BGIBMGA003311-TA	6	1.02	2	0.35	0	0	6	1.05	10	1.76
BGIBMGA012935-TA	6	1.02	13	2.27	8	1.43	11	1.93	7	1.23
BGIBMGA000512-TA	10	1.71	5	0.87	4	0.71	5	0.88	0	0
BGIBMGA006486-TA	0	0	0	0	0	0	0	0	5	0.88
BGIBMGA013960-TA	24	4.1	38	6.65	61	10.88	90	15.78	3	0.53
BGIBMGA010724-TA	0	0	2	0.35	3	0.54	0	0	5	0.88
BGIBMGA007171-TA	457	78.06	505	88.32	567	101.12	509	89.22	395	69.62
BGIBMGA012663-TA	0	0	0	0	0	0	0	0	2	0.35
BGIBMGA007355-TA	0	0	4	0.7	0	0	3	0.53	2	0.35
BGIBMGA002862-TA	61	10.42	49	8.57	48	8.56	63	11.04	64	11.28
BGIBMGA013443-TA	3	0.51	6	1.05	2	0.36	4	0.7	5	0.88
BGIBMGA001551-TA	8	1.37	10	1.75	11	1.96	7	1.23	7	1.23
BGIBMGA007358-TA	56	9.57	24	4.2	7	1.25	30	5.26	30	5.29
BGIBMGA014279-TA	0	0	0	0	0	0	0	0	0	0
BGIBMGA013742-TA	0	0	0	0	3	0.54	2	0.35	2	0.35
BGIBMGA011346-TA	11	1.88	12	2.1	8	1.43	8	1.4	5	0.88
BGIBMGA008146-TA	0	0	2	0.35	4	0.71	61	10.69	965	170.08
BGIBMGA006016-TA	3	0.51	0	0	0	0	0	0	4	0.71
BGIBMGA000632-TA	6	1.02	9	1.57	14	2.5	6	1.05	0	0
BGIBMGA001470-TA	25	4.27	28	4.9	21	3.75	13	2.28	25	4.41
BGIBMGA000998-TA	6	1.02	5	0.87	5	0.89	5	0.88	0	0
BGIBMGA011082-TA	0	0	0	0	0	0	9	1.58	11	1.94
BGIBMGA011428-TA	477	81.48	382	66.81	237	42.27	141	24.72	47	8.28
BGIBMGA005428-TA	27	4.61	32	5.6	42	7.49	45	7.89	13	2.29
BGIBMGA000694-TA	3	0.51	9	1.57	0	0	0	0	0	0
BGIBMGA000742-TA	3	0.51	5	0.87	11	1.96	14	2.45	4	0.71
BGIBMGA005924-TA	0	0	0	0	3	0.54	0	0	0	0
BGIBMGA000796-TA	0	0	8	1.4	0	0	5	0.88	0	0
BGIBMGA001017-TA	21	3.59	13	2.27	11	1.96	11	1.93	0	0
BGIBMGA007919-TA	5	0.85	2	0.35	7	1.25	9	1.58	3	0.53
BGIBMGA011104-TA	631	107.78	701	122.6	779	138.92	835	146.36	487	85.84
BGIBMGA010198-TA	58	9.91	63	11.02	35	6.24	65	11.39	15	2.64
BGIBMGA011378-TA	0	0	2	0.35	0	0	0	0	0	0
BGIBMGA007534-TA	17	2.9	21	3.67	18	3.21	7	1.23	0	0
BGIBMGA011756-TA	146	24.94	156	27.28	172	30.67	182	31.9	149	26.26
BGIBMGA005819-TA	0	0	0	0	0	0	0	0	2	0.35
BGIBMGA001700-TA	0	0	2	0.35	0	0	0	0	0	0
BGIBMGA005184-TA	497	84.9	507	88.67	738	131.61	739	129.54	648	114.21
BGIBMGA001807-TA	27	4.61	9	1.57	8	1.43	34	5.96	19	3.35
BGIBMGA007363-TA	2850	486.82	2991	523.1	4812	858.15	10648	1866.46	10004	1763.24
BGIBMGA000518-TA	9	1.54	12	2.1	10	1.78	11	1.93	0	0
BGIBMGA011872-TA	21	3.59	12	2.1	16	2.85	14	2.45	0	0
BGIBMGA008624-TA	11	1.88	10	1.75	0	0	0	0	3	0.53
BGIBMGA007035-TA	1557	265.96	1909	333.87	1753	312.62	1041	182.47	362	63.8
BGIBMGA005344-TA	0	0	0	0	3	0.54	4	0.7	19	3.35
BGIBMGA008794-TA	16	2.73	12	2.1	5	0.89	11	1.93	0	0
BGIBMGA005704-TA	5	0.85	4	0.7	3	0.54	4	0.7	5	0.88
BGIBMGA009524-TA	8	1.37	17	2.97	20	3.57	25	4.38	12	2.12
BGIBMGA001035-TA	95	16.23	79	13.82	76	13.55	56	9.82	96	16.92
BGIBMGA009175-TA	55	9.39	76	13.29	31	5.53	19	3.33	3	0.53
BGIBMGA010282-TA	0	0	2	0.35	0	0	0	0	0	0
BGIBMGA003196-TA	6	1.02	8	1.4	14	2.5	12	2.1	5	0.88
BGIBMGA012426-TA	5	0.85	5	0.87	8	1.43	14	2.45	0	0
BGIBMGA001206-TA	0	0	6	1.05	3	0.54	5	0.88	4	0.71
BGIBMGA000459-TA	201	34.33	255	44.6	251	44.76	220	38.56	110	19.39
BGIBMGA001968-TA	0	0	0	0	0	0	0	0	2	0.35
BGIBMGA001370-TA	0	0	0	0	2	0.36	0	0	0	0
BGIBMGA001742-TA	0	0	0	0	0	0	2	0.35	3	0.53
BGIBMGA012130-TA	7	1.2	14	2.45	4	0.71	10	1.75	0	0
BGIBMGA003206-TA	4	0.68	3	0.52	0	0	0	0	0	0
BGIBMGA011187-TA	0	0	0	0	0	0	0	0	12	2.12
BGIBMGA004360-TA	0	0	0	0	0	0	0	0	2	0.35
BGIBMGA011804-TA	539	92.07	497	86.92	842	150.16	297	52.06	432	76.14
BGIBMGA009105-TA	402	68.67	493	86.22	475	84.71	829	145.31	322	56.75
BGIBMGA001209-TA	151	25.79	211	36.9	221	39.41	355	62.23	348	61.34
BGIBMGA001615-TA	0	0	2	0.35	0	0	0	0	2	0.35
BGIBMGA000834-TA	0	0	3	0.52	4	0.71	2	0.35	6	1.06
BGIBMGA013122-TA	8	1.37	8	1.4	6	1.07	9	1.58	16	2.82
BGIBMGA009543-TA	0	0	0	0	0	0	4	0.7	0	0
BGIBMGA014142-TA	4	0.68	3	0.52	0	0	2	0.35	0	0
BGIBMGA010603-TA	9	1.54	4	0.7	3	0.54	2	0.35	0	0
BGIBMGA000923-TA	117	19.99	115	20.11	202	36.02	390	68.36	382	67.33
BGIBMGA012687-TA	96	16.4	83	14.52	92	16.41	141	24.72	294	51.82
BGIBMGA010651-TA	405	69.18	559	97.76	582	103.79	495	86.77	317	55.87
BGIBMGA007965-TA	8	1.37	3	0.52	5	0.89	8	1.4	4	0.71
BGIBMGA004920-TA	11	1.88	23	4.02	8	1.43	11	1.93	0	0
BGIBMGA003663-TA	19	3.25	12	2.1	14	2.5	11	1.93	8	1.41
BGIBMGA011280-TA	4	0.68	8	1.4	7	1.25	7	1.23	2	0.35
BGIBMGA008717-TA	12	2.05	20	3.5	28	4.99	18	3.16	5	0.88
BGIBMGA001315-TA	0	0	0	0	2	0.36	2	0.35	0	0
BGIBMGA010766-TA	11	1.88	11	1.92	15	2.68	16	2.8	17	3
BGIBMGA006935-TA	26	4.44	28	4.9	21	3.75	25	4.38	0	0
BGIBMGA005925-TA	132	22.55	128	22.39	90	16.05	84	14.72	81	14.28
BGIBMGA003005-TA	34	5.81	41	7.17	31	5.53	39	6.84	39	6.87
BGIBMGA006107-TA	0	0	0	0	0	0	2	0.35	2	0.35
BGIBMGA008304-TA	2	0.34	10	1.75	22	3.92	12	2.1	3	0.53
BGIBMGA005147-TA	615	105.05	643	112.46	844	150.52	302	52.94	281	49.53
BGIBMGA002507-TA	25	4.27	36	6.3	27	4.82	30	5.26	4	0.71
BGIBMGA002113-TA	6	1.02	4	0.7	10	1.78	7	1.23	2	0.35
BGIBMGA002419-TA	0	0	0	0	0	0	0	0	2	0.35
BGIBMGA013795-TA	4	0.68	2	0.35	2	0.36	0	0	0	0
BGIBMGA003638-TA	18	3.07	21	3.67	11	1.96	5	0.88	4	0.71
BGIBMGA003223-TA	188	32.11	183	32.01	136	24.25	107	18.76	205	36.13
BGIBMGA000822-TA	147	25.11	177	30.96	282	50.29	222	38.91	347	61.16
BGIBMGA012934-TA	8	1.37	5	0.87	7	1.25	0	0	0	0
BGIBMGA004431-TA	29	4.95	35	6.12	48	8.56	21	3.68	3	0.53
BGIBMGA014208-TA	737	125.89	928	162.3	768	136.96	927	162.49	334	58.87
BGIBMGA000428-TA	3	0.51	2	0.35	2	0.36	0	0	3	0.53
BGIBMGA006377-TA	28	4.78	51	8.92	66	11.77	59	10.34	27	4.76
BGIBMGA009144-TA	84	14.35	110	19.24	45	8.03	69	12.09	74	13.04
BGIBMGA005071-TA	114	19.47	131	22.91	111	19.8	87	15.25	40	7.05
BGIBMGA005638-TA	40	6.83	20	3.5	28	4.99	17	2.98	13	2.29
BGIBMGA001097-TA	65	11.1	105	18.36	59	10.52	38	6.66	35	6.17
BGIBMGA004711-TA	8	1.37	4	0.7	2	0.36	2	0.35	2	0.35
BGIBMGA008987-TA	0	0	0	0	0	0	3	0.53	0	0
BGIBMGA008418-TA	0	0	0	0	0	0	0	0	2	0.35
BGIBMGA012766-TA	0	0	0	0	0	0	3	0.53	2	0.35
BGIBMGA002922-TA	3	0.51	0	0	2	0.36	301	52.76	1069	188.41
BGIBMGA004281-TA	0	0	2	0.35	0	0	0	0	0	0
BGIBMGA000359-TA	15	2.56	13	2.27	17	3.03	11	1.93	2	0.35
BGIBMGA008747-TA	0	0	0	0	0	0	0	0	0	0
BGIBMGA008230-TA	0	0	0	0	0	0	3	0.53	0	0
BGIBMGA008521-TA	44	7.52	42	7.35	19	3.39	24	4.21	89	15.69
BGIBMGA007269-TA	49	8.37	61	10.67	71	12.66	95	16.65	4	0.71
BGIBMGA009372-TA	2	0.34	0	0	0	0	17	2.98	22	3.88
BGIBMGA002845-TA	3	0.51	6	1.05	5	0.89	3	0.53	10	1.76
BGIBMGA003915-TA	0	0	0	0	0	0	0	0	3	0.53
BGIBMGA002680-TA	3	0.51	6	1.05	6	1.07	4	0.7	12	2.12
BGIBMGA001663-TA	7	1.2	11	1.92	2	0.36	6	1.05	0	0
BGIBMGA005496-TA	126	21.52	149	26.06	107	19.08	99	17.35	61	10.75
BGIBMGA002640-TA	284	48.51	286	50.02	341	60.81	272	47.68	133	23.44
BGIBMGA007400-TA	4	0.68	5	0.87	0	0	5	0.88	3	0.53
BGIBMGA011213-TA	0	0	0	0	2	0.36	2	0.35	0	0
BGIBMGA014538-TA	9	1.54	5	0.87	13	2.32	8	1.4	7	1.23
BGIBMGA004786-TA	3	0.51	0	0	0	0	0	0	0	0
BGIBMGA000425-TA	9	1.54	7	1.22	5	0.89	18	3.16	16	2.82
BGIBMGA011626-TA	0	0	0	0	0	0	0	0	8	1.41
BGIBMGA006199-TA	0	0	0	0	0	0	2	0.35	0	0
BGIBMGA011124-TA	0	0	2	0.35	0	0	0	0	2	0.35
BGIBMGA013087-TA	6	1.02	5	0.87	2	0.36	7	1.23	0	0
BGIBMGA010385-TA	19	3.25	13	2.27	15	2.68	26	4.56	10	1.76
BGIBMGA002480-TA	7	1.2	16	2.8	17	3.03	4	0.7	4	0.71
BGIBMGA006195-TA	28	4.78	14	2.45	22	3.92	18	3.16	0	0
BGIBMGA004791-TA	0	0	5	0.87	0	0	3	0.53	0	0
BGIBMGA007885-TA	16	2.73	36	6.3	23	4.1	13	2.28	2	0.35
BGIBMGA007409-TA	643	109.83	618	108.08	551	98.26	367	64.33	242	42.65
BGIBMGA005119-TA	3	0.51	2	0.35	0	0	9	1.58	0	0
BGIBMGA013872-TA	0	0	0	0	2	0.36	0	0	0	0
BGIBMGA003144-TA	2	0.34	0	0	2	0.36	2	0.35	0	0
BGIBMGA012675-TA	0	0	0	0	0	0	0	0	22	3.88
BGIBMGA007806-TA	93	15.89	66	11.54	65	11.59	99	17.35	124	21.86
BGIBMGA010625-TA	136	23.23	147	25.71	113	20.15	79	13.85	60	10.58
BGIBMGA009489-TA	2	0.34	5	0.87	0	0	0	0	5	0.88
BGIBMGA010149-TA	14	2.39	12	2.1	17	3.03	3	0.53	0	0
BGIBMGA008452-TA	10	1.71	6	1.05	7	1.25	0	0	0	0
BGIBMGA004940-TA	438	74.82	574	100.39	447	79.72	509	89.22	465	81.96
BGIBMGA002820-TA	9	1.54	11	1.92	17	3.03	2	0.35	5	0.88
BGIBMGA012396-TA	2	0.34	14	2.45	4	0.71	6	1.05	3	0.53
BGIBMGA011979-TA	7	1.2	3	0.52	6	1.07	4	0.7	6	1.06
BGIBMGA007097-TA	257	43.9	315	55.09	335	59.74	315	55.22	21	3.7
BGIBMGA000671-TA	0	0	0	0	0	0	4	0.7	9	1.59
BGIBMGA013202-TA	11	1.88	7	1.22	7	1.25	2	0.35	3	0.53
BGIBMGA007079-TA	177	30.23	198	34.63	166	29.6	190	33.3	382	67.33
BGIBMGA009056-TA	87	14.86	91	15.92	90	16.05	42	7.36	39	6.87
BGIBMGA001082-TA	5	0.85	6	1.05	6	1.07	2	0.35	3	0.53
BGIBMGA005354-TA	0	0	2	0.35	0	0	0	0	0	0
BGIBMGA012118-TA	36	6.15	58	10.14	35	6.24	23	4.03	11	1.94
BGIBMGA005145-TA	12	2.05	6	1.05	6	1.07	6	1.05	0	0
BGIBMGA008575-TA	0	0	2	0.35	0	0	0	0	0	0
BGIBMGA000648-TA	0	0	0	0	0	0	0	0	17	3
BGIBMGA002034-TA	11	1.88	9	1.57	8	1.43	9	1.58	0	0
BGIBMGA000672-TA	11	1.88	5	0.87	9	1.61	12	2.1	39	6.87
BGIBMGA008451-TA	3	0.51	0	0	0	0	0	0	0	0
BGIBMGA007845-TA	159	27.16	126	22.04	121	21.58	146	25.59	223	39.3
BGIBMGA003152-TA	232	39.63	231	40.4	216	38.52	180	31.55	106	18.68
BGIBMGA004151-TA	0	0	0	0	4	0.71	0	0	0	0
BGIBMGA005448-TA	62	10.59	62	10.84	55	9.81	51	8.94	20	3.53
BGIBMGA009392-TA	4	0.68	0	0	0	0	3	0.53	13	2.29
BGIBMGA007978-TA	55	9.39	40	7	30	5.35	62	10.87	29	5.11
BGIBMGA011659-TA	42	7.17	34	5.95	41	7.31	27	4.73	10	1.76
BGIBMGA000669-TA	11	1.88	23	4.02	10	1.78	5	0.88	2	0.35
BGIBMGA009652-TA	0	0	9	1.57	12	2.14	5	0.88	0	0
BGIBMGA013147-TA	133	22.72	130	22.74	117	20.87	117	20.51	89	15.69
BGIBMGA014163-TA	64	10.93	69	12.07	18	3.21	19	3.33	0	0
BGIBMGA010278-TA	161	27.5	163	28.51	192	34.24	283	49.61	288	50.76
BGIBMGA002851-TA	26	4.44	14	2.45	4	0.71	8	1.4	6	1.06
BGIBMGA008588-TA	44	7.52	55	9.62	27	4.82	14	2.45	8	1.41
BGIBMGA003831-TA	22	3.76	12	2.1	4	0.71	13	2.28	5	0.88
BGIBMGA000464-TA	268	45.78	235	41.1	288	51.36	318	55.74	389	68.56
BGIBMGA008546-TA	171	29.21	222	38.83	152	27.11	88	15.43	45	7.93
BGIBMGA008394-TA	5	0.85	4	0.7	0	0	4	0.7	4	0.71
BGIBMGA001061-TA	0	0	2	0.35	0	0	0	0	2	0.35
BGIBMGA006278-TA	3	0.51	2	0.35	5	0.89	0	0	0	0
BGIBMGA011674-TA	13	2.22	18	3.15	28	4.99	27	4.73	6	1.06
BGIBMGA006637-TA	0	0	0	0	0	0	0	0	2	0.35
BGIBMGA011237-TA	528	90.19	489	85.52	737	131.43	730	127.96	557	98.17
BGIBMGA005249-TA	0	0	0	0	2	0.36	0	0	0	0
BGIBMGA003069-TA	41	7	47	8.22	62	11.06	76	13.32	51	8.99
BGIBMGA002759-TA	0	0	3	0.52	7	1.25	6	1.05	0	0
BGIBMGA012328-TA	2	0.34	0	0	2	0.36	0	0	0	0
BGIBMGA008226-TA	11	1.88	20	3.5	9	1.61	13	2.28	12	2.12
BGIBMGA005452-TA	110	18.79	131	22.91	171	30.5	247	43.3	200	35.25
BGIBMGA005068-TA	1149	196.27	747	130.64	412	73.47	419	73.45	972	171.32
BGIBMGA003378-TA	8	1.37	9	1.57	2	0.36	5	0.88	6	1.06
BGIBMGA012905-TA	25	4.27	38	6.65	23	4.1	44	7.71	59	10.4
BGIBMGA000103-TA	361	61.66	374	65.41	345	61.53	454	79.58	1348	237.59
BGIBMGA004966-TA	0	0	2	0.35	2	0.36	0	0	2	0.35
BGIBMGA004327-TA	9	1.54	6	1.05	12	2.14	18	3.16	34	5.99
BGIBMGA012219-TA	5	0.85	10	1.75	7	1.25	6	1.05	22	3.88
BGIBMGA002587-TA	10	1.71	14	2.45	17	3.03	15	2.63	2	0.35
BGIBMGA011628-TA	25	4.27	12	2.1	8	1.43	6	1.05	0	0
BGIBMGA007733-TA	7	1.2	4	0.7	24	4.28	24	4.21	7	1.23
BGIBMGA006249-TA	0	0	0	0	0	0	0	0	3	0.53
BGIBMGA009515-TA	22	3.76	44	7.7	37	6.6	80	14.02	161	28.38
BGIBMGA010904-TA	10	1.71	7	1.22	11	1.96	2	0.35	13	2.29
BGIBMGA010481-TA	28	4.78	25	4.37	10	1.78	20	3.51	42	7.4
BGIBMGA003158-TA	580	99.07	605	105.81	602	107.36	350	61.35	137	24.15
BGIBMGA013814-TA	6	1.02	17	2.97	5	0.89	5	0.88	8	1.41
BGIBMGA012347-TA	0	0	0	0	4	0.71	2	0.35	0	0
BGIBMGA007132-TA	20	3.42	19	3.32	26	4.64	18	3.16	45	7.93
BGIBMGA002435-TA	542	92.58	620	108.43	404	72.05	296	51.88	253	44.59
BGIBMGA007448-TA	67	11.44	87	15.22	50	8.92	47	8.24	28	4.94
BGIBMGA012658-TA	27	4.61	26	4.55	10	1.78	29	5.08	31	5.46
BGIBMGA013075-TA	0	0	3	0.52	2	0.36	0	0	0	0
BGIBMGA014335-TA	22	3.76	26	4.55	22	3.92	30	5.26	37	6.52
BGIBMGA006001-TA	7	1.2	11	1.92	9	1.61	9	1.58	8	1.41
BGIBMGA006359-TA	10	1.71	10	1.75	11	1.96	11	1.93	11	1.94
BGIBMGA008903-TA	7315	1249.51	5978	1045.5	8079	1440.78	17378	3046.14	19313	3403.98
BGIBMGA009404-TA	0	0	0	0	2	0.36	3	0.53	0	0
BGIBMGA001713-TA	20	3.42	16	2.8	30	5.35	27	4.73	7	1.23
BGIBMGA007936-TA	0	0	2	0.35	8	1.43	3	0.53	0	0
BGIBMGA003350-TA	8	1.37	7	1.22	8	1.43	10	1.75	13	2.29
BGIBMGA013625-TA	630	107.61	706	123.47	754	134.47	569	99.74	634	111.74
BGIBMGA002067-TA	0	0	0	0	0	0	4	0.7	15	2.64
BGIBMGA013838-TA	31	5.3	75	13.12	48	8.56	19	3.33	14	2.47
BGIBMGA007750-TA	5	0.85	2	0.35	0	0	3	0.53	0	0
BGIBMGA002492-TA	360	61.49	484	84.65	406	72.4	573	100.44	740	130.43
BGIBMGA004545-TA	17	2.9	16	2.8	15	2.68	15	2.63	8	1.41
BGIBMGA002250-TA	0	0	2	0.35	0	0	0	0	0	0
BGIBMGA005459-TA	74	12.64	49	8.57	123	21.94	88	15.43	132	23.27
BGIBMGA005418-TA	0	0	0	0	5	0.89	7	1.23	28	4.94
BGIBMGA010225-TA	39	6.66	34	5.95	31	5.53	18	3.16	6	1.06
BGIBMGA002837-TA	116	19.81	157	27.46	148	26.39	199	34.88	241	42.48
BGIBMGA000157-TA	11	1.88	9	1.57	11	1.96	7	1.23	10	1.76
BGIBMGA003898-TA	0	0	0	0	0	0	2	0.35	4	0.71
BGIBMGA010637-TA	48	8.2	69	12.07	29	5.17	26	4.56	32	5.64
BGIBMGA005962-TA	10	1.71	8	1.4	11	1.96	2	0.35	2	0.35
BGIBMGA011022-TA	0	0	0	0	0	0	5	0.88	5	0.88
BGIBMGA007460-TA	14	2.39	17	2.97	14	2.5	17	2.98	3	0.53
BGIBMGA000991-TA	23	3.93	3	0.52	13	2.32	4	0.7	0	0
BGIBMGA010909-TA	0	0	0	0	0	0	0	0	0	0
BGIBMGA013507-TA	3	0.51	7	1.22	2	0.36	0	0	3	0.53
BGIBMGA011654-TA	157	26.82	137	23.96	121	21.58	147	25.77	75	13.22
BGIBMGA010787-TA	35	5.98	34	5.95	34	6.06	35	6.14	122	21.5
BGIBMGA009715-TA	0	0	0	0	0	0	0	0	0	0
BGIBMGA012916-TA	54	9.22	47	8.22	40	7.13	19	3.33	9	1.59
BGIBMGA011711-TA	168	28.7	202	35.33	228	40.66	129	22.61	121	21.33
BGIBMGA001289-TA	43	7.35	58	10.14	24	4.28	170	29.8	2	0.35
BGIBMGA001945-TA	26	4.44	27	4.72	26	4.64	69	12.09	18	3.17
BGIBMGA000812-TA	29	4.95	26	4.55	18	3.21	8	1.4	2	0.35
BGIBMGA014612-TA	6	1.02	2	0.35	0	0	9	1.58	12	2.12
BGIBMGA000321-TA	42	7.17	72	12.59	72	12.84	43	7.54	37	6.52
BGIBMGA006942-TA	0	0	0	0	2	0.36	0	0	0	0
BGIBMGA003344-TA	0	0	0	0	2	0.36	30	5.26	726	127.96
BGIBMGA000695-TA	22	3.76	20	3.5	16	2.85	56	9.82	2	0.35
BGIBMGA003624-TA	0	0	0	0	0	0	0	0	0	0
BGIBMGA013950-TA	3	0.51	2	0.35	0	0	3	0.53	3	0.53
BGIBMGA010670-TA	46	7.86	37	6.47	23	4.1	41	7.19	26	4.58
BGIBMGA003167-TA	19	3.25	19	3.32	9	1.61	11	1.93	0	0
BGIBMGA013770-TA	2	0.34	3	0.52	0	0	8	1.4	27	4.76
BGIBMGA012266-TA	2	0.34	2	0.35	2	0.36	0	0	0	0
BGIBMGA014594-TA	44	7.52	28	4.9	15	2.68	34	5.96	6	1.06
BGIBMGA002437-TA	0	0	0	0	0	0	0	0	0	0
BGIBMGA006430-TA	0	0	2	0.35	7	1.25	2	0.35	0	0
BGIBMGA010430-TA	10	1.71	7	1.22	10	1.78	12	2.1	0	0
BGIBMGA002971-TA	619	105.73	489	85.52	604	107.71	811	142.16	1164	205.16
BGIBMGA000921-TA	4	0.68	7	1.22	5	0.89	3	0.53	8	1.41
BGIBMGA006592-TA	135	23.06	130	22.74	133	23.72	113	19.81	65	11.46
BGIBMGA008284-TA	18	3.07	35	6.12	34	6.06	30	5.26	0	0
BGIBMGA004993-TA	391	66.79	395	69.08	367	65.45	408	71.52	442	77.9
BGIBMGA007102-TA	0	0	0	0	4	0.71	0	0	0	0
BGIBMGA001911-TA	0	0	0	0	0	0	0	0	0	0
BGIBMGA010438-TA	50	8.54	48	8.39	42	7.49	57	9.99	33	5.82
BGIBMGA005781-TA	0	0	0	0	0	0	0	0	1003	176.78
BGIBMGA013871-TA	0	0	0	0	6	1.07	2	0.35	0	0
BGIBMGA009661-TA	8	1.37	2	0.35	0	0	4	0.7	0	0
BGIBMGA009443-TA	5	0.85	7	1.22	5	0.89	3	0.53	0	0
BGIBMGA003724-TA	2	0.34	0	0	2	0.36	0	0	0	0
BGIBMGA002870-TA	23	3.93	21	3.67	14	2.5	16	2.8	3	0.53
BGIBMGA002472-TA	2	0.34	0	0	0	0	0	0	0	0
BGIBMGA007423-TA	74	12.64	98	17.14	82	14.62	44	7.71	107	18.86
BGIBMGA002953-TA	11	1.88	14	2.45	15	2.68	7	1.23	5	0.88
BGIBMGA001967-TA	2	0.34	7	1.22	4	0.71	7	1.23	0	0
BGIBMGA007915-TA	0	0	2	0.35	3	0.54	0	0	11	1.94
BGIBMGA013404-TA	0	0	0	0	5	0.89	167	29.27	284	50.06
BGIBMGA012307-TA	2	0.34	2	0.35	0	0	0	0	2	0.35
BGIBMGA002559-TA	4	0.68	3	0.52	0	0	3	0.53	2	0.35
BGIBMGA004689-TA	10	1.71	16	2.8	11	1.96	11	1.93	0	0
BGIBMGA001842-TA	113	19.3	107	18.71	79	14.09	40	7.01	47	8.28
BGIBMGA009401-TA	10	1.71	4	0.7	6	1.07	5	0.88	0	0
BGIBMGA004503-TA	4	0.68	6	1.05	0	0	0	0	0	0
BGIBMGA002894-TA	145	24.77	204	35.68	142	25.32	156	27.34	204	35.96
BGIBMGA010066-TA	0	0	2	0.35	0	0	0	0	0	0
BGIBMGA004680-TA	4	0.68	5	0.87	0	0	0	0	0	0
BGIBMGA011754-TA	632	107.96	694	121.37	432	77.04	997	174.76	175	30.84
BGIBMGA009668-TA	176	30.06	173	30.26	284	50.65	272	47.68	105	18.51
BGIBMGA002887-TA	378	64.57	179	31.31	151	26.93	231	40.49	57	10.05
BGIBMGA009783-TA	35	5.98	33	5.77	41	7.31	37	6.49	37	6.52
BGIBMGA005588-TA	9	1.54	2	0.35	5	0.89	6	1.05	0	0
BGIBMGA004397-TA	0	0	0	0	0	0	0	0	0	0
BGIBMGA010679-TA	11	1.88	16	2.8	9	1.61	13	2.28	19	3.35
BGIBMGA001482-TA	26	4.44	21	3.67	16	2.85	35	6.14	22	3.88
BGIBMGA001055-TA	21	3.59	22	3.85	15	2.68	20	3.51	5	0.88
BGIBMGA006239-TA	0	0	2	0.35	20	3.57	2188	383.53	32853	5790.45
BGIBMGA012076-TA	13	2.22	6	1.05	12	2.14	9	1.58	13	2.29
BGIBMGA007469-TA	2958	505.27	3334	583.09	3977	709.24	6218	1089.93	5938	1046.59
BGIBMGA004687-TA	2	0.34	6	1.05	2	0.36	7	1.23	4	0.71
BGIBMGA013894-TA	0	0	0	0	0	0	0	0	52	9.17
BGIBMGA004699-TA	14	2.39	22	3.85	13	2.32	3	0.53	0	0
BGIBMGA014470-TA	0	0	0	0	0	0	0	0	0	0
BGIBMGA010956-TA	48	8.2	46	8.05	71	12.66	113	19.81	27	4.76
BGIBMGA000704-TA	0	0	6	1.05	0	0	0	0	2	0.35
BGIBMGA009367-TA	27	4.61	37	6.47	21	3.75	24	4.21	7	1.23
BGIBMGA007319-TA	5	0.85	2	0.35	2	0.36	6	1.05	4	0.71
BGIBMGA004904-TA	19	3.25	28	4.9	50	8.92	49	8.59	51	8.99
BGIBMGA009898-TA	0	0	0	0	0	0	0	0	4	0.71
BGIBMGA010256-TA	0	0	0	0	3	0.54	3	0.53	4	0.71
BGIBMGA006866-TA	14	2.39	15	2.62	19	3.39	19	3.33	24	4.23
BGIBMGA004020-TA	2	0.34	2	0.35	0	0	0	0	0	0
BGIBMGA003535-TA	2	0.34	2	0.35	0	0	3	0.53	5	0.88
BGIBMGA000720-TA	7	1.2	3	0.52	3	0.54	5	0.88	0	0
BGIBMGA003806-TA	30	5.12	36	6.3	9	1.61	19	3.33	16	2.82
BGIBMGA007807-TA	257	43.9	234	40.92	88	15.69	124	21.74	137	24.15
BGIBMGA005960-TA	90	15.37	147	25.71	98	17.48	87	15.25	57	10.05
BGIBMGA004905-TA	2606	445.14	2787	487.42	5526	985.48	8647	1515.71	14410	2539.81
BGIBMGA013780-TA	0	0	0	0	0	0	2	0.35	0	0
BGIBMGA003209-TA	3	0.51	5	0.87	4	0.71	0	0	0	0
BGIBMGA001255-TA	16	2.73	18	3.15	16	2.85	15	2.63	5	0.88
BGIBMGA007479-TA	19	3.25	22	3.85	10	1.78	5	0.88	0	0
BGIBMGA011784-TA	312	53.29	316	55.27	358	63.84	297	52.06	173	30.49
BGIBMGA011450-TA	264	45.1	418	73.1	258	46.01	335	58.72	758	133.6
BGIBMGA001257-TA	67	11.44	71	12.42	44	7.85	27	4.73	15	2.64
BGIBMGA000693-TA	0	0	0	0	0	0	0	0	0	0
BGIBMGA008735-TA	0	0	0	0	0	0	3	0.53	0	0
BGIBMGA008767-TA	0	0	0	0	2	0.36	2	0.35	0	0
BGIBMGA008549-TA	6	1.02	16	2.8	23	4.1	35	6.14	14	2.47
BGIBMGA006559-TA	6	1.02	6	1.05	11	1.96	2	0.35	0	0
BGIBMGA002304-TA	6	1.02	7	1.22	0	0	0	0	0	0
BGIBMGA009423-TA	0	0	0	0	0	0	0	0	92	16.22
BGIBMGA012283-TA	3	0.51	13	2.27	6	1.07	30	5.26	13	2.29
BGIBMGA007480-TA	4	0.68	12	2.1	9	1.61	4	0.7	3	0.53
BGIBMGA007314-TA	14	2.39	21	3.67	18	3.21	15	2.63	15	2.64
BGIBMGA004389-TA	18	3.07	11	1.92	21	3.75	23	4.03	20	3.53
BGIBMGA007992-TA	2	0.34	7	1.22	3	0.54	2	0.35	0	0
BGIBMGA007270-TA	0	0	0	0	0	0	0	0	3	0.53
BGIBMGA013671-TA	14	2.39	23	4.02	8	1.43	10	1.75	9	1.59
BGIBMGA012459-TA	266	45.44	244	42.67	264	47.08	157	27.52	79	13.92
BGIBMGA010181-TA	9	1.54	5	0.87	4	0.71	3	0.53	5	0.88
BGIBMGA003920-TA	0	0	0	0	0	0	0	0	2	0.35
BGIBMGA000144-TA	5	0.85	6	1.05	2	0.36	3	0.53	0	0
BGIBMGA007398-TA	34	5.81	47	8.22	22	3.92	28	4.91	8	1.41
BGIBMGA006849-TA	579	98.9	556	97.24	618	110.21	640	112.18	430	75.79
BGIBMGA006507-TA	85	14.52	77	13.47	62	11.06	98	17.18	15	2.64
BGIBMGA003588-TA	51	8.71	72	12.59	54	9.63	66	11.57	9	1.59
BGIBMGA006617-TA	7	1.2	2	0.35	4	0.71	2	0.35	2	0.35
BGIBMGA005099-TA	4	0.68	8	1.4	11	1.96	7	1.23	2	0.35
BGIBMGA012354-TA	0	0	2	0.35	0	0	0	0	0	0
BGIBMGA004818-TA	482	82.33	556	97.24	262	46.72	1241	217.53	2904	511.84
BGIBMGA004833-TA	269	45.95	302	52.82	215	38.34	287	50.31	175	30.84
BGIBMGA003440-TA	26	4.44	31	5.42	18	3.21	46	8.06	92	16.22
BGIBMGA007983-TA	3	0.51	2	0.35	0	0	0	0	4	0.71
BGIBMGA007877-TA	0	0	3	0.52	4	0.71	2	0.35	2	0.35
BGIBMGA001910-TA	0	0	0	0	0	0	0	0	2	0.35
BGIBMGA013027-TA	4	0.68	4	0.7	2	0.36	0	0	0	0
BGIBMGA004411-TA	2	0.34	0	0	0	0	0	0	0	0
BGIBMGA003394-TA	7	1.2	12	2.1	8	1.43	8	1.4	8	1.41
BGIBMGA001930-TA	0	0	0	0	2	0.36	0	0	0	0
BGIBMGA012335-TA	0	0	0	0	4	0.71	7	1.23	35	6.17
BGIBMGA011417-TA	1139	194.56	1116	195.18	1475	263.05	996	174.59	421	74.2
BGIBMGA005898-TA	341	58.25	373	65.23	368	65.63	367	64.33	438	77.2
BGIBMGA009133-TA	22	3.76	24	4.2	24	4.28	17	2.98	28	4.94
BGIBMGA008474-TA	10	1.71	12	2.1	14	2.5	10	1.75	5	0.88
BGIBMGA009577-TA	10	1.71	10	1.75	8	1.43	7	1.23	5	0.88
BGIBMGA005213-TA	24	4.1	25	4.37	15	2.68	85	14.9	137	24.15
BGIBMGA013701-TA	2	0.34	4	0.7	2	0.36	0	0	0	0
BGIBMGA005417-TA	1179	201.39	1030	180.14	1682	299.96	2531	443.65	118	20.8
BGIBMGA004844-TA	20	3.42	24	4.2	5	0.89	9	1.58	0	0
BGIBMGA013023-TA	10	1.71	20	3.5	15	2.68	6	1.05	3	0.53
BGIBMGA003011-TA	11	1.88	29	5.07	25	4.46	13	2.28	6	1.06
BGIBMGA009297-TA	0	0	2	0.35	0	0	0	0	2	0.35
BGIBMGA010794-TA	5	0.85	9	1.57	6	1.07	12	2.1	4	0.71
BGIBMGA000973-TA	6	1.02	2	0.35	4	0.71	3	0.53	3	0.53
BGIBMGA013107-TA	50	8.54	68	11.89	52	9.27	162	28.4	444	78.26
BGIBMGA013010-TA	27	4.61	17	2.97	26	4.64	13	2.28	2	0.35
BGIBMGA002776-TA	2	0.34	3	0.52	5	0.89	4	0.7	11	1.94
BGIBMGA013516-TA	0	0	0	0	3	0.54	11	1.93	8	1.41
BGIBMGA004241-TA	6	1.02	20	3.5	9	1.61	10	1.75	14	2.47
BGIBMGA003337-TA	364	62.18	398	69.61	888	158.36	2249	394.22	4684	825.57
BGIBMGA008900-TA	232	39.63	158	27.63	126	22.47	228	39.97	273	48.12
BGIBMGA012795-TA	10	1.71	15	2.62	5	0.89	5	0.88	5	0.88
BGIBMGA009920-TA	5	0.85	2	0.35	3	0.54	7	1.23	0	0
BGIBMGA008648-TA	5	0.85	0	0	2	0.36	2	0.35	0	0
BGIBMGA008536-TA	7	1.2	0	0	6	1.07	24	4.21	25	4.41
BGIBMGA011482-TA	114	19.47	115	20.11	108	19.26	82	14.37	106	18.68
BGIBMGA011908-TA	45	7.69	48	8.39	45	8.03	30	5.26	4	0.71
BGIBMGA001513-TA	5	0.85	2	0.35	3	0.54	7	1.23	5	0.88
BGIBMGA000138-TA	156	26.65	172	30.08	155	27.64	104	18.23	135	23.79
BGIBMGA012968-TA	11	1.88	3	0.52	3	0.54	3	0.53	3	0.53
BGIBMGA006329-TA	11	1.88	7	1.22	2	0.36	3	0.53	7	1.23
BGIBMGA003462-TA	91	15.54	41	7.17	69	12.31	111	19.46	149	26.26
BGIBMGA001083-TA	8	1.37	3	0.52	4	0.71	3	0.53	6	1.06
BGIBMGA001949-TA	9	1.54	15	2.62	4	0.71	12	2.1	5	0.88
BGIBMGA013032-TA	21	3.59	23	4.02	18	3.21	16	2.8	0	0
BGIBMGA002350-TA	16	2.73	26	4.55	14	2.5	10	1.75	12	2.12
BGIBMGA014505-TA	3	0.51	0	0	0	0	0	0	0	0
BGIBMGA008159-TA	9	1.54	16	2.8	13	2.32	6	1.05	20	3.53
BGIBMGA000395-TA	10	1.71	8	1.4	17	3.03	49	8.59	73	12.87
BGIBMGA014184-TA	8	1.37	19	3.32	6	1.07	6	1.05	3	0.53
BGIBMGA004143-TA	0	0	0	0	2	0.36	0	0	11	1.94
BGIBMGA012290-TA	0	0	0	0	0	0	0	0	0	0
BGIBMGA005726-TA	0	0	5	0.87	2	0.36	0	0	0	0
BGIBMGA001987-TA	0	0	0	0	0	0	0	0	0	0
BGIBMGA011177-TA	591	100.95	567	99.16	693	123.59	782	137.07	441	77.73
BGIBMGA002979-TA	19	3.25	27	4.72	20	3.57	8	1.4	0	0
BGIBMGA007553-TA	0	0	0	0	0	0	2	0.35	59	10.4
BGIBMGA008302-TA	80	13.67	107	18.71	95	16.94	144	25.24	99	17.45
BGIBMGA005438-TA	2	0.34	0	0	0	0	0	0	0	0
BGIBMGA007665-TA	0	0	9	1.57	4	0.71	0	0	0	0
BGIBMGA011905-TA	19	3.25	17	2.97	12	2.14	11	1.93	13	2.29
BGIBMGA001847-TA	7	1.2	10	1.75	11	1.96	15	2.63	7	1.23
BGIBMGA005046-TA	0	0	0	0	0	0	10	1.75	880	155.1
BGIBMGA004306-TA	4	0.68	2	0.35	3	0.54	2	0.35	0	0
BGIBMGA004154-TA	2	0.34	2	0.35	0	0	0	0	0	0
BGIBMGA001096-TA	3	0.51	7	1.22	2	0.36	5	0.88	0	0
BGIBMGA006993-TA	82	14.01	98	17.14	41	7.31	28	4.91	4	0.71
BGIBMGA004712-TA	21	3.59	5	0.87	21	3.75	14	2.45	2	0.35
BGIBMGA010129-TA	644	110	811	141.84	869	154.97	956	167.57	1394	245.7
BGIBMGA007686-TA	8	1.37	12	2.1	12	2.14	5	0.88	2	0.35
BGIBMGA003626-TA	0	0	0	0	0	0	0	0	0	0
BGIBMGA003100-TA	16	2.73	14	2.45	13	2.32	7	1.23	7	1.23
BGIBMGA003192-TA	0	0	0	0	0	0	0	0	0	0
BGIBMGA009754-TA	0	0	0	0	5	0.89	6	1.05	20	3.53
BGIBMGA004950-TA	0	0	0	0	0	0	0	0	4	0.71
BGIBMGA009380-TA	78	13.32	103	18.01	83	14.8	117	20.51	87	15.33
BGIBMGA001943-TA	5	0.85	5	0.87	2	0.36	5	0.88	3	0.53
BGIBMGA000218-TA	54	9.22	56	9.79	68	12.13	61	10.69	126	22.21
BGIBMGA002230-TA	4	0.68	5	0.87	6	1.07	0	0	0	0
BGIBMGA006128-TA	39	6.66	60	10.49	69	12.31	58	10.17	33	5.82
BGIBMGA011966-TA	49	8.37	58	10.14	49	8.74	84	14.72	162	28.55
BGIBMGA012204-TA	140	23.91	167	29.21	172	30.67	240	42.07	96	16.92
BGIBMGA006830-TA	58	9.91	111	19.41	37	6.6	45	7.89	29	5.11
BGIBMGA010636-TA	10	1.71	12	2.1	2	0.36	10	1.75	0	0
BGIBMGA007222-TA	101	17.25	128	22.39	119	21.22	85	14.9	47	8.28
BGIBMGA000182-TA	0	0	0	0	0	0	0	0	4	0.71
BGIBMGA014587-TA	0	0	0	0	0	0	0	0	5	0.88
BGIBMGA013250-TA	11	1.88	12	2.1	10	1.78	20	3.51	7	1.23
BGIBMGA003618-TA	2	0.34	2	0.35	9	1.61	8	1.4	0	0
BGIBMGA000646-TA	5	0.85	5	0.87	5	0.89	15	2.63	25	4.41
BGIBMGA004344-TA	51	8.71	46	8.05	21	3.75	109	19.11	26	4.58
BGIBMGA003619-TA	2	0.34	5	0.87	0	0	0	0	0	0
BGIBMGA002471-TA	3	0.51	2	0.35	2	0.36	0	0	15	2.64
BGIBMGA014606-TA	8	1.37	14	2.45	7	1.25	5	0.88	4	0.71
BGIBMGA002657-TA	15	2.56	30	5.25	18	3.21	11	1.93	6	1.06
BGIBMGA007231-TA	247	42.19	224	39.18	221	39.41	204	35.76	38	6.7
BGIBMGA011233-TA	2	0.34	2	0.35	0	0	2	0.35	2	0.35
BGIBMGA002149-TA	3	0.51	2	0.35	7	1.25	7	1.23	0	0
BGIBMGA010532-TA	0	0	0	0	0	0	0	0	0	0
BGIBMGA002070-TA	5	0.85	10	1.75	12	2.14	13	2.28	0	0
BGIBMGA011566-TA	428	73.11	454	79.4	484	86.31	415	72.74	435	76.67
BGIBMGA013511-TA	494	84.38	453	79.23	650	115.92	1221	214.03	926	163.21
BGIBMGA002494-TA	8	1.37	11	1.92	12	2.14	3	0.53	2	0.35
BGIBMGA007159-TA	0	0	3	0.52	0	0	0	0	0	0
BGIBMGA013108-TA	0	0	0	0	0	0	19	3.33	4808	847.43
BGIBMGA014126-TA	48	8.2	79	13.82	63	11.24	66	11.57	0	0
BGIBMGA008148-TA	5	0.85	10	1.75	3	0.54	4	0.7	4	0.71
BGIBMGA000600-TA	2	0.34	9	1.57	8	1.43	4	0.7	2	0.35
BGIBMGA005849-TA	126	21.52	91	15.92	21	3.75	79	13.85	23	4.05
BGIBMGA005903-TA	47	8.03	48	8.39	50	8.92	52	9.11	4	0.71
BGIBMGA006138-TA	9	1.54	8	1.4	7	1.25	0	0	5	0.88
BGIBMGA011572-TA	367	62.69	490	85.7	288	51.36	237	41.54	413	72.79
BGIBMGA005044-TA	4	0.68	5	0.87	5	0.89	3	0.53	2	0.35
BGIBMGA001168-TA	252	43.05	257	44.95	259	46.19	224	39.26	199	35.07
BGIBMGA001744-TA	96	16.4	129	22.56	119	21.22	78	13.67	277	48.82
BGIBMGA008239-TA	0	0	0	0	2	0.36	5	0.88	0	0
BGIBMGA013363-TA	2	0.34	10	1.75	6	1.07	5	0.88	0	0
BGIBMGA010471-TA	2	0.34	0	0	0	0	0	0	40	7.05
BGIBMGA005500-TA	5	0.85	3	0.52	16	2.85	7	1.23	5	0.88
BGIBMGA008033-TA	0	0	0	0	2	0.36	4	0.7	0	0
BGIBMGA012202-TA	357	60.98	336	58.76	354	63.13	307	53.81	263	46.35
BGIBMGA009317-TA	2	0.34	3	0.52	0	0	0	0	0	0
BGIBMGA009854-TA	12	2.05	14	2.45	18	3.21	19	3.33	13	2.29
BGIBMGA001766-TA	0	0	3	0.52	5	0.89	0	0	0	0
BGIBMGA007486-TA	295	50.39	548	95.84	446	79.54	297	52.06	320	56.4
BGIBMGA010611-TA	0	0	0	0	4	0.71	13	2.28	29	5.11
BGIBMGA009051-TA	6	1.02	8	1.4	7	1.25	8	1.4	6	1.06
BGIBMGA001652-TA	0	0	0	0	2	0.36	0	0	0	0
BGIBMGA013380-TA	305	52.1	379	66.28	161	28.71	83	14.55	312	54.99
BGIBMGA013048-TA	73	12.47	73	12.77	56	9.99	73	12.8	265	46.71
BGIBMGA011331-TA	0	0	5	0.87	6	1.07	2	0.35	2	0.35
BGIBMGA003046-TA	2	0.34	3	0.52	0	0	2	0.35	0	0
BGIBMGA012149-TA	214	36.55	223	39	220	39.23	369	64.68	237	41.77
BGIBMGA011813-TA	2	0.34	2	0.35	3	0.54	4	0.7	3	0.53
BGIBMGA008725-TA	9	1.54	19	3.32	16	2.85	45	7.89	18	3.17
BGIBMGA010556-TA	5	0.85	7	1.22	5	0.89	4	0.7	50	8.81
BGIBMGA012252-TA	11	1.88	2	0.35	6	1.07	5	0.88	0	0
BGIBMGA003492-TA	2	0.34	5	0.87	8	1.43	3	0.53	0	0
BGIBMGA002382-TA	0	0	0	0	0	0	0	0	4	0.71
BGIBMGA000826-TA	60	10.25	118	20.64	71	12.66	56	9.82	89	15.69
BGIBMGA001174-TA	43	7.35	33	5.77	53	9.45	75	13.15	44	7.76
BGIBMGA003106-TA	37	6.32	17	2.97	9	1.61	9	1.58	2	0.35
BGIBMGA001898-TA	4	0.68	2	0.35	0	0	4	0.7	0	0
BGIBMGA005290-TA	321	54.83	337	58.94	363	64.74	408	71.52	303	53.4
BGIBMGA007623-TA	2	0.34	0	0	0	0	0	0	0	0
BGIBMGA005988-TA	0	0	0	0	0	0	0	0	7	1.23
BGIBMGA002127-TA	0	0	0	0	0	0	2	0.35	0	0
BGIBMGA005683-TA	8	1.37	16	2.8	10	1.78	5	0.88	3	0.53
BGIBMGA001484-TA	7	1.2	7	1.22	10	1.78	9	1.58	4	0.71
BGIBMGA009772-TA	0	0	0	0	0	0	0	0	2	0.35
BGIBMGA004303-TA	0	0	2	0.35	0	0	0	0	0	0
BGIBMGA011947-TA	21	3.59	30	5.25	24	4.28	27	4.73	7	1.23
BGIBMGA003035-TA	31	5.3	45	7.87	34	6.06	32	5.61	4	0.71
BGIBMGA003165-TA	15	2.56	8	1.4	10	1.78	21	3.68	6	1.06
BGIBMGA014185-TA	266	45.44	236	41.27	108	19.26	324	56.79	360	63.45
BGIBMGA002591-TA	4	0.68	0	0	0	0	5	0.88	0	0
BGIBMGA009245-TA	0	0	0	0	0	0	0	0	2	0.35
BGIBMGA001566-TA	10	1.71	4	0.7	8	1.43	3	0.53	0	0
BGIBMGA006158-TA	585	99.93	702	122.77	601	107.18	805	141.11	1018	179.43
BGIBMGA005475-TA	2	0.34	2	0.35	0	0	3	0.53	10	1.76
BGIBMGA003969-TA	0	0	2	0.35	0	0	0	0	0	0
BGIBMGA002040-TA	14	2.39	8	1.4	32	5.71	17	2.98	5	0.88
BGIBMGA008925-TA	5	0.85	7	1.22	6	1.07	0	0	4	0.71
BGIBMGA004690-TA	5	0.85	2	0.35	4	0.71	0	0	0	0
BGIBMGA004926-TA	23	3.93	20	3.5	23	4.1	5	0.88	3	0.53
BGIBMGA006466-TA	0	0	2	0.35	0	0	0	0	0	0
BGIBMGA013269-TA	117	19.99	106	18.54	115	20.51	142	24.89	13	2.29
BGIBMGA002560-TA	2	0.34	7	1.22	3	0.54	4	0.7	63	11.1
BGIBMGA001335-TA	178	30.41	179	31.31	210	37.45	225	39.44	235	41.42
BGIBMGA006330-TA	44	7.52	63	11.02	47	8.38	41	7.19	2	0.35
BGIBMGA002225-TA	2	0.34	2	0.35	0	0	0	0	0	0
BGIBMGA013120-TA	328	56.03	329	57.54	255	45.48	407	71.34	419	73.85
BGIBMGA006699-TA	14	2.39	7	1.22	2	0.36	12	2.1	2	0.35
BGIBMGA010581-TA	8	1.37	0	0	11	1.96	0	0	0	0
BGIBMGA002989-TA	0	0	0	0	0	0	10	1.75	0	0
BGIBMGA013964-TA	33	5.64	31	5.42	34	6.06	37	6.49	22	3.88
BGIBMGA007198-TA	0	0	0	0	2	0.36	0	0	0	0
BGIBMGA011132-TA	6	1.02	2	0.35	10	1.78	2	0.35	3	0.53
BGIBMGA000506-TA	212	36.21	258	45.12	219	39.06	120	21.03	148	26.09
BGIBMGA002920-TA	50	8.54	66	11.54	44	7.85	27	4.73	11	1.94
BGIBMGA007932-TA	0	0	0	0	0	0	0	0	4	0.71
BGIBMGA011416-TA	2486	424.65	2138	373.92	3412	608.48	6637	1163.38	9336	1645.5
BGIBMGA004517-TA	80	13.67	44	7.7	24	4.28	10	1.75	0	0
BGIBMGA009984-TA	13	2.22	31	5.42	14	2.5	32	5.61	50	8.81
BGIBMGA002552-TA	219	37.41	209	36.55	210	37.45	184	32.25	295	51.99
BGIBMGA010959-TA	246	42.02	281	49.14	336	59.92	710	124.45	806	142.06
BGIBMGA002213-TA	3	0.51	4	0.7	0	0	0	0	0	0
BGIBMGA012518-TA	3	0.51	2	0.35	2	0.36	2	0.35	0	0
BGIBMGA001088-TA	0	0	2	0.35	0	0	0	0	0	0
BGIBMGA013252-TA	49	8.37	38	6.65	37	6.6	34	5.96	43	7.58
BGIBMGA007392-TA	41	7	29	5.07	25	4.46	49	8.59	56	9.87
BGIBMGA006532-TA	5	0.85	6	1.05	2	0.36	2	0.35	17	3
BGIBMGA002950-TA	0	0	0	0	0	0	0	0	0	0
BGIBMGA011797-TA	427	72.94	380	66.46	394	70.26	241	42.24	323	56.93
BGIBMGA007194-TA	40	6.83	64	11.19	78	13.91	69	12.09	43	7.58
BGIBMGA000597-TA	0	0	3	0.52	0	0	0	0	0	0
BGIBMGA009675-TA	375	64.06	505	88.32	379	67.59	271	47.5	230	40.54
BGIBMGA014563-TA	88	15.03	109	19.06	104	18.55	161	28.22	96	16.92
BGIBMGA010266-TA	13	2.22	5	0.87	6	1.07	6	1.05	2	0.35
BGIBMGA007749-TA	69	11.79	62	10.84	22	3.92	18	3.16	0	0
BGIBMGA005594-TA	15	2.56	11	1.92	9	1.61	6	1.05	0	0
BGIBMGA000376-TA	10	1.71	3	0.52	6	1.07	3	0.53	0	0
BGIBMGA002178-TA	0	0	0	0	0	0	0	0	3	0.53
BGIBMGA009917-TA	4	0.68	6	1.05	4	0.71	0	0	0	0
BGIBMGA004201-TA	487	83.19	483	84.47	236	42.09	206	36.11	185	32.61
BGIBMGA014082-TA	0	0	8	1.4	0	0	0	0	0	0
BGIBMGA011941-TA	505	86.26	653	114.2	468	83.46	221	38.74	6	1.06
BGIBMGA014034-TA	373	63.71	307	53.69	422	75.26	210	36.81	152	26.79
BGIBMGA009167-TA	3	0.51	2	0.35	4	0.71	6	1.05	0	0
BGIBMGA010280-TA	12	2.05	14	2.45	9	1.61	9	1.58	13	2.29
BGIBMGA009155-TA	8	1.37	11	1.92	7	1.25	5	0.88	27	4.76
BGIBMGA003505-TA	15	2.56	11	1.92	6	1.07	8	1.4	4	0.71
BGIBMGA013603-TA	0	0	0	0	0	0	2	0.35	5	0.88
BGIBMGA008572-TA	98	16.74	89	15.57	73	13.02	43	7.54	31	5.46
BGIBMGA000094-TA	0	0	2	0.35	0	0	0	0	0	0
BGIBMGA006723-TA	0	0	2	0.35	0	0	7	1.23	3	0.53
BGIBMGA012878-TA	25	4.27	27	4.72	23	4.1	14	2.45	2	0.35
BGIBMGA001215-TA	19	3.25	20	3.5	18	3.21	8	1.4	42	7.4
BGIBMGA005170-TA	0	0	0	0	0	0	6	1.05	0	0
BGIBMGA014179-TA	15	2.56	18	3.15	42	7.49	43	7.54	23	4.05
BGIBMGA012520-TA	60	10.25	77	13.47	67	11.95	99	17.35	73	12.87
BGIBMGA008154-TA	6	1.02	8	1.4	0	0	2	0.35	10	1.76
BGIBMGA008322-TA	0	0	0	0	0	0	0	0	27	4.76
BGIBMGA011069-TA	49	8.37	48	8.39	34	6.06	50	8.76	26	4.58
BGIBMGA008368-TA	0	0	0	0	2	0.36	0	0	0	0
BGIBMGA003303-TA	3	0.51	3	0.52	5	0.89	0	0	0	0
BGIBMGA001875-TA	116	19.81	139	24.31	54	9.63	57	9.99	73	12.87
BGIBMGA010122-TA	0	0	0	0	0	0	2	0.35	14	2.47
BGIBMGA009099-TA	2	0.34	0	0	0	0	0	0	0	0
BGIBMGA004346-TA	60	10.25	50	8.74	44	7.85	71	12.45	32	5.64
BGIBMGA003039-TA	0	0	0	0	2	0.36	2	0.35	0	0
BGIBMGA004090-TA	43	7.35	26	4.55	23	4.1	15	2.63	29	5.11
BGIBMGA013851-TA	0	0	0	0	0	0	0	0	0	0
BGIBMGA009022-TA	128	21.86	124	21.69	149	26.57	106	18.58	75	13.22
BGIBMGA007961-TA	96	16.4	80	13.99	94	16.76	78	13.67	7	1.23
BGIBMGA000896-TA	0	0	3	0.52	0	0	15	2.63	84	14.81
BGIBMGA010270-TA	3	0.51	5	0.87	0	0	2	0.35	2	0.35
BGIBMGA010258-TA	43	7.35	45	7.87	37	6.6	30	5.26	144	25.38
BGIBMGA008835-TA	0	0	0	0	0	0	0	0	2	0.35
BGIBMGA006610-TA	0	0	3	0.52	3	0.54	2	0.35	0	0
BGIBMGA004536-TA	8	1.37	0	0	4	0.71	0	0	3	0.53
BGIBMGA008029-TA	0	0	0	0	0	0	0	0	2	0.35
BGIBMGA000539-TA	0	0	5	0.87	2	0.36	0	0	2	0.35
BGIBMGA013403-TA	2	0.34	0	0	0	0	0	0	0	0
BGIBMGA002428-TA	34	5.81	14	2.45	23	4.1	12	2.1	6	1.06
BGIBMGA013574-TA	0	0	0	0	0	0	0	0	0	0
BGIBMGA011480-TA	17	2.9	17	2.97	17	3.03	13	2.28	8	1.41
BGIBMGA008557-TA	0	0	0	0	0	0	2	0.35	4	0.71
BGIBMGA011880-TA	0	0	0	0	0	0	0	0	2	0.35
BGIBMGA005530-TA	352	60.13	429	75.03	562	100.22	457	80.11	213	37.54
BGIBMGA000801-TA	2	0.34	9	1.57	2	0.36	4	0.7	3	0.53
BGIBMGA005718-TA	11	1.88	16	2.8	17	3.03	16	2.8	0	0
BGIBMGA004099-TA	90	15.37	97	16.96	74	13.2	18	3.16	39	6.87
BGIBMGA013995-TA	2	0.34	0	0	6	1.07	4	0.7	15	2.64
BGIBMGA006899-TA	14	2.39	21	3.67	16	2.85	10	1.75	12	2.12
BGIBMGA006093-TA	20	3.42	27	4.72	17	3.03	13	2.28	10	1.76
BGIBMGA006513-TA	0	0	0	0	0	0	0	0	0	0
BGIBMGA011835-TA	51	8.71	65	11.37	83	14.8	103	18.05	186	32.78
BGIBMGA011702-TA	2	0.34	0	0	0	0	0	0	2	0.35
BGIBMGA002241-TA	7	1.2	9	1.57	2	0.36	9	1.58	9	1.59
BGIBMGA007758-TA	5	0.85	0	0	0	0	0	0	0	0
BGIBMGA009019-TA	7	1.2	13	2.27	7	1.25	9	1.58	0	0
BGIBMGA011319-TA	7	1.2	7	1.22	6	1.07	12	2.1	21	3.7
BGIBMGA001098-TA	4	0.68	3	0.52	10	1.78	0	0	2	0.35
BGIBMGA000292-TA	163	27.84	89	15.57	56	9.99	166	29.1	206	36.31
BGIBMGA004990-TA	3	0.51	4	0.7	2	0.36	6	1.05	24	4.23
BGIBMGA004061-TA	0	0	0	0	0	0	4	0.7	18	3.17
BGIBMGA008969-TA	3	0.51	10	1.75	0	0	2	0.35	8	1.41
BGIBMGA003138-TA	28	4.78	40	7	48	8.56	24	4.21	18	3.17
BGIBMGA000404-TA	29	4.95	29	5.07	42	7.49	25	4.38	2	0.35
BGIBMGA013821-TA	2	0.34	0	0	0	0	3	0.53	0	0
BGIBMGA006476-TA	110	18.79	124	21.69	137	24.43	163	28.57	220	38.78
BGIBMGA004138-TA	283	48.34	271	47.4	224	39.95	230	40.32	140	24.68
BGIBMGA008013-TA	18	3.07	8	1.4	7	1.25	2	0.35	0	0
BGIBMGA005609-TA	0	0	0	0	0	0	2	0.35	0	0
BGIBMGA002478-TA	185	31.6	173	30.26	145	25.86	140	24.54	176	31.02
BGIBMGA006697-TA	53	9.05	43	7.52	67	11.95	57	9.99	25	4.41
BGIBMGA011151-TA	6	1.02	11	1.92	11	1.96	11	1.93	2	0.35
BGIBMGA007459-TA	32	5.47	53	9.27	71	12.66	85	14.9	28	4.94
BGIBMGA007373-TA	3	0.51	2	0.35	0	0	5	0.88	0	0
BGIBMGA005842-TA	3	0.51	4	0.7	3	0.54	6	1.05	0	0
BGIBMGA012565-TA	0	0	2	0.35	0	0	0	0	0	0
BGIBMGA010318-TA	124	21.18	126	22.04	92	16.41	164	28.75	300	52.88
BGIBMGA007248-TA	9	1.54	3	0.52	8	1.43	12	2.1	8	1.41
BGIBMGA001868-TA	4	0.68	2	0.35	0	0	0	0	4	0.71
BGIBMGA012126-TA	387	66.11	440	76.95	437	77.93	455	79.76	1364	240.41
BGIBMGA012670-TA	133	22.72	149	26.06	95	16.94	63	11.04	132	23.27
BGIBMGA007595-TA	0	0	0	0	0	0	0	0	0	0
BGIBMGA008564-TA	25	4.27	26	4.55	28	4.99	23	4.03	162	28.55
BGIBMGA005287-TA	66	11.27	105	18.36	153	27.29	211	36.99	191	33.66
BGIBMGA013591-TA	6	1.02	7	1.22	2	0.36	2	0.35	0	0
BGIBMGA001918-TA	86	14.69	131	22.91	75	13.38	156	27.34	148	26.09
BGIBMGA002162-TA	8	1.37	9	1.57	6	1.07	11	1.93	0	0
BGIBMGA009037-TA	57	9.74	50	8.74	81	14.45	94	16.48	17	3
BGIBMGA007348-TA	11	1.88	7	1.22	3	0.54	0	0	0	0
BGIBMGA004626-TA	0	0	4	0.7	6	1.07	3	0.53	2	0.35
BGIBMGA006806-TA	24	4.1	33	5.77	32	5.71	40	7.01	103	18.15
BGIBMGA005086-TA	2	0.34	0	0	0	0	2	0.35	4	0.71
BGIBMGA000979-TA	2	0.34	8	1.4	2	0.36	2	0.35	0	0
BGIBMGA001119-TA	19	3.25	12	2.1	14	2.5	16	2.8	21	3.7
BGIBMGA000303-TA	2	0.34	3	0.52	2	0.36	3	0.53	12	2.12
BGIBMGA013451-TA	1133	193.53	987	172.62	1412	251.81	1962	343.91	1890	333.12
BGIBMGA010853-TA	82	14.01	104	18.19	95	16.94	78	13.67	221	38.95
BGIBMGA005107-TA	15	2.56	21	3.67	27	4.82	13	2.28	4	0.71
BGIBMGA003976-TA	0	0	2	0.35	0	0	0	0	4	0.71
BGIBMGA010449-TA	23	3.93	30	5.25	22	3.92	15	2.63	2	0.35
BGIBMGA008537-TA	12	2.05	16	2.8	51	9.1	180	31.55	159	28.02
BGIBMGA009695-TA	0	0	0	0	0	0	0	0	0	0
BGIBMGA008496-TA	0	0	0	0	4	0.71	2	0.35	4	0.71
BGIBMGA010740-TA	31	5.3	56	9.79	60	10.7	37	6.49	3	0.53
BGIBMGA004986-TA	8	1.37	11	1.92	5	0.89	10	1.75	0	0
BGIBMGA011974-TA	130	22.21	83	14.52	12	2.14	40	7.01	34	5.99
BGIBMGA011265-TA	13	2.22	8	1.4	7	1.25	19	3.33	8	1.41
BGIBMGA008282-TA	22	3.76	25	4.37	15	2.68	16	2.8	0	0
BGIBMGA009159-TA	3	0.51	2	0.35	0	0	0	0	2	0.35
BGIBMGA008614-TA	18	3.07	28	4.9	31	5.53	17	2.98	0	0
BGIBMGA005319-TA	56	9.57	28	4.9	22	3.92	59	10.34	38	6.7
BGIBMGA007521-TA	2	0.34	0	0	2	0.36	4	0.7	0	0
BGIBMGA012212-TA	6	1.02	8	1.4	20	3.57	16	2.8	4	0.71
BGIBMGA007704-TA	7	1.2	2	0.35	3	0.54	11	1.93	0	0
BGIBMGA007077-TA	8	1.37	18	3.15	7	1.25	15	2.63	4	0.71
BGIBMGA012566-TA	0	0	0	0	2	0.36	0	0	0	0
BGIBMGA010791-TA	127	21.69	96	16.79	84	14.98	81	14.2	62	10.93
BGIBMGA000173-TA	28	4.78	23	4.02	19	3.39	17	2.98	5	0.88
BGIBMGA000975-TA	30	5.12	21	3.67	10	1.78	11	1.93	6	1.06
BGIBMGA005087-TA	130	22.21	117	20.46	134	23.9	53	9.29	15	2.64
BGIBMGA001222-TA	464	79.26	559	97.76	502	89.52	497	87.12	417	73.5
BGIBMGA002114-TA	48	8.2	51	8.92	47	8.38	52	9.11	77	13.57
BGIBMGA012558-TA	168	28.7	177	30.96	162	28.89	157	27.52	106	18.68
BGIBMGA009633-TA	2	0.34	0	0	0	0	0	0	0	0
BGIBMGA005846-TA	2	0.34	0	0	0	0	0	0	0	0
BGIBMGA004998-TA	4	0.68	7	1.22	5	0.89	3	0.53	48	8.46
BGIBMGA000462-TA	0	0	0	0	0	0	9	1.58	7857	1384.82
BGIBMGA001457-TA	114	19.47	78	13.64	98	17.48	60	10.52	38	6.7
BGIBMGA001852-TA	18	3.07	33	5.77	29	5.17	24	4.21	14	2.47
BGIBMGA001719-TA	26	4.44	22	3.85	31	5.53	8	1.4	32	5.64
BGIBMGA011011-TA	0	0	4	0.7	2	0.36	0	0	0	0
BGIBMGA001423-TA	25	4.27	25	4.37	38	6.78	17	2.98	29	5.11
BGIBMGA007388-TA	0	0	0	0	2	0.36	0	0	0	0
BGIBMGA011111-TA	31	5.3	40	7	50	8.92	70	12.27	65	11.46
BGIBMGA012978-TA	21	3.59	30	5.25	19	3.39	19	3.33	5	0.88
BGIBMGA005733-TA	62	10.59	56	9.79	35	6.24	33	5.78	27	4.76
BGIBMGA008016-TA	0	0	2	0.35	0	0	3	0.53	0	0
BGIBMGA006495-TA	1288	220.01	1543	269.86	1412	251.81	1542	270.29	514	90.59
BGIBMGA003412-TA	13	2.22	26	4.55	12	2.14	19	3.33	35	6.17
BGIBMGA010711-TA	6	1.02	0	0	3	0.54	5	0.88	0	0
BGIBMGA005837-TA	2	0.34	0	0	0	0	2	0.35	7	1.23
BGIBMGA000696-TA	21	3.59	2	0.35	4	0.71	5	0.88	6	1.06
BGIBMGA006904-TA	25	4.27	42	7.35	14	2.5	13	2.28	4	0.71
BGIBMGA011087-TA	10	1.71	7	1.22	0	0	8	1.4	4	0.71
BGIBMGA009659-TA	0	0	0	0	2	0.36	0	0	0	0
BGIBMGA002684-TA	273	46.63	328	57.36	201	35.85	132	23.14	242	42.65
BGIBMGA011459-TA	0	0	0	0	3	0.54	5	0.88	2	0.35
BGIBMGA002243-TA	86	14.69	92	16.09	134	23.9	176	30.85	220	38.78
BGIBMGA005126-TA	986	168.42	936	163.7	803	143.2	429	75.2	203	35.78
BGIBMGA006870-TA	2	0.34	0	0	0	0	3	0.53	0	0
BGIBMGA000080-TA	7	1.2	12	2.1	16	2.85	17	2.98	17	3
BGIBMGA007447-TA	2	0.34	0	0	0	0	2	0.35	3	0.53
BGIBMGA011501-TA	5	0.85	9	1.57	4	0.71	3	0.53	5	0.88
BGIBMGA010803-TA	4	0.68	2	0.35	0	0	2	0.35	0	0
BGIBMGA003885-TA	455	77.72	512	89.54	422	75.26	538	94.3	366	64.51
BGIBMGA013566-TA	6	1.02	15	2.62	25	4.46	17	2.98	22	3.88
BGIBMGA012496-TA	6	1.02	3	0.52	5	0.89	2	0.35	3	0.53
BGIBMGA001302-TA	10	1.71	12	2.1	6	1.07	20	3.51	19	3.35
BGIBMGA014136-TA	73	12.47	69	12.07	109	19.44	78	13.67	23	4.05
BGIBMGA006201-TA	6	1.02	5	0.87	4	0.71	5	0.88	6	1.06
BGIBMGA003891-TA	3	0.51	6	1.05	13	2.32	11	1.93	0	0
BGIBMGA009344-TA	31	5.3	29	5.07	27	4.82	22	3.86	4	0.71
BGIBMGA006334-TA	168	28.7	181	31.66	75	13.38	52	9.11	81	14.28
BGIBMGA006120-TA	79	13.49	148	25.88	86	15.34	29	5.08	67	11.81
BGIBMGA012500-TA	272	46.46	347	60.69	453	80.79	420	73.62	219	38.6
BGIBMGA000754-TA	6	1.02	8	1.4	7	1.25	16	2.8	13	2.29
BGIBMGA002760-TA	62	10.59	81	14.17	93	16.59	88	15.43	16	2.82
BGIBMGA003711-TA	252	43.05	207	36.2	29	5.17	149	26.12	66	11.63
BGIBMGA008479-TA	56	9.57	48	8.39	35	6.24	19	3.33	25	4.41
BGIBMGA001685-TA	20	3.42	21	3.67	17	3.03	12	2.1	3	0.53
BGIBMGA006039-TA	0	0	0	0	0	0	0	0	2	0.35
BGIBMGA010659-TA	0	0	0	0	3	0.54	8	1.4	10	1.76
BGIBMGA005308-TA	31	5.3	44	7.7	23	4.1	16	2.8	5	0.88
BGIBMGA001887-TA	9	1.54	14	2.45	12	2.14	15	2.63	3	0.53
BGIBMGA004192-TA	0	0	0	0	0	0	0	0	2	0.35
BGIBMGA010174-TA	6	1.02	4	0.7	5	0.89	3	0.53	0	0
BGIBMGA007581-TA	17	2.9	25	4.37	20	3.57	4	0.7	3	0.53
BGIBMGA007141-TA	2	0.34	0	0	0	0	2	0.35	0	0
BGIBMGA005216-TA	130	22.21	114	19.94	139	24.79	197	34.53	177	31.2
BGIBMGA008402-TA	5	0.85	3	0.52	3	0.54	9	1.58	0	0
BGIBMGA005167-TA	0	0	2	0.35	0	0	0	0	6	1.06
BGIBMGA013169-TA	54	9.22	103	18.01	140	24.97	54	9.47	48	8.46
BGIBMGA009534-TA	36	6.15	23	4.02	33	5.89	28	4.91	5	0.88
BGIBMGA007906-TA	10	1.71	2	0.35	0	0	4	0.7	3	0.53
BGIBMGA005525-TA	11	1.88	10	1.75	8	1.43	2	0.35	3	0.53
BGIBMGA005244-TA	46	7.86	68	11.89	60	10.7	52	9.11	9	1.59
BGIBMGA008552-TA	2	0.34	3	0.52	3	0.54	0	0	0	0
BGIBMGA000468-TA	12	2.05	17	2.97	20	3.57	10	1.75	2	0.35
BGIBMGA000649-TA	0	0	0	0	0	0	0	0	0	0
BGIBMGA012874-TA	23	3.93	18	3.15	17	3.03	14	2.45	8	1.41
BGIBMGA005593-TA	309	52.78	364	63.66	401	71.51	470	82.38	311	54.81
BGIBMGA005453-TA	131	22.38	134	23.44	67	11.95	85	14.9	112	19.74
BGIBMGA011071-TA	0	0	5	0.87	2	0.36	0	0	2	0.35
BGIBMGA012441-TA	16	2.73	27	4.72	29	5.17	43	7.54	101	17.8
BGIBMGA007944-TA	5	0.85	12	2.1	8	1.43	9	1.58	22	3.88
BGIBMGA003119-TA	2	0.34	0	0	2	0.36	5	0.88	0	0
BGIBMGA012796-TA	10	1.71	10	1.75	6	1.07	3	0.53	4	0.71
BGIBMGA005553-TA	5	0.85	4	0.7	5	0.89	5	0.88	0	0
BGIBMGA004058-TA	39	6.66	59	10.32	44	7.85	48	8.41	2	0.35
BGIBMGA009473-TA	82	14.01	70	12.24	46	8.2	45	7.89	34	5.99
BGIBMGA002766-TA	394	67.3	188	32.88	124	22.11	238	41.72	133	23.44
BGIBMGA005624-TA	9	1.54	6	1.05	0	0	4	0.7	0	0
BGIBMGA005181-TA	2	0.34	2	0.35	0	0	0	0	4	0.71
BGIBMGA009445-TA	20	3.42	12	2.1	23	4.1	43	7.54	67	11.81
BGIBMGA001596-TA	11	1.88	6	1.05	0	0	2	0.35	0	0
BGIBMGA001855-TA	13	2.22	6	1.05	5	0.89	2	0.35	2	0.35
BGIBMGA003457-TA	20	3.42	49	8.57	47	8.38	27	4.73	20	3.53
BGIBMGA006392-TA	0	0	0	0	0	0	0	0	3	0.53
BGIBMGA006382-TA	0	0	0	0	0	0	2	0.35	0	0
BGIBMGA004839-TA	29	4.95	43	7.52	50	8.92	54	9.47	34	5.99
BGIBMGA003365-TA	6	1.02	0	0	0	0	0	0	21	3.7
BGIBMGA010215-TA	489	83.53	460	80.45	324	57.78	276	48.38	14	2.47
BGIBMGA001683-TA	7	1.2	20	3.5	24	4.28	22	3.86	13	2.29
BGIBMGA013392-TA	13	2.22	9	1.57	8	1.43	2	0.35	0	0
BGIBMGA012940-TA	75	12.81	24	4.2	28	4.99	17	2.98	8	1.41
BGIBMGA004553-TA	2	0.34	2	0.35	0	0	2	0.35	0	0
BGIBMGA009266-TA	0	0	5	0.87	0	0	5	0.88	0	0
BGIBMGA001073-TA	57	9.74	48	8.39	34	6.06	56	9.82	80	14.1
BGIBMGA006627-TA	69	11.79	78	13.64	68	12.13	42	7.36	30	5.29
BGIBMGA002012-TA	0	0	0	0	0	0	3	0.53	0	0
BGIBMGA007322-TA	4	0.68	5	0.87	8	1.43	0	0	2	0.35
BGIBMGA000538-TA	0	0	0	0	0	0	0	0	0	0
BGIBMGA001946-TA	0	0	0	0	0	0	2	0.35	3	0.53
BGIBMGA000816-TA	0	0	4	0.7	3	0.54	0	0	2	0.35
BGIBMGA012992-TA	12	2.05	13	2.27	0	0	6	1.05	8	1.41
BGIBMGA013707-TA	0	0	5	0.87	0	0	0	0	0	0
BGIBMGA012151-TA	129	22.04	167	29.21	181	32.28	292	51.18	276	48.65
BGIBMGA014325-TA	0	0	0	0	0	0	0	0	0	0
BGIBMGA003506-TA	0	0	0	0	0	0	0	0	2	0.35
BGIBMGA010365-TA	23	3.93	24	4.2	7	1.25	16	2.8	43	7.58
BGIBMGA006241-TA	5	0.85	0	0	4	0.71	0	0	12	2.12
BGIBMGA006496-TA	0	0	0	0	2	0.36	2	0.35	0	0
BGIBMGA003056-TA	0	0	0	0	0	0	0	0	0	0
BGIBMGA003135-TA	6	1.02	3	0.52	7	1.25	36	6.31	78	13.75
BGIBMGA009373-TA	2	0.34	0	0	0	0	0	0	0	0
BGIBMGA009610-TA	216	36.9	171	29.91	135	24.08	94	16.48	71	12.51
BGIBMGA008837-TA	8	1.37	14	2.45	10	1.78	6	1.05	6	1.06
BGIBMGA000532-TA	261	44.58	195	34.1	208	37.09	129	22.61	32	5.64
BGIBMGA013191-TA	35	5.98	65	11.37	41	7.31	31	5.43	93	16.39
BGIBMGA001093-TA	44	7.52	50	8.74	42	7.49	26	4.56	29	5.11
BGIBMGA005489-TA	0	0	0	0	0	0	7	1.23	0	0
BGIBMGA003155-TA	193	32.97	230	40.23	353	62.95	413	72.39	779	137.3
BGIBMGA007954-TA	57	9.74	54	9.44	56	9.99	148	25.94	220	38.78
BGIBMGA007871-TA	78	13.32	80	13.99	30	5.35	86	15.07	145	25.56
BGIBMGA011184-TA	10	1.71	11	1.92	9	1.61	4	0.7	18	3.17
BGIBMGA006099-TA	0	0	0	0	0	0	2	0.35	0	0
BGIBMGA013515-TA	101	17.25	128	22.39	143	25.5	95	16.65	65	11.46
BGIBMGA014423-TA	15	2.56	19	3.32	16	2.85	12	2.1	7	1.23
BGIBMGA009705-TA	5	0.85	10	1.75	6	1.07	3	0.53	8	1.41
BGIBMGA005671-TA	9	1.54	0	0	8	1.43	13	2.28	10	1.76
BGIBMGA006841-TA	321	54.83	273	47.75	175	31.21	151	26.47	198	34.9
BGIBMGA003032-TA	8	1.37	16	2.8	10	1.78	10	1.75	10	1.76
BGIBMGA009497-TA	0	0	0	0	0	0	0	0	9	1.59
BGIBMGA000097-TA	0	0	0	0	2	0.36	2	0.35	0	0
BGIBMGA001117-TA	43	7.35	42	7.35	46	8.2	37	6.49	23	4.05
BGIBMGA009985-TA	206	35.19	164	28.68	220	39.23	198	34.71	178	31.37
BGIBMGA002757-TA	34	5.81	42	7.35	19	3.39	24	4.21	50	8.81
BGIBMGA001634-TA	6	1.02	4	0.7	2	0.36	2	0.35	0	0
BGIBMGA003913-TA	18	3.07	32	5.6	39	6.96	16	2.8	7	1.23
BGIBMGA013414-TA	19	3.25	36	6.3	23	4.1	27	4.73	0	0
BGIBMGA003472-TA	11	1.88	8	1.4	10	1.78	12	2.1	0	0
BGIBMGA001823-TA	2	0.34	3	0.52	0	0	2	0.35	3	0.53
BGIBMGA012172-TA	28	4.78	41	7.17	45	8.03	54	9.47	192	33.84
BGIBMGA003224-TA	0	0	2	0.35	0	0	0	0	0	0
BGIBMGA008425-TA	3	0.51	2	0.35	3	0.54	0	0	4	0.71
BGIBMGA005735-TA	1094	186.87	1427	249.57	998	177.98	355	62.23	147	25.91
BGIBMGA012300-TA	16	2.73	11	1.92	17	3.03	12	2.1	0	0
BGIBMGA009874-TA	230	39.29	220	38.48	139	24.79	136	23.84	26	4.58
BGIBMGA006416-TA	4	0.68	11	1.92	8	1.43	11	1.93	0	0
BGIBMGA005621-TA	13	2.22	13	2.27	21	3.75	11	1.93	2	0.35
BGIBMGA014404-TA	120	20.5	86	15.04	159	28.36	88	15.43	20	3.53
BGIBMGA012536-TA	49	8.37	57	9.97	48	8.56	30	5.26	4	0.71
BGIBMGA007732-TA	265	45.27	393	68.73	406	72.4	535	93.78	243	42.83
BGIBMGA006877-TA	16	2.73	22	3.85	34	6.06	25	4.38	2	0.35
BGIBMGA003809-TA	2	0.34	0	0	2	0.36	0	0	0	0
BGIBMGA003226-TA	101	17.25	119	20.81	71	12.66	39	6.84	40	7.05
BGIBMGA003834-TA	13	2.22	22	3.85	26	4.64	20	3.51	15	2.64
BGIBMGA000599-TA	6	1.02	11	1.92	12	2.14	15	2.63	2	0.35
BGIBMGA000558-TA	15	2.56	7	1.22	12	2.14	16	2.8	0	0
BGIBMGA004661-TA	268	45.78	168	29.38	149	26.57	602	105.52	603	106.28
BGIBMGA008743-TA	0	0	0	0	2	0.36	0	0	0	0
BGIBMGA008393-TA	3	0.51	3	0.52	0	0	3	0.53	0	0
BGIBMGA003531-TA	14	2.39	11	1.92	6	1.07	5	0.88	0	0
BGIBMGA005882-TA	164	28.01	250	43.72	198	35.31	88	15.43	73	12.87
BGIBMGA009657-TA	0	0	0	0	0	0	0	0	3	0.53
BGIBMGA012392-TA	0	0	0	0	0	0	4	0.7	0	0
BGIBMGA012516-TA	42	7.17	49	8.57	22	3.92	32	5.61	19	3.35
BGIBMGA001777-TA	10	1.71	8	1.4	7	1.25	6	1.05	26	4.58
BGIBMGA005491-TA	0	0	0	0	2	0.36	2	0.35	0	0
BGIBMGA006144-TA	3	0.51	8	1.4	2	0.36	6	1.05	2	0.35
BGIBMGA007452-TA	64	10.93	61	10.67	77	13.73	47	8.24	41	7.23
BGIBMGA009636-TA	19	3.25	13	2.27	16	2.85	13	2.28	7	1.23
BGIBMGA012877-TA	77	13.15	55	9.62	79	14.09	32	5.61	3	0.53
BGIBMGA011819-TA	31	5.3	46	8.05	60	10.7	50	8.76	21	3.7
BGIBMGA007793-TA	0	0	0	0	0	0	2	0.35	3	0.53
BGIBMGA007133-TA	2	0.34	0	0	2	0.36	0	0	0	0
BGIBMGA001039-TA	0	0	6	1.05	0	0	2	0.35	0	0
BGIBMGA006408-TA	22	3.76	21	3.67	24	4.28	43	7.54	14	2.47
BGIBMGA008130-TA	38	6.49	26	4.55	10	1.78	17	2.98	2	0.35
BGIBMGA010416-TA	3	0.51	3	0.52	3	0.54	0	0	3	0.53
BGIBMGA006491-TA	246	42.02	188	32.88	158	28.18	136	23.84	109	19.21
BGIBMGA006777-TA	63	10.76	50	8.74	34	6.06	119	20.86	234	41.24
BGIBMGA010286-TA	64	10.93	53	9.27	35	6.24	28	4.91	0	0
BGIBMGA006919-TA	351	59.96	257	44.95	152	27.11	393	68.89	411	72.44
BGIBMGA013270-TA	2	0.34	0	0	0	0	2	0.35	275	48.47
BGIBMGA009699-TA	30	5.12	35	6.12	38	6.78	50	8.76	144	25.38
BGIBMGA006500-TA	2	0.34	2	0.35	3	0.54	2	0.35	0	0
BGIBMGA008429-TA	15	2.56	21	3.67	14	2.5	2	0.35	2	0.35
BGIBMGA003171-TA	9	1.54	5	0.87	3	0.54	5	0.88	6	1.06
BGIBMGA009986-TA	0	0	3	0.52	2	0.36	2	0.35	0	0
BGIBMGA004488-TA	149	25.45	166	29.03	255	45.48	216	37.86	291	51.29
BGIBMGA013986-TA	0	0	0	0	0	0	2	0.35	0	0
BGIBMGA009357-TA	0	0	0	0	2	0.36	0	0	0	0
BGIBMGA010615-TA	11	1.88	15	2.62	6	1.07	7	1.23	5	0.88
BGIBMGA000392-TA	0	0	2	0.35	2	0.36	0	0	0	0
BGIBMGA011326-TA	12	2.05	17	2.97	11	1.96	13	2.28	0	0
BGIBMGA004194-TA	112	19.13	74	12.94	32	5.71	62	10.87	13	2.29
BGIBMGA011649-TA	0	0	0	0	0	0	0	0	2	0.35
BGIBMGA004103-TA	0	0	2	0.35	0	0	6	1.05	0	0
BGIBMGA004992-TA	14	2.39	23	4.02	5	0.89	35	6.14	13	2.29
BGIBMGA008052-TA	0	0	3	0.52	0	0	8	1.4	5	0.88
BGIBMGA006267-TA	68	11.62	58	10.14	26	4.64	54	9.47	18	3.17
BGIBMGA004483-TA	2	0.34	0	0	0	0	0	0	0	0
BGIBMGA005078-TA	3	0.51	0	0	0	0	2	0.35	0	0
BGIBMGA009498-TA	5	0.85	2	0.35	3	0.54	4	0.7	0	0
BGIBMGA010999-TA	4	0.68	3	0.52	3	0.54	6	1.05	2	0.35
BGIBMGA009044-TA	22	3.76	16	2.8	13	2.32	13	2.28	0	0
BGIBMGA000385-TA	0	0	2	0.35	0	0	2	0.35	0	0
BGIBMGA010375-TA	2	0.34	3	0.52	0	0	0	0	0	0
BGIBMGA008812-TA	0	0	4	0.7	4	0.71	3	0.53	4	0.71
BGIBMGA005739-TA	405	69.18	373	65.23	586	104.5	616	107.98	796	140.3
BGIBMGA001552-TA	4	0.68	4	0.7	0	0	6	1.05	0	0
BGIBMGA005576-TA	0	0	0	0	0	0	0	0	2	0.35
BGIBMGA009057-TA	0	0	3	0.52	5	0.89	0	0	4	0.71
BGIBMGA012976-TA	33	5.64	13	2.27	20	3.57	11	1.93	2	0.35
BGIBMGA011733-TA	7	1.2	7	1.22	5	0.89	9	1.58	4	0.71
BGIBMGA000204-TA	11	1.88	19	3.32	30	5.35	13	2.28	10	1.76
BGIBMGA012888-TA	11	1.88	10	1.75	17	3.03	10	1.75	6	1.06
BGIBMGA000481-TA	6	1.02	2	0.35	2	0.36	0	0	0	0
BGIBMGA011133-TA	775	132.38	647	113.15	741	132.15	733	128.49	1184	208.68
BGIBMGA008880-TA	2	0.34	0	0	0	0	4	0.7	0	0
BGIBMGA010059-TA	0	0	0	0	0	0	0	0	11	1.94
BGIBMGA000119-TA	0	0	0	0	0	0	0	0	2	0.35
BGIBMGA009835-TA	72	12.3	76	13.29	51	9.1	98	17.18	162	28.55
BGIBMGA002069-TA	0	0	2	0.35	2	0.36	0	0	0	0
BGIBMGA012686-TA	53	9.05	51	8.92	53	9.45	82	14.37	27	4.76
BGIBMGA007509-TA	382	65.25	280	48.97	125	22.29	246	43.12	418	73.67
BGIBMGA007179-TA	12	2.05	11	1.92	4	0.71	24	4.21	18	3.17
BGIBMGA002119-TA	31	5.3	38	6.65	30	5.35	32	5.61	0	0
BGIBMGA010918-TA	0	0	0	0	0	0	0	0	2	0.35
BGIBMGA005656-TA	168	28.7	197	34.45	108	19.26	289	50.66	338	59.57
BGIBMGA009235-TA	0	0	0	0	0	0	0	0	2	0.35
BGIBMGA008491-TA	0	0	0	0	0	0	5	0.88	2	0.35
BGIBMGA006884-TA	4	0.68	9	1.57	9	1.61	9	1.58	0	0
BGIBMGA012737-TA	0	0	0	0	0	0	2	0.35	0	0
BGIBMGA005323-TA	130	22.21	151	26.41	244	43.51	317	55.57	232	40.89
BGIBMGA013784-TA	90	15.37	141	24.66	99	17.66	1263	221.39	715	126.02
BGIBMGA011932-TA	0	0	0	0	0	0	0	0	2	0.35
BGIBMGA014554-TA	0	0	0	0	0	0	2	0.35	0	0
BGIBMGA012417-TA	0	0	0	0	0	0	7	1.23	11	1.94
BGIBMGA007376-TA	12	2.05	17	2.97	2	0.36	2	0.35	0	0
BGIBMGA003470-TA	3	0.51	5	0.87	7	1.25	9	1.58	0	0
BGIBMGA006937-TA	0	0	0	0	0	0	4	0.7	2	0.35
BGIBMGA009164-TA	2	0.34	4	0.7	8	1.43	12	2.1	0	0
BGIBMGA004408-TA	134	22.89	147	25.71	145	25.86	145	25.42	357	62.92
BGIBMGA009114-TA	74	12.64	63	11.02	74	13.2	88	15.43	53	9.34
BGIBMGA008834-TA	0	0	0	0	0	0	0	0	0	0
BGIBMGA011149-TA	36	6.15	40	7	28	4.99	36	6.31	139	24.5
BGIBMGA009923-TA	6	1.02	6	1.05	5	0.89	8	1.4	0	0
BGIBMGA000877-TA	0	0	0	0	0	0	2	0.35	0	0
BGIBMGA013273-TA	4	0.68	2	0.35	5	0.89	4	0.7	0	0
BGIBMGA006583-TA	4	0.68	0	0	3	0.54	6	1.05	0	0
BGIBMGA004639-TA	11	1.88	33	5.77	42	7.49	42	7.36	45	7.93
BGIBMGA004082-TA	28	4.78	24	4.2	10	1.78	21	3.68	16	2.82
BGIBMGA000141-TA	2	0.34	5	0.87	2	0.36	0	0	0	0
BGIBMGA011336-TA	26	4.44	22	3.85	22	3.92	132	23.14	962	169.56
BGIBMGA000911-TA	0	0	0	0	0	0	2	0.35	0	0
BGIBMGA004649-TA	0	0	3	0.52	2	0.36	5	0.88	0	0
BGIBMGA007716-TA	4	0.68	5	0.87	8	1.43	7	1.23	0	0
BGIBMGA010228-TA	91	15.54	57	9.97	114	20.33	87	15.25	154	27.14
BGIBMGA008010-TA	20	3.42	34	5.95	34	6.06	27	4.73	34	5.99
BGIBMGA007144-TA	251	42.87	240	41.97	395	70.44	472	82.74	393	69.27
BGIBMGA007621-TA	331	56.54	393	68.73	470	83.82	404	70.82	305	53.76
BGIBMGA006154-TA	104	17.76	149	26.06	199	35.49	205	35.93	304	53.58
BGIBMGA000415-TA	2	0.34	5	0.87	8	1.43	4	0.7	0	0
BGIBMGA001636-TA	21	3.59	27	4.72	30	5.35	32	5.61	30	5.29
BGIBMGA006886-TA	10	1.71	22	3.85	18	3.21	7	1.23	0	0
BGIBMGA005382-TA	35	5.98	23	4.02	12	2.14	7	1.23	0	0
BGIBMGA004977-TA	337	57.56	332	58.06	433	77.22	368	64.51	363	63.98
BGIBMGA013932-TA	0	0	0	0	0	0	0	0	7	1.23
BGIBMGA001116-TA	90	15.37	106	18.54	109	19.44	60	10.52	49	8.64
BGIBMGA000293-TA	273	46.63	372	65.06	366	65.27	434	76.07	271	47.76
BGIBMGA004739-TA	3	0.51	6	1.05	4	0.71	7	1.23	6	1.06
BGIBMGA013491-TA	271	46.29	276	48.27	370	65.98	365	63.98	445	78.43
BGIBMGA009195-TA	0	0	0	0	3	0.54	0	0	2	0.35
BGIBMGA000466-TA	0	0	2	0.35	0	0	2	0.35	0	0
BGIBMGA013589-TA	6	1.02	22	3.85	13	2.32	12	2.1	4	0.71
BGIBMGA013505-TA	0	0	0	0	0	0	3	0.53	3	0.53
BGIBMGA014177-TA	1654	282.53	2034	355.73	3601	642.19	4043	708.69	2606	459.32
BGIBMGA002643-TA	15	2.56	16	2.8	31	5.53	19	3.33	8	1.41
BGIBMGA014502-TA	3	0.51	2	0.35	3	0.54	0	0	0	0
BGIBMGA005937-TA	63	10.76	40	7	58	10.34	36	6.31	68	11.99
BGIBMGA002076-TA	13	2.22	14	2.45	13	2.32	6	1.05	0	0
BGIBMGA006892-TA	11	1.88	12	2.1	12	2.14	13	2.28	10	1.76
BGIBMGA003041-TA	22	3.76	16	2.8	16	2.85	11	1.93	2	0.35
BGIBMGA002829-TA	78	13.32	55	9.62	52	9.27	77	13.5	154	27.14
BGIBMGA013895-TA	16	2.73	29	5.07	29	5.17	52	9.11	52	9.17
BGIBMGA011870-TA	2	0.34	7	1.22	0	0	7	1.23	8	1.41
BGIBMGA006452-TA	7	1.2	13	2.27	17	3.03	5	0.88	2	0.35
BGIBMGA010746-TA	46	7.86	44	7.7	30	5.35	44	7.71	18	3.17
BGIBMGA008347-TA	15	2.56	11	1.92	3	0.54	2	0.35	0	0
BGIBMGA000366-TA	4	0.68	7	1.22	6	1.07	7	1.23	6	1.06
BGIBMGA014224-TA	11	1.88	21	3.67	10	1.78	20	3.51	0	0
BGIBMGA007840-TA	38	6.49	67	11.72	62	11.06	49	8.59	18	3.17
BGIBMGA014617-TA	0	0	0	0	0	0	0	0	30	5.29
BGIBMGA011407-TA	2	0.34	4	0.7	3	0.54	2	0.35	2	0.35
BGIBMGA002014-TA	18	3.07	8	1.4	18	3.21	14	2.45	10	1.76
BGIBMGA006952-TA	13	2.22	25	4.37	15	2.68	12	2.1	0	0
BGIBMGA003402-TA	586	100.1	709	124	770	137.32	658	115.34	1015	178.9
BGIBMGA005859-TA	8	1.37	6	1.05	10	1.78	7	1.23	0	0
BGIBMGA005214-TA	2	0.34	0	0	2	0.36	7	1.23	0	0
BGIBMGA008988-TA	15	2.56	10	1.75	16	2.85	19	3.33	6	1.06
BGIBMGA004901-TA	0	0	0	0	0	0	2	0.35	0	0
BGIBMGA011780-TA	11	1.88	10	1.75	7	1.25	8	1.4	17	3
BGIBMGA009616-TA	0	0	3	0.52	4	0.71	0	0	4	0.71
BGIBMGA014237-TA	0	0	0	0	0	0	2	0.35	9	1.59
BGIBMGA007361-TA	24	4.1	21	3.67	40	7.13	58	10.17	48	8.46
BGIBMGA005150-TA	0	0	0	0	2	0.36	0	0	0	0
BGIBMGA002370-TA	4	0.68	2	0.35	3	0.54	2	0.35	4	0.71
BGIBMGA011044-TA	68	11.62	50	8.74	39	6.96	35	6.14	62	10.93
BGIBMGA007489-TA	21	3.59	25	4.37	25	4.46	24	4.21	13	2.29
BGIBMGA007045-TA	4	0.68	0	0	4	0.71	0	0	0	0
BGIBMGA004284-TA	69	11.79	66	11.54	29	5.17	37	6.49	55	9.69
BGIBMGA000958-TA	159	27.16	178	31.13	148	26.39	159	27.87	54	9.52
BGIBMGA012449-TA	14	2.39	29	5.07	23	4.1	10	1.75	4	0.71
BGIBMGA004376-TA	324	55.34	329	57.54	181	32.28	760	133.22	799	140.83
BGIBMGA006405-TA	26	4.44	27	4.72	23	4.1	34	5.96	30	5.29
BGIBMGA003583-TA	0	0	7	1.22	6	1.07	4	0.7	7	1.23
BGIBMGA001976-TA	4	0.68	0	0	0	0	0	0	2	0.35
BGIBMGA000981-TA	0	0	0	0	0	0	0	0	5	0.88
BGIBMGA003055-TA	0	0	2	0.35	0	0	0	0	0	0
BGIBMGA007151-TA	0	0	0	0	3	0.54	0	0	0	0
BGIBMGA013423-TA	2	0.34	4	0.7	0	0	2	0.35	0	0
BGIBMGA002977-TA	2	0.34	4	0.7	4	0.71	6	1.05	2	0.35
BGIBMGA007648-TA	20	3.42	16	2.8	7	1.25	10	1.75	5	0.88
BGIBMGA005642-TA	30	5.12	36	6.3	21	3.75	18	3.16	0	0
BGIBMGA005434-TA	2	0.34	4	0.7	8	1.43	9	1.58	7	1.23
BGIBMGA006678-TA	60	10.25	48	8.39	39	6.96	14	2.45	8	1.41
BGIBMGA005518-TA	6	1.02	2	0.35	2	0.36	0	0	0	0
BGIBMGA000010-TA	0	0	0	0	0	0	0	0	3	0.53
BGIBMGA009359-TA	304	51.93	406	71.01	406	72.4	386	67.66	589	103.81
BGIBMGA007298-TA	13	2.22	15	2.62	10	1.78	9	1.58	11	1.94
BGIBMGA002289-TA	0	0	0	0	0	0	2	0.35	8	1.41
BGIBMGA013937-TA	368	62.86	357	62.44	313	55.82	177	31.03	254	44.77
BGIBMGA013228-TA	7	1.2	5	0.87	2	0.36	7	1.23	0	0
BGIBMGA014091-TA	6	1.02	7	1.22	3	0.54	7	1.23	30	5.29
BGIBMGA007336-TA	9	1.54	14	2.45	11	1.96	4	0.7	0	0
BGIBMGA000680-TA	5	0.85	0	0	0	0	8	1.4	39	6.87
BGIBMGA011512-TA	301	51.42	363	63.49	343	61.17	270	47.33	110	19.39
BGIBMGA014377-TA	0	0	0	0	0	0	9	1.58	2	0.35
BGIBMGA011890-TA	8	1.37	7	1.22	13	2.32	12	2.1	32	5.64
BGIBMGA002930-TA	16	2.73	17	2.97	16	2.85	30	5.26	23	4.05
BGIBMGA003375-TA	2	0.34	4	0.7	2	0.36	2	0.35	0	0
BGIBMGA001693-TA	15	2.56	18	3.15	13	2.32	10	1.75	2	0.35
BGIBMGA010068-TA	8	1.37	4	0.7	7	1.25	3	0.53	0	0
BGIBMGA005604-TA	5	0.85	0	0	5	0.89	2	0.35	0	0
BGIBMGA012855-TA	29	4.95	33	5.77	37	6.6	30	5.26	3	0.53
BGIBMGA007768-TA	10	1.71	19	3.32	19	3.39	13	2.28	2	0.35
BGIBMGA008530-TA	0	0	0	0	0	0	0	0	0	0
BGIBMGA003839-TA	7	1.2	3	0.52	7	1.25	11	1.93	0	0
BGIBMGA001966-TA	31	5.3	46	8.05	57	10.17	41	7.19	17	3
BGIBMGA000579-TA	0	0	0	0	2	0.36	2	0.35	0	0
BGIBMGA000131-TA	53	9.05	47	8.22	33	5.89	82	14.37	57	10.05
BGIBMGA008957-TA	0	0	0	0	0	0	3	0.53	0	0
BGIBMGA000986-TA	0	0	0	0	0	0	0	0	3	0.53
BGIBMGA005286-TA	7	1.2	2	0.35	11	1.96	29	5.08	24	4.23
BGIBMGA010435-TA	91	15.54	145	25.36	146	26.04	132	23.14	368	64.86
BGIBMGA010359-TA	4	0.68	7	1.22	8	1.43	10	1.75	2	0.35
BGIBMGA007524-TA	13	2.22	7	1.22	12	2.14	14	2.45	5	0.88
BGIBMGA008277-TA	26	4.44	39	6.82	11	1.96	32	5.61	27	4.76
BGIBMGA006665-TA	2	0.34	4	0.7	4	0.71	4	0.7	0	0
BGIBMGA003744-TA	0	0	5	0.87	2	0.36	4	0.7	0	0
BGIBMGA004658-TA	39	6.66	59	10.32	31	5.53	39	6.84	7	1.23
BGIBMGA011625-TA	142	24.26	113	19.76	58	10.34	110	19.28	73	12.87
BGIBMGA011510-TA	13	2.22	6	1.05	4	0.71	2	0.35	3	0.53
BGIBMGA006296-TA	24	4.1	33	5.77	35	6.24	28	4.91	330	58.16
BGIBMGA012223-TA	0	0	0	0	0	0	0	0	5	0.88
BGIBMGA011525-TA	0	0	0	0	0	0	0	0	257	45.3
BGIBMGA003561-TA	0	0	0	0	0	0	2	0.35	0	0
BGIBMGA013594-TA	4	0.68	5	0.87	5	0.89	9	1.58	21	3.7
BGIBMGA010355-TA	37	6.32	64	11.19	83	14.8	95	16.65	27	4.76
BGIBMGA013400-TA	4	0.68	3	0.52	7	1.25	5	0.88	2	0.35
BGIBMGA010233-TA	4	0.68	19	3.32	17	3.03	6	1.05	7	1.23
BGIBMGA003866-TA	6	1.02	8	1.4	5	0.89	4	0.7	0	0
BGIBMGA012310-TA	2	0.34	4	0.7	3	0.54	2	0.35	0	0
BGIBMGA000668-TA	28	4.78	47	8.22	39	6.96	75	13.15	47	8.28
BGIBMGA013606-TA	0	0	7	1.22	3	0.54	3	0.53	0	0
BGIBMGA004345-TA	0	0	2	0.35	3	0.54	0	0	0	0
BGIBMGA006036-TA	153	26.13	126	22.04	113	20.15	61	10.69	156	27.5
BGIBMGA005557-TA	3	0.51	3	0.52	3	0.54	0	0	0	0
BGIBMGA002527-TA	0	0	0	0	0	0	0	0	2	0.35
BGIBMGA008847-TA	656	112.05	1015	177.51	436	77.75	587	102.89	221	38.95
BGIBMGA003597-TA	0	0	0	0	0	0	0	0	5	0.88
BGIBMGA011543-TA	9	1.54	8	1.4	2	0.36	5	0.88	0	0
BGIBMGA007813-TA	197	33.65	196	34.28	218	38.88	193	33.83	589	103.81
BGIBMGA012155-TA	0	0	2	0.35	2	0.36	4	0.7	0	0
BGIBMGA005329-TA	278	47.49	359	62.79	271	48.33	216	37.86	34	5.99
BGIBMGA007942-TA	42	7.17	31	5.42	7	1.25	24	4.21	4	0.71
BGIBMGA010433-TA	0	0	0	0	0	0	3	0.53	0	0
BGIBMGA014109-TA	147	25.11	182	31.83	190	33.88	113	19.81	32	5.64
BGIBMGA007744-TA	240	41	170	29.73	326	58.14	178	31.2	124	21.86
BGIBMGA012333-TA	29	4.95	38	6.65	34	6.06	36	6.31	2	0.35
BGIBMGA013590-TA	4	0.68	7	1.22	0	0	0	0	2	0.35
BGIBMGA005008-TA	0	0	0	0	0	0	0	0	3	0.53
BGIBMGA007068-TA	262	44.75	220	38.48	413	73.65	679	119.02	659	116.15
BGIBMGA010571-TA	967	165.18	793	138.69	883	157.47	1588	278.36	4217	743.26
BGIBMGA006719-TA	300	51.24	344	60.16	279	49.76	392	68.71	120	21.15
BGIBMGA002544-TA	9	1.54	12	2.1	8	1.43	11	1.93	2	0.35
BGIBMGA005424-TA	24	4.1	26	4.55	50	8.92	82	14.37	3	0.53
BGIBMGA011976-TA	19	3.25	29	5.07	15	2.68	26	4.56	11	1.94
BGIBMGA002429-TA	59	10.08	50	8.74	84	14.98	105	18.41	67	11.81
BGIBMGA005494-TA	681	116.33	689	120.5	692	123.41	441	77.3	64	11.28
BGIBMGA014398-TA	140	23.91	185	32.35	179	31.92	258	45.22	258	45.47
BGIBMGA011287-TA	2	0.34	7	1.22	3	0.54	2	0.35	0	0
BGIBMGA007730-TA	58	9.91	28	4.9	19	3.39	28	4.91	8	1.41
BGIBMGA009780-TA	37	6.32	36	6.3	14	2.5	16	2.8	0	0
BGIBMGA003668-TA	45	7.69	21	3.67	33	5.89	67	11.74	62	10.93
BGIBMGA007577-TA	56	9.57	71	12.42	76	13.55	59	10.34	128	22.56
BGIBMGA002053-TA	2	0.34	6	1.05	5	0.89	2	0.35	0	0
BGIBMGA007268-TA	244	41.68	334	58.41	362	64.56	372	65.21	200	35.25
BGIBMGA014503-TA	23	3.93	33	5.77	35	6.24	60	10.52	41	7.23
BGIBMGA013875-TA	26	4.44	21	3.67	9	1.61	9	1.58	12	2.12
BGIBMGA014064-TA	125	21.35	97	16.96	61	10.88	264	46.28	311	54.81
BGIBMGA012179-TA	7	1.2	17	2.97	13	2.32	18	3.16	52	9.17
BGIBMGA009520-TA	6	1.02	8	1.4	11	1.96	10	1.75	11	1.94
BGIBMGA004047-TA	0	0	0	0	0	0	4	0.7	0	0
BGIBMGA001058-TA	9	1.54	12	2.1	13	2.32	11	1.93	2	0.35
BGIBMGA013272-TA	0	0	0	0	0	0	0	0	5	0.88
BGIBMGA007318-TA	59	10.08	64	11.19	39	6.96	75	13.15	158	27.85
BGIBMGA009003-TA	229	39.12	240	41.97	181	32.28	119	20.86	70	12.34
BGIBMGA012543-TA	37	6.32	45	7.87	42	7.49	29	5.08	0	0
BGIBMGA003386-TA	2	0.34	0	0	0	0	0	0	0	0
BGIBMGA010383-TA	2	0.34	11	1.92	6	1.07	5	0.88	0	0
BGIBMGA004960-TA	9	1.54	9	1.57	4	0.71	4	0.7	4	0.71
BGIBMGA007119-TA	16	2.73	16	2.8	13	2.32	36	6.31	5	0.88
BGIBMGA000937-TA	0	0	0	0	0	0	0	0	2	0.35
BGIBMGA008001-TA	17	2.9	9	1.57	7	1.25	6	1.05	0	0
BGIBMGA007996-TA	0	0	0	0	0	0	0	0	0	0
BGIBMGA012961-TA	5	0.85	0	0	2	0.36	6	1.05	5	0.88
BGIBMGA001091-TA	0	0	0	0	0	0	0	0	0	0
BGIBMGA012119-TA	0	0	3	0.52	5	0.89	8	1.4	2	0.35
BGIBMGA010226-TA	8	1.37	4	0.7	2	0.36	5	0.88	0	0
BGIBMGA000270-TA	0	0	0	0	0	0	0	0	2	0.35
BGIBMGA006086-TA	0	0	0	0	0	0	2	0.35	0	0
BGIBMGA008110-TA	0	0	0	0	0	0	13	2.28	18	3.17
BGIBMGA014475-TA	15	2.56	16	2.8	9	1.61	14	2.45	9	1.59
BGIBMGA011144-TA	9	1.54	3	0.52	4	0.71	3	0.53	7	1.23
BGIBMGA012503-TA	20	3.42	18	3.15	27	4.82	35	6.14	15	2.64
BGIBMGA009857-TA	35	5.98	40	7	26	4.64	26	4.56	58	10.22
BGIBMGA001238-TA	216	36.9	184	32.18	143	25.5	150	26.29	147	25.91
BGIBMGA000231-TA	3	0.51	16	2.8	5	0.89	23	4.03	5	0.88
BGIBMGA006808-TA	19	3.25	25	4.37	8	1.43	25	4.38	32	5.64
BGIBMGA006557-TA	3	0.51	4	0.7	4	0.71	2	0.35	0	0
BGIBMGA001016-TA	0	0	0	0	0	0	2	0.35	0	0
BGIBMGA007005-TA	426	72.77	231	40.4	139	24.79	415	72.74	219	38.6
BGIBMGA001149-TA	0	0	0	0	0	0	3	0.53	7	1.23
BGIBMGA014115-TA	0	0	0	0	0	0	0	0	47	8.28
BGIBMGA011578-TA	14	2.39	11	1.92	17	3.03	10	1.75	6	1.06
BGIBMGA011278-TA	471	80.45	769	134.49	551	98.26	397	69.59	315	55.52
BGIBMGA002983-TA	7	1.2	7	1.22	4	0.71	2	0.35	0	0
BGIBMGA009826-TA	13	2.22	23	4.02	14	2.5	17	2.98	5	0.88
BGIBMGA002322-TA	2	0.34	2	0.35	0	0	2	0.35	0	0
BGIBMGA013201-TA	376	64.23	595	104.06	405	72.23	262	45.93	1088	191.76
BGIBMGA009966-TA	9	1.54	0	0	7	1.25	7	1.23	9	1.59
BGIBMGA007111-TA	17	2.9	14	2.45	24	4.28	85	14.9	885	155.98
BGIBMGA003341-TA	7	1.2	11	1.92	3	0.54	3	0.53	3	0.53
BGIBMGA013583-TA	0	0	2	0.35	0	0	2	0.35	0	0
BGIBMGA000888-TA	12	2.05	11	1.92	9	1.61	3	0.53	3	0.53
BGIBMGA008173-TA	4	0.68	4	0.7	5	0.89	2	0.35	0	0
BGIBMGA005391-TA	366	62.52	336	58.76	266	47.44	264	46.28	225	39.66
BGIBMGA008736-TA	0	0	0	0	2	0.36	16	2.8	4	0.71
BGIBMGA009863-TA	641	109.49	933	163.17	1433	255.56	2434	426.65	4788	843.9
BGIBMGA013616-TA	0	0	0	0	0	0	0	0	15	2.64
BGIBMGA000306-TA	0	0	0	0	0	0	0	0	2	0.35
BGIBMGA004455-TA	0	0	0	0	0	0	0	0	12	2.12
BGIBMGA011247-TA	11	1.88	10	1.75	10	1.78	13	2.28	4	0.71
BGIBMGA007916-TA	0	0	0	0	0	0	0	0	3	0.53
BGIBMGA004368-TA	0	0	0	0	0	0	10	1.75	4	0.71
BGIBMGA007690-TA	237	40.48	261	45.65	317	56.53	340	59.6	318	56.05
BGIBMGA006542-TA	0	0	0	0	0	0	0	0	0	0
BGIBMGA004333-TA	47	8.03	63	11.02	75	13.38	53	9.29	12	2.12
BGIBMGA000410-TA	51	8.71	59	10.32	55	9.81	29	5.08	15	2.64
BGIBMGA008168-TA	16	2.73	7	1.22	9	1.61	0	0	0	0
BGIBMGA013884-TA	58	9.91	57	9.97	63	11.24	94	16.48	184	32.43
BGIBMGA010503-TA	5	0.85	11	1.92	8	1.43	5	0.88	6	1.06
BGIBMGA010848-TA	2	0.34	0	0	0	0	0	0	0	0
BGIBMGA002967-TA	19	3.25	20	3.5	16	2.85	35	6.14	3	0.53
BGIBMGA000153-TA	15	2.56	29	5.07	18	3.21	36	6.31	46	8.11
BGIBMGA004131-TA	27	4.61	21	3.67	18	3.21	12	2.1	2	0.35
BGIBMGA002717-TA	36	6.15	26	4.55	31	5.53	16	2.8	12	2.12
BGIBMGA013037-TA	8	1.37	15	2.62	15	2.68	6	1.05	0	0
BGIBMGA000898-TA	241	41.17	290	50.72	310	55.28	278	48.73	196	34.55
BGIBMGA001172-TA	3	0.51	2	0.35	0	0	5	0.88	0	0
BGIBMGA002353-TA	26	4.44	31	5.42	35	6.24	42	7.36	29	5.11
BGIBMGA012628-TA	3	0.51	0	0	0	0	0	0	0	0
BGIBMGA000546-TA	17	2.9	18	3.15	20	3.57	20	3.51	17	3
BGIBMGA012994-TA	251	42.87	258	45.12	260	46.37	303	53.11	156	27.5
BGIBMGA012171-TA	0	0	0	0	0	0	0	0	0	0
BGIBMGA009700-TA	0	0	0	0	0	0	19	3.33	24	4.23
BGIBMGA004101-TA	0	0	0	0	0	0	2	0.35	0	0
BGIBMGA009126-TA	5	0.85	0	0	0	0	2	0.35	7	1.23
BGIBMGA007726-TA	400	68.33	391	68.38	374	66.7	395	69.24	272	47.94
BGIBMGA014170-TA	16	2.73	22	3.85	23	4.1	12	2.1	9	1.59
BGIBMGA001695-TA	0	0	0	0	0	0	0	0	3	0.53
BGIBMGA009704-TA	2	0.34	2	0.35	2	0.36	6	1.05	4	0.71
BGIBMGA010585-TA	2	0.34	6	1.05	0	0	5	0.88	0	0
BGIBMGA004927-TA	167	28.53	151	26.41	199	35.49	126	22.09	248	43.71
BGIBMGA007175-TA	2	0.34	7	1.22	4	0.71	2	0.35	0	0
BGIBMGA003120-TA	35	5.98	30	5.25	25	4.46	24	4.21	0	0
BGIBMGA011426-TA	16	2.73	14	2.45	14	2.5	8	1.4	2	0.35
BGIBMGA009647-TA	6850	1170.08	8220	1437.61	14213	2534.69	10739	1882.41	366	64.51
BGIBMGA003396-TA	27	4.61	28	4.9	23	4.1	15	2.63	2	0.35
BGIBMGA008918-TA	0	0	0	0	0	0	0	0	3	0.53
BGIBMGA009734-TA	8	1.37	11	1.92	8	1.43	11	1.93	9	1.59
BGIBMGA003161-TA	293	50.05	306	53.52	290	51.72	202	35.41	182	32.08
BGIBMGA010906-TA	15	2.56	27	4.72	25	4.46	17	2.98	13	2.29
BGIBMGA012985-TA	79	13.49	81	14.17	142	25.32	179	31.38	314	55.34
BGIBMGA001309-TA	458	78.23	448	78.35	202	36.02	226	39.61	65	11.46
BGIBMGA007785-TA	20	3.42	24	4.2	10	1.78	9	1.58	0	0
BGIBMGA002457-TA	58	9.91	77	13.47	121	21.58	198	34.71	47	8.28
BGIBMGA004304-TA	26	4.44	37	6.47	31	5.53	20	3.51	21	3.7
BGIBMGA008440-TA	0	0	0	0	0	0	0	0	3	0.53
BGIBMGA006460-TA	0	0	0	0	9	1.61	18	3.16	67	11.81
BGIBMGA006237-TA	120	20.5	146	25.53	159	28.36	110	19.28	127	22.38
BGIBMGA013138-TA	0	0	0	0	0	0	7	1.23	6	1.06
BGIBMGA008927-TA	30	5.12	38	6.65	30	5.35	57	9.99	6	1.06
BGIBMGA007912-TA	2	0.34	0	0	0	0	0	0	0	0
BGIBMGA007103-TA	189	32.28	154	26.93	177	31.57	176	30.85	534	94.12
BGIBMGA006509-TA	6	1.02	3	0.52	3	0.54	0	0	2	0.35
BGIBMGA013779-TA	0	0	0	0	0	0	0	0	6	1.06
BGIBMGA005321-TA	0	0	8	1.4	0	0	12	2.1	0	0
BGIBMGA014483-TA	60	10.25	88	15.39	114	20.33	246	43.12	124	21.86
BGIBMGA006936-TA	0	0	0	0	0	0	6	1.05	60	10.58
BGIBMGA010071-TA	3	0.51	2	0.35	0	0	0	0	0	0
BGIBMGA006185-TA	0	0	0	0	0	0	0	0	2	0.35
BGIBMGA012639-TA	0	0	0	0	3	0.54	5	0.88	0	0
BGIBMGA003117-TA	9	1.54	5	0.87	2	0.36	0	0	0	0
BGIBMGA009130-TA	100	17.08	84	14.69	101	18.01	556	97.46	2278	401.51
BGIBMGA011924-TA	204	34.85	209	36.55	168	29.96	178	31.2	73	12.87
BGIBMGA006160-TA	20	3.42	10	1.75	41	7.31	44	7.71	12	2.12
BGIBMGA005708-TA	0	0	0	0	0	0	0	0	0	0
BGIBMGA005843-TA	7	1.2	11	1.92	4	0.71	6	1.05	0	0
BGIBMGA013143-TA	0	0	0	0	4	0.71	0	0	0	0
BGIBMGA005625-TA	0	0	0	0	2	0.36	2	0.35	0	0
BGIBMGA004742-TA	8	1.37	11	1.92	6	1.07	7	1.23	0	0
BGIBMGA000874-TA	0	0	2	0.35	7	1.25	0	0	2	0.35
BGIBMGA008959-TA	102	17.42	118	20.64	153	27.29	168	29.45	134	23.62
BGIBMGA011219-TA	25	4.27	31	5.42	28	4.99	30	5.26	2	0.35
BGIBMGA008954-TA	197	33.65	181	31.66	217	38.7	251	44	189	33.31
BGIBMGA009429-TA	0	0	0	0	0	0	0	0	0	0
BGIBMGA004176-TA	3	0.51	0	0	0	0	0	0	2	0.35
BGIBMGA001356-TA	3	0.51	3	0.52	6	1.07	2	0.35	6	1.06
BGIBMGA001934-TA	2	0.34	0	0	0	0	8	1.4	76	13.4
BGIBMGA004692-TA	11	1.88	21	3.67	10	1.78	12	2.1	3	0.53
BGIBMGA000081-TA	11	1.88	8	1.4	8	1.43	3	0.53	0	0
BGIBMGA007878-TA	3	0.51	4	0.7	2	0.36	4	0.7	24	4.23
BGIBMGA002021-TA	19	3.25	26	4.55	36	6.42	55	9.64	7	1.23
BGIBMGA007020-TA	23	3.93	23	4.02	33	5.89	30	5.26	11	1.94
BGIBMGA002618-TA	17	2.9	11	1.92	11	1.96	17	2.98	54	9.52
BGIBMGA003461-TA	21	3.59	32	5.6	31	5.53	99	17.35	70	12.34
BGIBMGA005738-TA	29	4.95	15	2.62	7	1.25	22	3.86	14	2.47
BGIBMGA011335-TA	10	1.71	13	2.27	13	2.32	20	3.51	5	0.88
BGIBMGA003221-TA	1376	235.04	1483	259.36	2234	398.4	2857	500.79	3197	563.48
BGIBMGA006837-TA	7	1.2	13	2.27	4	0.71	4	0.7	0	0
BGIBMGA005503-TA	4	0.68	5	0.87	2	0.36	0	0	0	0
BGIBMGA006721-TA	4	0.68	2	0.35	5	0.89	5	0.88	3	0.53
BGIBMGA003667-TA	8	1.37	10	1.75	6	1.07	4	0.7	0	0
BGIBMGA013700-TA	0	0	0	0	3	0.54	2	0.35	4	0.71
BGIBMGA013230-TA	0	0	0	0	8	1.43	2	0.35	0	0
BGIBMGA006100-TA	174	29.72	210	36.73	161	28.71	283	49.61	261	46
BGIBMGA006729-TA	8	1.37	7	1.22	8	1.43	10	1.75	0	0
BGIBMGA003682-TA	0	0	4	0.7	0	0	0	0	0	0
BGIBMGA008534-TA	26	4.44	23	4.02	15	2.68	12	2.1	0	0
BGIBMGA000280-TA	0	0	0	0	0	0	0	0	7	1.23
BGIBMGA005289-TA	63	10.76	74	12.94	79	14.09	101	17.7	60	10.58
BGIBMGA007743-TA	743	126.92	683	119.45	686	122.34	1260	220.86	2211	389.7
BGIBMGA006115-TA	889	151.85	726	126.97	264	47.08	662	116.04	1157	203.93
BGIBMGA007789-TA	3	0.51	2	0.35	5	0.89	0	0	2	0.35
BGIBMGA006858-TA	6	1.02	5	0.87	2	0.36	5	0.88	0	0
BGIBMGA004898-TA	4	0.68	4	0.7	4	0.71	2	0.35	2	0.35
BGIBMGA007118-TA	17	2.9	15	2.62	12	2.14	13	2.28	14	2.47
BGIBMGA006021-TA	0	0	0	0	0	0	0	0	13	2.29
BGIBMGA004041-TA	0	0	0	0	0	0	0	0	117	20.62
BGIBMGA012860-TA	27	4.61	11	1.92	11	1.96	28	4.91	43	7.58
BGIBMGA003477-TA	0	0	0	0	2	0.36	2	0.35	0	0
BGIBMGA006196-TA	63	10.76	108	18.89	84	14.98	178	31.2	59	10.4
BGIBMGA014232-TA	2	0.34	0	0	0	0	0	0	0	0
BGIBMGA011289-TA	8	1.37	4	0.7	9	1.61	6	1.05	0	0
BGIBMGA009545-TA	6	1.02	9	1.57	3	0.54	0	0	10	1.76
BGIBMGA005199-TA	47	8.03	37	6.47	21	3.75	25	4.38	10	1.76
BGIBMGA003184-TA	11	1.88	7	1.22	24	4.28	15	2.63	7	1.23
BGIBMGA001542-TA	4	0.68	4	0.7	2	0.36	3	0.53	0	0
BGIBMGA005140-TA	26	4.44	37	6.47	43	7.67	31	5.43	37	6.52
BGIBMGA013879-TA	23	3.93	32	5.6	33	5.89	27	4.73	2	0.35
BGIBMGA010368-TA	309	52.78	339	59.29	359	64.02	236	41.37	296	52.17
BGIBMGA005381-TA	20	3.42	13	2.27	15	2.68	13	2.28	16	2.82
BGIBMGA004886-TA	0	0	2	0.35	0	0	5	0.88	11	1.94
BGIBMGA005053-TA	6	1.02	0	0	0	0	0	0	0	0
BGIBMGA004775-TA	3	0.51	2	0.35	2	0.36	0	0	5	0.88
BGIBMGA000996-TA	3	0.51	3	0.52	0	0	4	0.7	3	0.53
BGIBMGA001894-TA	64	10.93	110	19.24	87	15.52	39	6.84	2	0.35
BGIBMGA007297-TA	163	27.84	118	20.64	192	34.24	141	24.72	118	20.8
BGIBMGA007017-TA	284	48.51	329	57.54	185	32.99	220	38.56	197	34.72
BGIBMGA013572-TA	0	0	0	0	0	0	0	0	3	0.53
BGIBMGA008943-TA	3	0.51	2	0.35	2	0.36	9	1.58	0	0
BGIBMGA011607-TA	139	23.74	110	19.24	81	14.45	102	17.88	22	3.88
BGIBMGA011573-TA	0	0	2	0.35	2	0.36	4	0.7	4	0.71
BGIBMGA010752-TA	7	1.2	16	2.8	6	1.07	14	2.45	3	0.53
BGIBMGA002893-TA	11	1.88	18	3.15	13	2.32	18	3.16	0	0
BGIBMGA000472-TA	19	3.25	23	4.02	37	6.6	53	9.29	67	11.81
BGIBMGA001657-TA	2	0.34	0	0	0	0	0	0	7	1.23
BGIBMGA007477-TA	1893	323.35	2189	382.84	2373	423.19	3322	582.3	4559	803.54
BGIBMGA000852-TA	20	3.42	23	4.02	5	0.89	5	0.88	0	0
BGIBMGA007305-TA	3	0.51	2	0.35	2	0.36	2	0.35	0	0
BGIBMGA004594-TA	369	63.03	466	81.5	292	52.07	183	32.08	373	65.74
BGIBMGA010819-TA	201	34.33	155	27.11	200	35.67	106	18.58	159	28.02
BGIBMGA011598-TA	0	0	0	0	0	0	0	0	0	0
BGIBMGA013935-TA	0	0	2	0.35	0	0	0	0	0	0
BGIBMGA010721-TA	9	1.54	5	0.87	0	0	0	0	3	0.53
BGIBMGA010407-TA	30	5.12	34	5.95	24	4.28	12	2.1	10	1.76
BGIBMGA010327-TA	5	0.85	3	0.52	0	0	3	0.53	2	0.35
BGIBMGA008422-TA	0	0	0	0	0	0	0	0	23	4.05
BGIBMGA002678-TA	10	1.71	10	1.75	4	0.71	11	1.93	0	0
BGIBMGA001677-TA	114	19.47	121	21.16	98	17.48	43	7.54	14	2.47
BGIBMGA013949-TA	0	0	0	0	0	0	0	0	2	0.35
BGIBMGA005634-TA	48	8.2	37	6.47	17	3.03	25	4.38	26	4.58
BGIBMGA008558-TA	58	9.91	163	28.51	154	27.46	162	28.4	73	12.87
BGIBMGA004320-TA	132	22.55	144	25.18	79	14.09	74	12.97	66	11.63
BGIBMGA002635-TA	17	2.9	16	2.8	21	3.75	21	3.68	6	1.06
BGIBMGA000444-TA	8	1.37	5	0.87	6	1.07	11	1.93	10	1.76
BGIBMGA010195-TA	46	7.86	46	8.05	32	5.71	27	4.73	27	4.76
BGIBMGA005678-TA	4	0.68	5	0.87	0	0	3	0.53	8	1.41
BGIBMGA000151-TA	0	0	0	0	4	0.71	0	0	0	0
BGIBMGA009063-TA	0	0	0	0	0	0	0	0	0	0
BGIBMGA008503-TA	4	0.68	9	1.57	9	1.61	9	1.58	3	0.53
BGIBMGA011409-TA	0	0	0	0	0	0	0	0	3	0.53
BGIBMGA005969-TA	10	1.71	11	1.92	9	1.61	5	0.88	5	0.88
BGIBMGA012597-TA	0	0	5	0.87	2	0.36	0	0	0	0
BGIBMGA010925-TA	2	0.34	4	0.7	0	0	4	0.7	6	1.06
BGIBMGA000698-TA	7	1.2	6	1.05	6	1.07	10	1.75	3	0.53
BGIBMGA001590-TA	8	1.37	8	1.4	2	0.36	3	0.53	4	0.71
BGIBMGA000746-TA	0	0	0	0	0	0	3	0.53	0	0
BGIBMGA010166-TA	113	19.3	137	23.96	109	19.44	140	24.54	137	24.15
BGIBMGA005275-TA	0	0	5	0.87	2	0.36	0	0	0	0
BGIBMGA003989-TA	0	0	0	0	0	0	3	0.53	0	0
BGIBMGA012859-TA	7	1.2	11	1.92	3	0.54	7	1.23	0	0
BGIBMGA008185-TA	4	0.68	0	0	0	0	0	0	0	0
BGIBMGA011511-TA	8	1.37	9	1.57	5	0.89	6	1.05	8	1.41
BGIBMGA005652-TA	15	2.56	18	3.15	5	0.89	7	1.23	2	0.35
BGIBMGA009690-TA	10	1.71	6	1.05	5	0.89	29	5.08	8	1.41
BGIBMGA005544-TA	421	71.91	486	85	381	67.95	331	58.02	411	72.44
BGIBMGA004643-TA	2	0.34	7	1.22	3	0.54	3	0.53	3	0.53
BGIBMGA006686-TA	0	0	2	0.35	0	0	3	0.53	0	0
BGIBMGA006151-TA	0	0	0	0	0	0	0	0	0	0
BGIBMGA009339-TA	0	0	2	0.35	0	0	0	0	0	0
BGIBMGA006055-TA	70	11.96	78	13.64	89	15.87	114	19.98	91	16.04
BGIBMGA003112-TA	34	5.81	29	5.07	26	4.64	71	12.45	33	5.82
BGIBMGA000733-TA	0	0	0	0	0	0	0	0	0	0
BGIBMGA014492-TA	10	1.71	6	1.05	10	1.78	4	0.7	55	9.69
BGIBMGA005810-TA	251	42.87	291	50.89	77	13.73	207	36.28	301	53.05
BGIBMGA010599-TA	2	0.34	2	0.35	0	0	2	0.35	14	2.47
BGIBMGA008038-TA	19	3.25	12	2.1	6	1.07	12	2.1	12	2.12
BGIBMGA007552-TA	3	0.51	0	0	5	0.89	5	0.88	2	0.35
BGIBMGA003024-TA	6	1.02	6	1.05	12	2.14	5	0.88	0	0
BGIBMGA012162-TA	2	0.34	4	0.7	5	0.89	7	1.23	0	0
BGIBMGA000537-TA	21	3.59	16	2.8	18	3.21	16	2.8	17	3
BGIBMGA000573-TA	2	0.34	2	0.35	4	0.71	2	0.35	2	0.35
BGIBMGA001232-TA	7	1.2	3	0.52	4	0.71	8	1.4	4	0.71
BGIBMGA009645-TA	0	0	2	0.35	2	0.36	0	0	2	0.35
BGIBMGA006243-TA	53	9.05	50	8.74	71	12.66	98	17.18	57	10.05
BGIBMGA001851-TA	10	1.71	16	2.8	22	3.92	11	1.93	2	0.35
BGIBMGA006730-TA	0	0	0	0	0	0	0	0	0	0
BGIBMGA005374-TA	252	43.05	285	49.84	439	78.29	431	75.55	262	46.18
BGIBMGA000236-TA	112	19.13	63	11.02	40	7.13	22	3.86	202	35.6
BGIBMGA009207-TA	74	12.64	85	14.87	154	27.46	290	50.83	353	62.22
BGIBMGA006164-TA	0	0	0	0	0	0	8	1.4	14	2.47
BGIBMGA008641-TA	2	0.34	0	0	0	0	3	0.53	2	0.35
BGIBMGA010687-TA	29	4.95	28	4.9	24	4.28	31	5.43	23	4.05
BGIBMGA007095-TA	12	2.05	5	0.87	10	1.78	5	0.88	0	0
BGIBMGA003688-TA	2	0.34	0	0	0	0	3	0.53	0	0
BGIBMGA009329-TA	10	1.71	12	2.1	6	1.07	9	1.58	5	0.88
BGIBMGA007816-TA	37	6.32	60	10.49	36	6.42	29	5.08	2	0.35
BGIBMGA006085-TA	42	7.17	60	10.49	81	14.45	93	16.3	51	8.99
BGIBMGA008002-TA	0	0	0	0	3	0.54	7	1.23	50	8.81
BGIBMGA005038-TA	45	7.69	26	4.55	24	4.28	17	2.98	6	1.06
BGIBMGA011107-TA	10	1.71	27	4.72	20	3.57	14	2.45	5	0.88
BGIBMGA013379-TA	0	0	2	0.35	0	0	0	0	0	0
BGIBMGA011476-TA	170	29.04	224	39.18	249	44.41	263	46.1	335	59.04
BGIBMGA010021-TA	179	30.58	226	39.53	161	28.71	144	25.24	169	29.79
BGIBMGA003091-TA	2	0.34	7	1.22	4	0.71	2	0.35	0	0
BGIBMGA000753-TA	15	2.56	30	5.25	24	4.28	34	5.96	9	1.59
BGIBMGA000441-TA	5	0.85	6	1.05	7	1.25	2	0.35	0	0
BGIBMGA006867-TA	1815	310.03	1761	307.98	4932	879.55	5374	941.99	8717	1536.4
BGIBMGA005537-TA	15	2.56	18	3.15	8	1.43	14	2.45	7	1.23
BGIBMGA007934-TA	2	0.34	4	0.7	0	0	4	0.7	6	1.06
BGIBMGA001196-TA	24	4.1	19	3.32	7	1.25	21	3.68	15	2.64
BGIBMGA004139-TA	66	11.27	49	8.57	37	6.6	49	8.59	10	1.76
BGIBMGA014416-TA	40	6.83	74	12.94	83	14.8	74	12.97	42	7.4
BGIBMGA011032-TA	2	0.34	0	0	2	0.36	3	0.53	0	0
BGIBMGA005681-TA	27	4.61	18	3.15	19	3.39	14	2.45	11	1.94
BGIBMGA005974-TA	0	0	0	0	2	0.36	3	0.53	0	0
BGIBMGA012505-TA	12	2.05	9	1.57	3	0.54	6	1.05	21	3.7
BGIBMGA010381-TA	146	24.94	187	32.7	204	36.38	170	29.8	205	36.13
BGIBMGA007342-TA	47	8.03	34	5.95	25	4.46	20	3.51	2	0.35
BGIBMGA011049-TA	0	0	0	0	0	0	2	0.35	0	0
BGIBMGA001916-TA	3	0.51	9	1.57	0	0	2	0.35	5	0.88
BGIBMGA003637-TA	507	86.6	524	91.64	545	97.19	810	141.98	357	62.92
BGIBMGA008554-TA	3	0.51	3	0.52	3	0.54	2	0.35	0	0
BGIBMGA005809-TA	3	0.51	0	0	2	0.36	2	0.35	0	0
BGIBMGA003674-TA	2	0.34	2	0.35	2	0.36	0	0	0	0
BGIBMGA005259-TA	0	0	0	0	0	0	0	0	15	2.64
BGIBMGA014560-TA	5	0.85	0	0	4	0.71	2	0.35	0	0
BGIBMGA013393-TA	4	0.68	3	0.52	2	0.36	0	0	0	0
BGIBMGA007329-TA	4	0.68	3	0.52	4	0.71	2	0.35	0	0
BGIBMGA009356-TA	22	3.76	26	4.55	12	2.14	23	4.03	6	1.06
BGIBMGA003812-TA	10	1.71	4	0.7	16	2.85	14	2.45	2	0.35
BGIBMGA014363-TA	4	0.68	5	0.87	4	0.71	0	0	5	0.88
BGIBMGA005660-TA	3	0.51	3	0.52	5	0.89	2	0.35	0	0
BGIBMGA005792-TA	391	66.79	447	78.18	500	89.17	574	100.61	485	85.48
BGIBMGA013766-TA	0	0	0	0	0	0	0	0	2	0.35
BGIBMGA007574-TA	105	17.94	144	25.18	162	28.89	147	25.77	84	14.81
BGIBMGA006602-TA	16	2.73	35	6.12	29	5.17	34	5.96	38	6.7
BGIBMGA006419-TA	0	0	0	0	0	0	9	1.58	47	8.28
BGIBMGA004787-TA	66	11.27	64	11.19	42	7.49	35	6.14	8	1.41
BGIBMGA008700-TA	0	0	0	0	0	0	0	0	4	0.71
BGIBMGA004754-TA	12	2.05	9	1.57	9	1.61	4	0.7	0	0
BGIBMGA002715-TA	0	0	0	0	0	0	0	0	2	0.35
BGIBMGA011593-TA	716	122.3	603	105.46	933	166.39	687	120.42	611	107.69
BGIBMGA008133-TA	0	0	0	0	0	0	0	0	5	0.88
BGIBMGA010684-TA	7522	1284.87	5983	1046.38	5448	971.57	5633	987.39	3213	566.3
BGIBMGA005655-TA	9	1.54	17	2.97	20	3.57	12	2.1	0	0
BGIBMGA002898-TA	33	5.64	25	4.37	22	3.92	10	1.75	69	12.16
BGIBMGA005206-TA	0	0	0	0	2	0.36	0	0	2	0.35
BGIBMGA012603-TA	3	0.51	0	0	0	0	0	0	3	0.53
BGIBMGA008380-TA	31	5.3	45	7.87	30	5.35	14	2.45	3	0.53
BGIBMGA003496-TA	0	0	2	0.35	0	0	0	0	0	0
BGIBMGA007230-TA	54	9.22	50	8.74	25	4.46	44	7.71	33	5.82
BGIBMGA009361-TA	17	2.9	19	3.32	19	3.39	24	4.21	11	1.94
BGIBMGA008727-TA	25	4.27	23	4.02	5	0.89	13	2.28	3	0.53
BGIBMGA006594-TA	0	0	0	0	0	0	2	0.35	0	0
BGIBMGA001311-TA	0	0	0	0	0	0	2	0.35	4	0.71
[truncated: 5,720 more rows]
