# Supplementary material for: Identifying potential maternal genes of Bombyx mori using digital gene expression profiling
Source: PLoS One. 2018 Feb 20;13(2):e0192745. doi: 10.1371/journal.pone.0192745 (PMC5819784; doi:10.1371/journal.pone.0192745)
Supplement: S2 Table — (XLSX) [file pone.0192745.s002.xlsx]

## Sheet: 0h vs 6h
Gene	RawIntensity-0h	RawIntensity-6h	TPM-0h	TPM-6h	log2 Ratio(6h/0h)	P-Value	FDR
BGIBMGA005526-TA	0	16	0.01	2.8	8.12928	1.24723e-05	0.000319529
BGIBMGA012436-TA	36	122	6.15	21.34	1.7949	1.21014e-12	1.39512e-10
BGIBMGA008067-TA	23	67	3.93	11.72	1.57637	1.4591e-06	4.61762e-05
BGIBMGA007729-TA	17	49	2.9	8.57	1.56324	4.49982e-05	0.000994892
BGIBMGA014161-TA	54	152	9.22	26.58	1.5275	1.19593e-12	1.40381e-10
BGIBMGA008558-TA	58	163	9.91	28.51	1.52451	2.08278e-13	3.05601e-11
BGIBMGA001885-TA	51	133	8.71	23.26	1.41711	3.1703e-10	2.00661e-08
BGIBMGA014220-TA	26	67	4.44	11.72	1.40034	1.03508e-05	0.000271645
BGIBMGA013838-TA	31	75	5.3	13.12	1.3077	9.22572e-06	0.000246121
BGIBMGA009974-TA	62	149	10.59	26.06	1.29913	4.61688e-10	2.83872e-08
BGIBMGA010337-TA	34	81	5.81	14.17	1.28623	5.37532e-06	0.000148304
BGIBMGA009012-TA	109	253	18.62	44.25	1.24882	1.39888e-14	2.65623e-12
BGIBMGA006402-TA	31	72	5.3	12.59	1.24821	2.77516e-05	0.000646803
BGIBMGA010508-TA	55	121	9.39	21.16	1.17214	2.2881e-07	8.74081e-06
BGIBMGA014618-TA	50	110	8.54	19.24	1.1718	8.1442e-07	2.73849e-05
BGIBMGA005550-TA	47	101	8.03	17.66	1.13701	3.93594e-06	0.000112935
BGIBMGA004701-TA	69	146	11.79	25.53	1.11463	4.57872e-08	2.05279e-06
BGIBMGA006973-TA	101	209	17.25	36.55	1.08328	1.62861e-10	1.11854e-08
BGIBMGA003348-TA	43	88	7.35	15.39	1.06618	4.34704e-05	0.000967741
BGIBMGA001401-TA	74	151	12.64	26.41	1.06309	8.91754e-08	3.83811e-06
BGIBMGA008202-TA	64	128	10.93	22.39	1.03456	1.49969e-06	4.72291e-05
BGIBMGA001954-TA	97	194	16.57	33.93	1.03399	3.0472e-09	1.63939e-07
BGIBMGA000826-TA	60	118	10.25	20.64	1.00982	5.92386e-06	0.000162053
BGIBMGA013227-TA	56	6	9.57	1.05	-3.18813	2.98642e-11	2.38029e-09
BGIBMGA004096-TA	26	3	4.44	0.52	-3.09398	1.1194e-05	0.000290234
BGIBMGA010953-TA	33	4	5.64	0.7	-3.01027	8.60326e-07	2.84834e-05
BGIBMGA011615-TA	66	18	11.27	3.15	-1.83906	1.50246e-07	6.02478e-06
BGIBMGA004079-TA	51	14	8.71	2.45	-1.82989	4.43224e-06	0.000124954
BGIBMGA005412-TA	51	16	8.71	2.8	-1.63725	2.16198e-05	0.000522762
BGIBMGA012940-TA	75	24	12.81	4.2	-1.60881	3.35258e-07	1.23681e-05
BGIBMGA001577-TA	67	23	11.44	4.02	-1.50882	4.30822e-06	0.000121991
BGIBMGA001501-TA	709	266	121.11	46.52	-1.38039	4.98278e-45	1.89228e-42
BGIBMGA010465-TA	76	32	12.98	5.6	-1.21279	3.32018e-05	0.000771046
BGIBMGA010245-TA	310	132	52.95	23.09	-1.19736	7.9748e-17	1.71618e-14
BGIBMGA013510-TA	117	51	19.99	8.92	-1.16416	5.99966e-07	2.08246e-05
BGIBMGA003564-TA	119	52	20.33	9.09	-1.16126	5.12032e-07	1.79656e-05
BGIBMGA002768-TA	129	57	22.04	9.97	-1.14446	2.31392e-07	8.78745e-06
BGIBMGA004765-TA	194	86	33.14	15.04	-1.13977	2.46154e-10	1.58917e-08
BGIBMGA001893-TA	250	111	42.7	19.41	-1.13744	7.11132e-13	8.82898e-11
BGIBMGA000066-TA	2214	991	378.18	173.32	-1.12563	6.70158e-100	3.09039e-97
BGIBMGA003462-TA	91	41	15.54	7.17	-1.11594	2.11844e-05	0.0005161
BGIBMGA007121-TA	208	95	35.53	16.61	-1.09699	2.09074e-10	1.39153e-08
BGIBMGA007844-TA	241	111	41.17	19.41	-1.08479	1.19533e-11	1.04284e-09
BGIBMGA003991-TA	780	360	133.24	62.96	-1.08152	3.642e-34	1.30626e-31
BGIBMGA000475-TA	254	118	43.39	20.64	-1.07192	5.31126e-12	4.96949e-10
BGIBMGA004987-TA	668	315	114.1	55.09	-1.05044	3.3023e-28	9.69075e-26
BGIBMGA002887-TA	378	179	64.57	31.31	-1.04424	1.70527e-16	3.55135e-14
BGIBMGA005370-TA	128	61	21.86	10.67	-1.03473	2.03124e-06	6.21502e-05
BGIBMGA002766-TA	394	188	67.3	32.88	-1.0334	7.32102e-17	1.62981e-14

## Sheet: 0h vs 12h
Gene	RawIntensity-0h	RawIntensity-12h	TPM-0h	TPM-12h	log2 Ratio(12h/0h)	P-Value	FDR
BGIBMGA003444-TA	0	588	0.01	104.86	13.3562	0	0
BGIBMGA011781-TA	0	92	0.01	16.41	10.6804	0	0
BGIBMGA004970-TA	0	54	0.01	9.63	9.91139	0	0
BGIBMGA006239-TA	0	20	0.01	3.57	8.47978	6.03674e-07	8.22809e-06
BGIBMGA010454-TA	0	15	0.01	2.68	8.06609	2.15396e-05	0.000237784
BGIBMGA005526-TA	0	15	0.01	2.68	8.06609	2.15396e-05	0.000237377
BGIBMGA011117-TA	0	15	0.01	2.68	8.06609	2.15396e-05	0.000236972
BGIBMGA003481-TA	0	14	0.01	2.5	7.96578	4.40276e-05	0.000458556
BGIBMGA006705-TA	0	14	0.01	2.5	7.96578	4.40276e-05	0.000457816
BGIBMGA012545-TA	0	13	0.01	2.32	7.85798	8.99936e-05	0.000873778
BGIBMGA005116-TA	0	13	0.01	2.32	7.85798	8.99936e-05	0.000872464
BGIBMGA010297-TA	0	13	0.01	2.32	7.85798	8.99936e-05	0.000871154
BGIBMGA001841-TA	3	62	0.51	11.06	4.43871	7.83116e-05	0.000768455
BGIBMGA008537-TA	12	51	2.05	9.1	2.15024	8.08078e-07	1.08535e-05
BGIBMGA004639-TA	11	42	1.88	7.49	1.99423	7.97266e-06	9.50088e-05
BGIBMGA012436-TA	36	135	6.15	24.08	1.96918	4.07008e-13	1.43387e-11
BGIBMGA009360-TA	36	133	6.15	23.72	1.94745	4.0834e-13	1.43074e-11
BGIBMGA000367-TA	889	3024	151.85	539.29	1.82841	0	0
BGIBMGA002164-TA	936	3092	159.88	551.41	1.78614	5.56888e-13	1.86993e-11
BGIBMGA010508-TA	55	162	9.39	28.89	1.62137	0	0
BGIBMGA001258-TA	50	145	8.54	25.86	1.59841	5.40678e-13	1.83461e-11
BGIBMGA012414-TA	582	1686	99.41	300.67	1.59672	1.69198e-13	6.8605e-12
BGIBMGA001243-TA	1328	3783	226.84	674.64	1.57244	6.55098e-12	1.68937e-10
BGIBMGA006867-TA	1815	4932	310.03	879.55	1.50436	5.35194e-12	1.4026e-10
BGIBMGA008865-TA	323	858	55.17	153.01	1.47167	8.5043e-14	3.58348e-12
BGIBMGA008558-TA	58	154	9.91	27.46	1.47037	2.48224e-12	7.11245e-11
BGIBMGA004904-TA	19	50	3.25	8.92	1.4566	8.02464e-05	0.000785051
BGIBMGA005550-TA	47	122	8.03	21.76	1.43821	8.98278e-10	1.79851e-08
BGIBMGA013169-TA	54	140	9.22	24.97	1.43736	5.39654e-11	1.22505e-09
BGIBMGA013960-TA	24	61	4.1	10.88	1.40798	2.14704e-05	0.000238244
BGIBMGA008120-TA	24	61	4.1	10.88	1.40798	2.14704e-05	0.000237834
BGIBMGA006752-TA	24	60	4.1	10.7	1.38391	3.19068e-05	0.0003417
BGIBMGA001699-TA	29	72	4.95	12.84	1.37514	5.7246e-06	6.97665e-05
BGIBMGA003337-TA	364	888	62.18	158.36	1.34869	4.10782e-14	1.77739e-12
BGIBMGA004163-TA	130	312	22.21	55.64	1.32491	0	0
BGIBMGA000804-TA	213	509	36.38	90.77	1.31907	2.23598e-13	8.89837e-12
BGIBMGA000382-TA	479	1137	81.82	202.77	1.30932	0	0
BGIBMGA007637-TA	134	317	22.89	56.53	1.3043	0	0
BGIBMGA000064-TA	211	498	36.04	88.81	1.30112	2.45804e-13	9.6628e-12
BGIBMGA006377-TA	28	66	4.78	11.77	1.30003	3.20916e-05	0.000342541
BGIBMGA009383-TA	56	130	9.57	23.18	1.27629	7.69502e-09	1.36666e-07
BGIBMGA005287-TA	66	153	11.27	27.29	1.27588	3.84496e-10	8.2081e-09
BGIBMGA001483-TA	1679	3884	286.8	692.66	1.2721	3.6915e-12	9.91629e-11
BGIBMGA014220-TA	26	60	4.44	10.7	1.26898	0.000100393	0.000956036
BGIBMGA001739-TA	26	60	4.44	10.7	1.26898	0.000100393	0.000954626
BGIBMGA009012-TA	109	250	18.62	44.58	1.25954	0	0
BGIBMGA003586-TA	109	248	18.62	44.23	1.24817	0	0
BGIBMGA008914-TA	322	732	55	130.54	1.24699	2.58238e-13	1.00293e-11
BGIBMGA008405-TA	33	75	5.64	13.38	1.24631	1.74717e-05	0.000198309
BGIBMGA006228-TA	37	84	6.32	14.98	1.24504	5.5373e-06	6.774e-05
BGIBMGA013792-TA	1279	2901	218.47	517.35	1.24371	4.90208e-12	1.29523e-10
BGIBMGA010355-TA	37	83	6.32	14.8	1.2276	7.9458e-06	9.4864e-05
BGIBMGA009863-TA	641	1433	109.49	255.56	1.22286	3.90798e-13	1.39971e-11
BGIBMGA004884-TA	341	756	58.25	134.82	1.2107	2.32258e-13	9.1863e-12
BGIBMGA007459-TA	32	71	5.47	12.66	1.21066	4.38878e-05	0.000457839
BGIBMGA000365-TA	46	102	7.86	18.19	1.21054	9.47032e-07	1.26408e-05
BGIBMGA000155-TA	62	137	10.59	24.43	1.20595	1.44419e-08	2.46969e-07
BGIBMGA004952-TA	42	92	7.17	16.41	1.19453	4.21882e-06	5.27107e-05
BGIBMGA006402-TA	31	68	5.3	12.13	1.19452	7.66094e-05	0.000754047
BGIBMGA004911-TA	540	1180	92.24	210.44	1.18994	7.08988e-13	2.29691e-11
BGIBMGA014177-TA	1654	3601	282.53	642.19	1.1846	4.08074e-12	1.08266e-10
BGIBMGA003978-TA	2436	5256	416.11	937.33	1.17159	0	0
BGIBMGA010808-TA	110	237	18.79	42.27	1.16967	2.82662e-13	1.08472e-11
BGIBMGA007233-TA	73	156	12.47	27.82	1.15766	4.71938e-09	8.61922e-08
BGIBMGA009974-TA	62	132	10.59	23.54	1.15241	8.0888e-08	1.25056e-06
BGIBMGA004905-TA	2606	5526	445.14	985.48	1.14657	0	0
BGIBMGA005480-TA	72	152	12.3	27.11	1.14017	1.12723e-08	1.96945e-07
BGIBMGA003974-TA	129	271	22.04	48.33	1.13279	0	0
BGIBMGA002572-TA	2423	5072	413.89	904.52	1.12791	0	0
BGIBMGA002457-TA	58	121	9.91	21.58	1.12274	4.89892e-07	6.76303e-06
BGIBMGA006227-TA	35	73	5.98	13.02	1.12251	9.67376e-05	0.000923952
BGIBMGA003124-TA	122	254	20.84	45.3	1.12016	3.40172e-13	1.26768e-11
BGIBMGA009207-TA	74	154	12.64	27.46	1.11934	1.47913e-08	2.51608e-07
BGIBMGA014416-TA	40	83	6.83	14.8	1.11564	3.51374e-05	0.000373813
BGIBMGA009647-TA	6850	14213	1170.08	2534.69	1.1152	1.88307e-11	4.59855e-10
BGIBMGA009495-TA	132	272	22.55	48.51	1.10515	1.24567e-13	5.14797e-12
BGIBMGA013243-TA	185	380	31.6	67.77	1.10072	0	0
BGIBMGA010941-TA	167	343	28.53	61.17	1.10034	1.47438e-13	6.01601e-12
BGIBMGA013965-TA	75	154	12.81	27.46	1.10006	2.34202e-08	3.86164e-07
BGIBMGA003923-TA	236	481	40.31	85.78	1.0895	3.87246e-13	1.40257e-11
BGIBMGA008301-TA	109	221	18.62	39.41	1.08171	3.98614e-11	9.27749e-10
BGIBMGA005316-TA	65	131	11.1	23.36	1.07348	4.50854e-07	6.25087e-06
BGIBMGA001159-TA	136	271	23.23	48.33	1.05693	8.77964e-13	2.77462e-11
BGIBMGA001829-TA	286	569	48.85	101.47	1.05462	0	0
BGIBMGA007645-TA	1957	3893	334.29	694.26	1.05438	5.01932e-12	1.3208e-10
BGIBMGA003066-TA	287	566	49.02	100.94	1.04206	3.96572e-13	1.40478e-11
BGIBMGA001581-TA	303	594	51.76	105.93	1.0332	1.84297e-13	7.42602e-12
BGIBMGA011446-TA	492	964	84.04	171.92	1.03259	0	0
BGIBMGA013011-TA	149	290	25.45	51.72	1.02306	7.26086e-13	2.34054e-11
BGIBMGA001751-TA	286	556	48.85	99.15	1.02125	0	0
BGIBMGA001106-TA	1267	2463	216.42	439.24	1.02118	2.4063e-12	6.92563e-11
BGIBMGA011282-TA	680	1321	116.15	235.58	1.02023	5.3313e-13	1.81857e-11
BGIBMGA000629-TA	67	130	11.44	23.18	1.01879	1.46793e-06	1.91962e-05
BGIBMGA007482-TA	230	446	39.29	79.54	1.01752	3.66818e-13	1.35912e-11
BGIBMGA005451-TA	47	91	8.03	16.23	1.01519	5.95796e-05	0.000600171
BGIBMGA000822-TA	147	282	25.11	50.29	1.00201	2.4969e-12	7.12279e-11
BGIBMGA001957-TA	22	0	3.76	0.01	-8.55459	3.8924e-07	5.45528e-06
BGIBMGA007685-TA	18	0	3.07	0.01	-8.26209	5.71892e-06	6.98293e-05
BGIBMGA001874-TA	144	7	24.6	1.25	-4.29866	2.24928e-33	1.74712e-31
BGIBMGA008917-TA	55	3	9.39	0.54	-4.12009	3.68348e-13	1.35699e-11
BGIBMGA010953-TA	33	2	5.64	0.36	-3.96963	3.84524e-08	6.18211e-07
BGIBMGA013227-TA	56	4	9.57	0.71	-3.75263	1.50412e-12	4.51025e-11
BGIBMGA004096-TA	26	2	4.44	0.36	-3.62449	2.77316e-06	3.53331e-05
BGIBMGA010829-TA	24	2	4.1	0.36	-3.50956	9.24224e-06	0.00010893
BGIBMGA011974-TA	130	12	22.21	2.14	-3.37553	2.36192e-25	1.53811e-23
BGIBMGA008662-TA	3332	314	569.16	56	-3.34534	0	0
BGIBMGA002343-TA	48	5	8.2	0.89	-3.20375	9.96236e-10	1.95815e-08
BGIBMGA003929-TA	675	71	115.3	12.66	-3.18704	4.47496e-119	5.77001e-117
BGIBMGA014164-TA	1964	213	335.48	37.99	-3.14254	0	0
BGIBMGA003711-TA	252	29	43.05	5.17	-3.05778	9.90854e-44	9.12577e-42
BGIBMGA002455-TA	787	95	134.43	16.94	-2.98835	3.29594e-130	4.52105e-128
BGIBMGA007358-TA	56	7	9.57	1.25	-2.93659	2.2226e-10	4.84091e-09
BGIBMGA002501-TA	23	3	3.93	0.54	-2.8635	7.73356e-05	0.000760034
BGIBMGA011846-TA	318	43	54.32	7.67	-2.82418	1.13314e-50	1.10687e-48
BGIBMGA002035-TA	29	4	4.95	0.71	-2.80154	1.07738e-05	0.000125831
BGIBMGA000475-TA	254	35	43.39	6.24	-2.79774	2.18292e-40	1.95462e-38
BGIBMGA008931-TA	28	4	4.78	0.71	-2.75112	1.87001e-05	0.000210768
BGIBMGA012024-TA	28	4	4.78	0.71	-2.75112	1.87001e-05	0.0002104
BGIBMGA004347-TA	35	5	5.98	0.89	-2.74827	1.52439e-06	1.98541e-05
BGIBMGA002851-TA	26	4	4.44	0.71	-2.64467	5.56994e-05	0.000564613
BGIBMGA010570-TA	32	5	5.47	0.89	-2.61966	7.76582e-06	9.28873e-05
BGIBMGA011157-TA	51	8	8.71	1.43	-2.60666	1.33454e-08	2.30665e-07
BGIBMGA008851-TA	25	4	4.27	0.71	-2.58835	9.55364e-05	0.000917918
BGIBMGA009578-TA	205	34	35.02	6.06	-2.53079	1.29129e-29	9.04883e-28
BGIBMGA005849-TA	126	21	21.52	3.75	-2.52072	1.0626e-18	5.75678e-17
BGIBMGA007942-TA	42	7	7.17	1.25	-2.52005	4.54072e-07	6.28198e-06
BGIBMGA003607-TA	71	12	12.13	2.14	-2.5029	5.01822e-11	1.14725e-09
BGIBMGA003673-TA	29	5	4.95	0.89	-2.47555	3.83036e-05	0.000402188
BGIBMGA011039-TA	46	8	7.86	1.43	-2.45851	1.86079e-07	2.72029e-06
BGIBMGA004936-TA	40	7	6.83	1.25	-2.44996	1.29437e-06	1.70302e-05
BGIBMGA001577-TA	67	12	11.44	2.14	-2.4184	3.9767e-10	8.40583e-09
BGIBMGA007835-TA	48	9	8.2	1.61	-2.34856	2.11172e-07	3.0457e-06
BGIBMGA005412-TA	51	10	8.71	1.78	-2.2908	1.40547e-07	2.11213e-06
BGIBMGA004079-TA	51	10	8.71	1.78	-2.2908	1.40547e-07	2.10722e-06
BGIBMGA009829-TA	51	10	8.71	1.78	-2.2908	1.40547e-07	2.10233e-06
BGIBMGA011615-TA	66	13	11.27	2.32	-2.28029	2.03564e-09	3.88277e-08
BGIBMGA007000-TA	59	12	10.08	2.14	-2.23581	2.25104e-08	3.72114e-07
BGIBMGA002090-TA	62	13	10.59	2.32	-2.19051	1.47111e-08	2.50906e-07
BGIBMGA012100-TA	95	20	16.23	3.57	-2.18467	2.15008e-12	6.24395e-11
BGIBMGA010245-TA	310	66	52.95	11.77	-2.16952	7.0703e-37	5.91977e-35
BGIBMGA001501-TA	709	151	121.11	26.93	-2.16903	3.45142e-82	4.2791e-80
BGIBMGA005151-TA	155	33	26.48	5.89	-2.16856	3.46408e-19	1.94199e-17
BGIBMGA006102-TA	69	15	11.79	2.68	-2.13726	3.80216e-09	7.02365e-08
BGIBMGA009127-TA	349	77	59.61	13.73	-2.11822	3.92898e-40	3.46988e-38
BGIBMGA012250-TA	275	61	46.97	10.88	-2.11006	8.1377e-32	6.03032e-30
BGIBMGA003290-TA	121	27	20.67	4.82	-2.10043	9.59542e-15	4.29595e-13
BGIBMGA013786-TA	519	122	88.65	21.76	-2.02644	1.00741e-55	1.08247e-53
BGIBMGA001266-TA	105	25	17.94	4.46	-2.00806	2.55928e-12	7.26858e-11
BGIBMGA005370-TA	128	31	21.86	5.53	-1.98294	1.66428e-14	7.34905e-13
BGIBMGA012190-TA	70	17	11.96	3.03	-1.98083	1.63735e-08	2.7706e-07
BGIBMGA003106-TA	37	9	6.32	1.61	-1.97286	4.65712e-05	0.000482708
BGIBMGA006461-TA	532	130	90.87	23.18	-1.97092	4.41632e-55	4.51937e-53
BGIBMGA000899-TA	186	46	31.77	8.2	-1.95397	4.70674e-20	2.68534e-18
BGIBMGA008088-TA	153	38	26.13	6.78	-1.94635	1.09097e-16	5.32841e-15
BGIBMGA014037-TA	338	87	57.74	15.52	-1.89544	6.98564e-34	5.49225e-32
BGIBMGA004765-TA	194	50	33.14	8.92	-1.89346	4.51268e-20	2.59761e-18
BGIBMGA005229-TA	252	65	43.05	11.59	-1.89313	1.32076e-25	8.68869e-24
BGIBMGA004978-TA	951	247	162.45	44.05	-1.88278	1.8981e-91	2.39942e-89
BGIBMGA006859-TA	50	13	8.54	2.32	-1.88011	4.25998e-06	5.3122e-05
BGIBMGA009219-TA	69	18	11.79	3.21	-1.87692	6.33202e-08	1.00301e-06
BGIBMGA008130-TA	38	10	6.49	1.78	-1.86634	7.19804e-05	0.000715035
BGIBMGA005493-TA	80	21	13.67	3.75	-1.86605	6.17096e-09	1.11753e-07
BGIBMGA011398-TA	213	56	36.38	9.99	-1.86459	1.77121e-21	1.0672e-19
BGIBMGA004566-TA	49	13	8.37	2.32	-1.8511	6.68866e-06	8.07524e-05
BGIBMGA005070-TA	173	46	29.55	8.2	-1.84946	1.57668e-17	8.19744e-16
BGIBMGA006680-TA	239	64	40.82	11.41	-1.83898	1.7365e-23	1.10843e-21
BGIBMGA008448-TA	69	19	11.79	3.39	-1.79821	1.47938e-07	2.20268e-06
BGIBMGA010465-TA	76	21	12.98	3.75	-1.79133	3.61336e-08	5.82383e-07
BGIBMGA007301-TA	90	25	15.37	4.46	-1.785	2.1779e-09	4.14186e-08
BGIBMGA006218-TA	267	75	45.61	13.38	-1.76927	8.31266e-25	5.35917e-23
BGIBMGA014163-TA	64	18	10.93	3.21	-1.76765	5.7741e-07	7.90353e-06
BGIBMGA013510-TA	117	33	19.99	5.89	-1.76294	1.25286e-11	3.10662e-10
BGIBMGA009551-TA	204	58	34.85	10.34	-1.75292	4.58354e-19	2.54742e-17
BGIBMGA003186-TA	632	180	107.96	32.1	-1.74985	1.16323e-55	1.2294e-53
BGIBMGA001956-TA	56	16	9.57	2.85	-1.74756	3.68562e-06	4.6228e-05
BGIBMGA004194-TA	112	32	19.13	5.71	-1.74427	4.78314e-11	1.10527e-09
BGIBMGA000813-TA	59	17	10.08	3.03	-1.73411	2.2457e-06	2.88407e-05
BGIBMGA009572-TA	75	22	12.81	3.92	-1.70834	1.23961e-07	1.88042e-06
BGIBMGA003991-TA	780	229	133.24	40.84	-1.70597	5.75552e-66	6.62604e-64
BGIBMGA003235-TA	186	55	31.77	9.81	-1.69534	8.58632e-17	4.25815e-15
BGIBMGA006115-TA	889	264	151.85	47.08	-1.68946	6.0925e-74	7.41101e-72
BGIBMGA002273-TA	637	191	108.81	34.06	-1.67566	7.1372e-53	7.079e-51
BGIBMGA004517-TA	80	24	13.67	4.28	-1.67533	7.04522e-08	1.10512e-06
BGIBMGA002294-TA	376	113	64.23	20.15	-1.67247	8.45206e-32	6.19209e-30
BGIBMGA001585-TA	206	62	35.19	11.06	-1.66981	4.40384e-18	2.30826e-16
BGIBMGA005810-TA	251	77	42.87	13.73	-1.64264	3.09494e-21	1.84751e-19
BGIBMGA005906-TA	214	66	36.55	11.77	-1.63476	3.26138e-18	1.72345e-16
BGIBMGA003747-TA	110	34	18.79	6.06	-1.63258	5.11648e-10	1.06064e-08
BGIBMGA007922-TA	480	149	81.99	26.57	-1.62565	1.27053e-38	1.07778e-36
BGIBMGA012389-TA	267	83	45.61	14.8	-1.62375	3.81134e-22	2.3856e-20
BGIBMGA003655-TA	45	14	7.69	2.5	-1.62106	8.44238e-05	0.000822176
BGIBMGA010131-TA	185	58	31.6	10.34	-1.61169	1.2102e-15	5.57296e-14
BGIBMGA002766-TA	394	124	67.3	22.11	-1.60591	1.84276e-31	1.33486e-29
BGIBMGA001787-TA	503	159	85.92	28.36	-1.59914	1.68786e-39	1.47049e-37
BGIBMGA010912-TA	79	25	13.49	4.46	-1.59677	2.2374e-07	3.21259e-06
BGIBMGA001354-TA	205	65	35.02	11.59	-1.5953	5.976e-17	2.98661e-15
BGIBMGA002768-TA	129	41	22.04	7.31	-1.59218	3.6964e-11	8.72919e-10
BGIBMGA007749-TA	69	22	11.79	3.92	-1.58864	1.50005e-06	1.95765e-05
BGIBMGA008779-TA	62	20	10.59	3.57	-1.56871	6.13476e-06	7.44836e-05
BGIBMGA007005-TA	426	139	72.77	24.79	-1.55359	2.22358e-32	1.68652e-30
BGIBMGA007509-TA	382	125	65.25	22.29	-1.54958	4.2958e-29	2.94628e-27
BGIBMGA012854-TA	602	197	102.83	35.13	-1.54949	6.61854e-45	6.18402e-43
BGIBMGA007730-TA	58	19	9.91	3.39	-1.5476	1.5199e-05	0.000174046
BGIBMGA011322-TA	99	33	16.91	5.89	-1.52154	2.0801e-08	3.46522e-07
BGIBMGA004640-TA	268	90	45.78	16.05	-1.51214	3.41652e-20	2.00239e-18
BGIBMGA014456-TA	363	123	62.01	21.94	-1.49894	1.73134e-26	1.15072e-24
BGIBMGA002424-TA	168	57	28.7	10.17	-1.49673	4.94176e-13	1.70372e-11
BGIBMGA007121-TA	208	71	35.53	12.66	-1.48876	1.13473e-15	5.26304e-14
BGIBMGA007807-TA	257	88	43.9	15.69	-1.48438	6.1461e-19	3.38666e-17
BGIBMGA006863-TA	321	110	54.83	19.62	-1.48264	2.9866e-23	1.88771e-21
BGIBMGA000292-TA	163	56	27.84	9.99	-1.4786	1.73676e-12	5.18375e-11
BGIBMGA001679-TA	93	32	15.89	5.71	-1.47656	1.09789e-07	1.67332e-06
BGIBMGA003564-TA	119	41	20.33	7.31	-1.47567	1.88032e-09	3.61863e-08
BGIBMGA003656-TA	58	20	9.91	3.57	-1.47296	3.01032e-05	0.000322921
BGIBMGA005022-TA	171	60	29.21	10.7	-1.44885	1.11752e-12	3.46379e-11
BGIBMGA002931-TA	91	32	15.54	5.71	-1.44442	2.36154e-07	3.3833e-06
BGIBMGA001796-TA	290	103	49.54	18.37	-1.43124	3.82302e-20	2.22045e-18
BGIBMGA013849-TA	177	63	30.23	11.24	-1.42734	7.93798e-13	2.53347e-11
BGIBMGA000236-TA	112	40	19.13	7.13	-1.42386	1.40235e-08	2.41092e-07
BGIBMGA005068-TA	1149	412	196.27	73.47	-1.41761	6.19264e-74	7.39332e-72
BGIBMGA009651-TA	125	45	21.35	8.03	-1.41076	2.52794e-09	4.7515e-08
BGIBMGA007350-TA	94	34	16.06	6.06	-1.40608	2.713e-07	3.85258e-06
BGIBMGA001893-TA	250	91	42.7	16.23	-1.39557	5.60698e-17	2.82408e-15
BGIBMGA001463-TA	183	67	31.26	11.95	-1.38731	1.03371e-12	3.21948e-11
BGIBMGA009182-TA	422	155	72.08	27.64	-1.38284	3.06522e-27	2.05849e-25
BGIBMGA007875-TA	78	29	13.32	5.17	-1.36536	4.68182e-06	5.80456e-05
BGIBMGA012940-TA	75	28	12.81	4.99	-1.36016	7.69264e-06	9.2183e-05
BGIBMGA001037-TA	150	56	25.62	9.99	-1.35871	2.18376e-10	4.78867e-09
BGIBMGA012762-TA	163	61	27.84	10.88	-1.35548	3.94734e-11	9.22047e-10
BGIBMGA014607-TA	69	26	11.79	4.64	-1.34537	2.07986e-05	0.000231987
BGIBMGA003820-TA	921	348	157.32	62.06	-1.34197	5.38004e-55	5.41955e-53
BGIBMGA007701-TA	2151	818	367.42	145.88	-1.33265	1.08487e-124	1.45712e-122
BGIBMGA000104-TA	123	47	21.01	8.38	-1.32605	1.74958e-08	2.95275e-07
BGIBMGA006267-TA	68	26	11.62	4.64	-1.32441	2.99316e-05	0.000322152
BGIBMGA005521-TA	60	23	10.25	4.1	-1.32193	9.28484e-05	0.000894759
BGIBMGA007871-TA	78	30	13.32	5.35	-1.31598	8.48952e-06	0.000100426
BGIBMGA012547-TA	317	122	54.15	21.76	-1.31528	1.9766e-19	1.11782e-17
BGIBMGA003972-TA	958	369	163.64	65.81	-1.31415	2.18718e-55	2.27431e-53
BGIBMGA000066-TA	2214	863	378.18	153.9	-1.29708	4.08788e-123	5.37848e-121
BGIBMGA010648-TA	1319	518	225.31	92.38	-1.28626	3.60368e-73	4.22417e-71
BGIBMGA007844-TA	241	95	41.17	16.94	-1.28116	1.406e-14	6.25137e-13
BGIBMGA008993-TA	154	61	26.31	10.88	-1.27393	9.43736e-10	1.87786e-08
BGIBMGA002887-TA	378	151	64.57	26.93	-1.26165	1.53511e-21	9.33667e-20
BGIBMGA011281-TA	639	257	109.15	45.83	-1.25195	6.61324e-35	5.32944e-33
BGIBMGA009828-TA	163	66	27.84	11.77	-1.24204	6.68814e-10	1.36884e-08
BGIBMGA014185-TA	266	108	45.44	19.26	-1.23836	3.388e-15	1.52744e-13
BGIBMGA001929-TA	593	241	101.29	42.98	-1.23675	6.2178e-32	4.66118e-30
BGIBMGA005449-TA	287	117	49.02	20.87	-1.23194	3.59656e-16	1.69248e-14
BGIBMGA013580-TA	228	93	38.95	16.59	-1.23131	3.91586e-13	1.39478e-11
BGIBMGA011625-TA	142	58	24.26	10.34	-1.23034	1.10617e-08	1.9379e-07
BGIBMGA013055-TA	164	67	28.01	11.95	-1.22893	8.15318e-10	1.65816e-08
BGIBMGA003789-TA	73	30	12.47	5.35	-1.22085	4.9021e-05	0.000504854
BGIBMGA006786-TA	165	68	28.18	12.13	-1.21609	9.90256e-10	1.95235e-08
BGIBMGA006552-TA	235	97	40.14	17.3	-1.21427	3.12932e-13	1.19377e-11
BGIBMGA002430-TA	684	285	116.84	50.83	-1.20078	5.38368e-35	4.39349e-33
BGIBMGA006779-TA	86	36	14.69	6.42	-1.19419	1.45467e-05	0.000167171
BGIBMGA013086-TA	166	70	28.36	12.48	-1.18424	2.00604e-09	3.83767e-08
BGIBMGA012609-TA	735	311	125.55	55.46	-1.17874	1.94592e-36	1.60838e-34
BGIBMGA012051-TA	193	82	32.97	14.62	-1.17321	1.34358e-10	3.00766e-09
BGIBMGA004908-TA	360	153	61.49	27.29	-1.17198	1.65371e-18	8.88455e-17
BGIBMGA002352-TA	152	65	25.96	11.59	-1.16341	1.51988e-08	2.5786e-07
BGIBMGA004782-TA	327	140	55.86	24.97	-1.16162	9.96504e-17	4.90417e-15
BGIBMGA013097-TA	95	41	16.23	7.31	-1.15072	9.64842e-06	0.000113303
BGIBMGA006919-TA	351	152	59.96	27.11	-1.14518	1.77192e-17	9.13888e-16
BGIBMGA014402-TA	104	45	17.76	8.03	-1.14516	3.84058e-06	4.80781e-05
BGIBMGA013699-TA	286	124	48.85	22.11	-1.14366	1.74526e-14	7.65419e-13
BGIBMGA013633-TA	117	51	19.99	9.1	-1.13534	1.13823e-06	1.50681e-05
BGIBMGA013896-TA	146	64	24.94	11.41	-1.12816	6.33648e-08	1.00126e-06
BGIBMGA003842-TA	223	98	38.09	17.48	-1.12371	2.46938e-11	5.94033e-10
BGIBMGA003669-TA	864	381	147.58	67.95	-1.11895	2.75518e-39	2.36835e-37
BGIBMGA001309-TA	458	202	78.23	36.02	-1.11892	1.41178e-21	8.6683e-20
BGIBMGA006334-TA	168	75	28.7	13.38	-1.10097	1.23117e-08	2.14522e-07
BGIBMGA002439-TA	372	167	63.54	29.78	-1.09332	3.22764e-17	1.63847e-15
BGIBMGA007559-TA	287	129	49.02	23.01	-1.09111	1.37208e-13	5.63426e-12
BGIBMGA005304-TA	181	82	30.92	14.62	-1.0806	5.86868e-09	1.06579e-07
BGIBMGA012069-TA	185	84	31.6	14.98	-1.07689	4.34574e-09	8.00485e-08
BGIBMGA007984-TA	121	55	20.67	9.81	-1.07521	2.18382e-06	2.81582e-05
BGIBMGA004987-TA	668	304	114.1	54.21	-1.07367	7.30788e-29	4.95936e-27
BGIBMGA012402-TA	192	88	32.8	15.69	-1.06385	3.2223e-09	6.0215e-08
BGIBMGA005504-TA	113	52	19.3	9.27	-1.05796	6.37556e-06	7.71168e-05
BGIBMGA002763-TA	137	63	23.4	11.24	-1.05787	6.44694e-07	8.76865e-06
BGIBMGA005488-TA	352	162	60.13	28.89	-1.05751	1.37236e-15	6.23073e-14
BGIBMGA001875-TA	116	54	19.81	9.63	-1.04062	6.34122e-06	7.68456e-05
BGIBMGA009220-TA	161	75	27.5	13.38	-1.03935	1.03393e-07	1.57955e-06
BGIBMGA000154-TA	502	234	85.75	41.73	-1.03905	5.09948e-21	3.01618e-19
BGIBMGA004919-TA	180	84	30.75	14.98	-1.03755	1.95154e-08	3.26794e-07
BGIBMGA003892-TA	399	188	68.16	33.53	-1.02347	1.21369e-16	5.88322e-15
BGIBMGA013636-TA	326	154	55.69	27.46	-1.02009	8.5477e-14	3.57838e-12
BGIBMGA003377-TA	1063	505	181.58	90.06	-1.01165	6.17234e-41	5.60466e-39
BGIBMGA002596-TA	132	63	22.55	11.24	-1.00449	2.8528e-06	3.62047e-05
BGIBMGA007723-TA	903	432	154.25	77.04	-1.00159	1.75685e-34	1.39833e-32
BGIBMGA001075-TA	142	68	24.26	12.13	-1	1.31697e-06	1.72923e-05

## Sheet: 0h vs 18h
Gene	RawIntensity-0h	RawIntensity-18h	TPM-0h	TPM-18h	log2 Ratio(18h/0h)	P-Value	FDR
BGIBMGA003444-TA	0	6808	0.01	1193.35	16.8647	0	0
BGIBMGA006239-TA	0	2188	0.01	383.53	15.2271	0	0
BGIBMGA013342-TA	0	588	0.01	103.07	13.3313	0	0
BGIBMGA011781-TA	0	466	0.01	81.68	12.9958	0	0
BGIBMGA010454-TA	0	290	0.01	50.83	12.3115	0	0
BGIBMGA000210-TA	0	266	0.01	46.63	12.187	0	0
BGIBMGA004970-TA	0	236	0.01	41.37	12.0144	0	0
BGIBMGA012765-TA	0	224	0.01	39.26	11.9388	0	0
BGIBMGA004810-TA	0	213	0.01	37.34	11.8665	0	0
BGIBMGA009448-TA	0	193	0.01	33.83	11.7241	0	0
BGIBMGA013404-TA	0	167	0.01	29.27	11.5152	0	0
BGIBMGA006348-TA	0	84	0.01	14.72	10.5236	0	0
BGIBMGA008267-TA	0	69	0.01	12.09	10.2396	0	0
BGIBMGA008146-TA	0	61	0.01	10.69	10.062	0	0
BGIBMGA004665-TA	0	50	0.01	8.76	9.77479	4.4409e-16	1.29249e-14
BGIBMGA011117-TA	0	48	0.01	8.41	9.71596	1.77636e-15	4.93399e-14
BGIBMGA011868-TA	0	47	0.01	8.24	9.6865	3.77476e-15	1.02301e-13
BGIBMGA001177-TA	0	46	0.01	8.06	9.65464	7.77156e-15	2.04814e-13
BGIBMGA010384-TA	0	46	0.01	8.06	9.65464	7.77156e-15	2.04011e-13
BGIBMGA001891-TA	0	43	0.01	7.54	9.55842	6.41708e-14	1.45613e-12
BGIBMGA014021-TA	0	42	0.01	7.36	9.52356	1.29896e-13	2.72578e-12
BGIBMGA010919-TA	0	40	0.01	7.01	9.45327	5.33574e-13	9.22931e-12
BGIBMGA006705-TA	0	38	0.01	6.66	9.37938	2.1907e-12	3.40245e-11
BGIBMGA002532-TA	0	36	0.01	6.31	9.3015	8.99392e-12	1.26748e-10
BGIBMGA004282-TA	0	32	0.01	5.61	9.13186	1.51587e-10	1.93281e-09
BGIBMGA009006-TA	0	32	0.01	5.61	9.13186	1.51587e-10	1.92913e-09
BGIBMGA009523-TA	0	30	0.01	5.26	9.03892	6.22326e-10	7.53318e-09
BGIBMGA003344-TA	0	30	0.01	5.26	9.03892	6.22326e-10	7.51959e-09
BGIBMGA004074-TA	0	28	0.01	4.91	8.93958	2.5549e-09	2.90859e-08
BGIBMGA014522-TA	0	27	0.01	4.73	8.8857	5.17668e-09	5.6901e-08
BGIBMGA002996-TA	0	25	0.01	4.38	8.77479	2.12524e-08	2.22287e-07
BGIBMGA003481-TA	0	24	0.01	4.21	8.71768	4.3061e-08	4.35423e-07
BGIBMGA004075-TA	0	23	0.01	4.03	8.65464	8.72494e-08	8.56375e-07
BGIBMGA014055-TA	0	23	0.01	4.03	8.65464	8.72494e-08	8.55121e-07
BGIBMGA012545-TA	0	21	0.01	3.68	8.52356	3.58194e-07	3.30269e-06
BGIBMGA001841-TA	3	1065	0.51	186.68	8.51585	7.6392e-05	0.000496956
BGIBMGA013358-TA	0	20	0.01	3.51	8.45533	7.25764e-07	6.52116e-06
BGIBMGA005526-TA	0	20	0.01	3.51	8.45533	7.25764e-07	6.51242e-06
BGIBMGA013108-TA	0	19	0.01	3.33	8.37938	1.47053e-06	1.25558e-05
BGIBMGA009700-TA	0	19	0.01	3.33	8.37938	1.47053e-06	1.25398e-05
BGIBMGA011799-TA	0	19	0.01	3.33	8.37938	1.47053e-06	1.25238e-05
BGIBMGA010921-TA	0	19	0.01	3.33	8.37938	1.47053e-06	1.25079e-05
BGIBMGA006460-TA	0	18	0.01	3.16	8.30378	2.97956e-06	2.43829e-05
BGIBMGA000842-TA	0	18	0.01	3.16	8.30378	2.97956e-06	2.43531e-05
BGIBMGA010297-TA	0	18	0.01	3.16	8.30378	2.97956e-06	2.43234e-05
BGIBMGA013747-TA	0	18	0.01	3.16	8.30378	2.97956e-06	2.42938e-05
BGIBMGA005612-TA	0	16	0.01	2.8	8.12928	1.22323e-05	9.18998e-05
BGIBMGA008736-TA	0	16	0.01	2.8	8.12928	1.22323e-05	9.17968e-05
BGIBMGA011025-TA	0	16	0.01	2.8	8.12928	1.22323e-05	9.1694e-05
BGIBMGA007256-TA	0	16	0.01	2.8	8.12928	1.22323e-05	9.15914e-05
BGIBMGA012312-TA	0	16	0.01	2.8	8.12928	1.22323e-05	9.14891e-05
BGIBMGA001815-TA	0	15	0.01	2.63	8.03892	2.47848e-05	0.000176312
BGIBMGA000896-TA	0	15	0.01	2.63	8.03892	2.47848e-05	0.000176125
BGIBMGA010014-TA	0	15	0.01	2.63	8.03892	2.47848e-05	0.000175938
BGIBMGA010943-TA	0	15	0.01	2.63	8.03892	2.47848e-05	0.000175752
BGIBMGA010796-TA	0	15	0.01	2.63	8.03892	2.47848e-05	0.000175566
BGIBMGA011989-TA	0	14	0.01	2.45	7.93664	5.02184e-05	0.000336836
BGIBMGA009435-TA	0	14	0.01	2.45	7.93664	5.02184e-05	0.000336498
BGIBMGA011072-TA	0	14	0.01	2.45	7.93664	5.02184e-05	0.000336162
BGIBMGA003957-TA	0	14	0.01	2.45	7.93664	5.02184e-05	0.000335826
BGIBMGA004965-TA	0	14	0.01	2.45	7.93664	5.02184e-05	0.000335491
BGIBMGA010611-TA	0	13	0.01	2.28	7.83289	0.000101751	0.000643784
BGIBMGA008110-TA	0	13	0.01	2.28	7.83289	0.000101751	0.000643176
BGIBMGA010987-TA	0	13	0.01	2.28	7.83289	0.000101751	0.00064257
BGIBMGA012837-TA	0	13	0.01	2.28	7.83289	0.000101751	0.000641964
BGIBMGA013063-TA	0	13	0.01	2.28	7.83289	0.000101751	0.00064136
BGIBMGA002778-TA	0	13	0.01	2.28	7.83289	0.000101751	0.000640756
BGIBMGA002922-TA	3	301	0.51	52.76	6.6928	7.6392e-05	0.000497924
BGIBMGA012070-TA	4	162	0.68	28.4	5.38421	4.8319e-05	0.000326715
BGIBMGA003841-TA	3	89	0.51	15.6	4.9349	7.6392e-05	0.00049744
BGIBMGA010652-TA	2	42	0.34	7.36	4.4361	0.000118176	0.000738628
BGIBMGA012309-TA	2	39	0.34	6.84	4.33039	0.000118176	0.000737941
BGIBMGA001210-TA	10	167	1.71	29.27	4.09735	1.83354e-06	1.5458e-05
BGIBMGA006569-TA	2	31	0.34	5.43	3.99735	0.000118223	0.000737544
BGIBMGA008537-TA	12	180	2.05	31.55	3.94394	5.6071e-07	5.07902e-06
BGIBMGA013930-TA	2	29	0.34	5.08	3.90122	0.000118347	0.000737629
BGIBMGA013784-TA	90	1263	15.37	221.39	3.8484	0	0
BGIBMGA012123-TA	2	26	0.34	4.56	3.74543	0.000119347	0.00074248
BGIBMGA013746-TA	2	25	0.34	4.38	3.68732	0.000120391	0.000748277
BGIBMGA014272-TA	3	37	0.51	6.49	3.66965	7.63986e-05	0.000496517
BGIBMGA009953-TA	7	87	1.2	15.25	3.6677	1.01426e-05	7.71529e-05
BGIBMGA012453-TA	6	69	1.02	12.09	3.56717	1.74588e-05	0.000128427
BGIBMGA000910-TA	2	22	0.34	3.86	3.50499	0.000132927	0.000819352
BGIBMGA001613-TA	4	41	0.68	7.19	3.40239	4.8322e-05	0.000326405
BGIBMGA012283-TA	3	30	0.51	5.26	3.36649	7.69226e-05	0.000499437
BGIBMGA012351-TA	8	80	1.37	14.02	3.35524	5.8012e-06	4.5848e-05
BGIBMGA004243-TA	8	76	1.37	13.32	3.28135	5.8012e-06	4.59022e-05
BGIBMGA009154-TA	5	44	0.85	7.71	3.1812	2.9449e-05	0.00020556
BGIBMGA000231-TA	3	23	0.51	4.03	2.98221	0.000113723	0.000712792
BGIBMGA011575-TA	3	23	0.51	4.03	2.98221	0.000113723	0.000712125
BGIBMGA009613-TA	5	38	0.85	6.66	2.96999	2.95364e-05	0.000205741
BGIBMGA003829-TA	7	50	1.2	8.76	2.8679	1.0144e-05	7.70757e-05
BGIBMGA008162-TA	29	202	4.95	35.41	2.83866	1.47808e-11	2.03586e-10
BGIBMGA011273-TA	516	3588	88.14	628.93	2.83503	5.32908e-15	1.42691e-13
BGIBMGA000865-TA	8	55	1.37	9.64	2.81486	5.8015e-06	4.57963e-05
BGIBMGA012205-TA	41	278	7	48.73	2.79938	1.52989e-13	3.11279e-12
BGIBMGA002859-TA	5	33	0.85	5.78	2.76553	3.1105e-05	0.000215769
BGIBMGA009012-TA	109	705	18.62	123.58	2.73052	0	0
BGIBMGA006233-TA	16	103	2.73	18.05	2.72503	4.92208e-08	4.95465e-07
BGIBMGA008441-TA	5	31	0.85	5.43	2.67542	3.46486e-05	0.000238374
BGIBMGA003337-TA	364	2249	62.18	394.22	2.66448	2.22044e-15	6.11672e-14
BGIBMGA001808-TA	7	43	1.2	7.54	2.65153	1.02171e-05	7.74553e-05
BGIBMGA001699-TA	29	177	4.95	31.03	2.64816	1.47808e-11	2.03168e-10
BGIBMGA003135-TA	6	36	1.02	6.31	2.62907	1.85461e-05	0.000135681
BGIBMGA003197-TA	156	932	26.65	163.37	2.61594	1.05915e-13	2.28708e-12
BGIBMGA002483-TA	17	101	2.9	17.7	2.60962	2.6547e-08	2.75086e-07
BGIBMGA008549-TA	6	35	1.02	6.14	2.58967	1.93632e-05	0.000140888
BGIBMGA006946-TA	5	29	0.85	5.08	2.57929	4.5516e-05	0.000308697
BGIBMGA012059-TA	57	328	9.74	57.49	2.56132	5.30686e-14	1.23348e-12
BGIBMGA004501-TA	16	91	2.73	15.95	2.54658	4.92208e-08	4.94721e-07
BGIBMGA012387-TA	13	73	2.22	12.8	2.52751	3.07258e-07	2.85268e-06
BGIBMGA001799-TA	55	307	9.39	53.81	2.51868	0	0
BGIBMGA009130-TA	100	556	17.08	97.46	2.5125	2.06502e-14	5.19671e-13
BGIBMGA005550-TA	47	257	8.03	45.05	2.48806	0	0
BGIBMGA013450-TA	22	120	3.76	21.03	2.48364	1.1725e-09	1.37697e-08
BGIBMGA006142-TA	10	54	1.71	9.47	2.46937	1.84004e-06	1.54934e-05
BGIBMGA011336-TA	26	132	4.44	23.14	2.38176	9.52094e-11	1.228e-09
BGIBMGA007111-TA	17	85	2.9	14.9	2.36119	2.65482e-08	2.74673e-07
BGIBMGA008725-TA	9	45	1.54	7.89	2.35709	3.5437e-06	2.86146e-05
BGIBMGA008865-TA	323	1592	55.17	279.06	2.33862	6.79456e-14	1.52627e-12
BGIBMGA000395-TA	10	49	1.71	8.59	2.32866	1.9289e-06	1.61805e-05
BGIBMGA006835-TA	1434	6989	244.95	1225.08	2.32232	0	0
BGIBMGA009726-TA	63	305	10.76	53.46	2.31278	0	0
BGIBMGA007661-TA	662	3182	113.08	557.76	2.3023	4.80726e-13	8.38016e-12
BGIBMGA014178-TA	15	72	2.56	12.62	2.3015	9.10946e-08	8.88903e-07
BGIBMGA012323-TA	17	81	2.9	14.2	2.29177	2.65564e-08	2.74334e-07
BGIBMGA003461-TA	21	99	3.59	17.35	2.27288	2.1951e-09	2.51179e-08
BGIBMGA003923-TA	236	1108	40.31	194.22	2.26848	3.74368e-13	6.71855e-12
BGIBMGA011198-TA	10	46	1.71	8.06	2.23678	2.29424e-06	1.90305e-05
BGIBMGA009360-TA	36	165	6.15	28.92	2.23341	3.28404e-13	6.00638e-12
BGIBMGA012436-TA	36	163	6.15	28.57	2.21584	3.28404e-13	5.99002e-12
BGIBMGA006346-TA	14	63	2.39	11.04	2.20766	1.7198e-07	1.63065e-06
BGIBMGA010970-TA	8	36	1.37	6.31	2.20346	1.62658e-05	0.000120048
BGIBMGA010840-TA	22	98	3.76	17.18	2.19193	1.17277e-09	1.37487e-08
BGIBMGA005485-TA	41	181	7	31.73	2.18042	1.52989e-13	3.12228e-12
BGIBMGA004859-TA	8	35	1.37	6.14	2.16406	2.33466e-05	0.000167505
BGIBMGA000367-TA	889	3841	151.85	673.28	2.14856	0	0
BGIBMGA005509-TA	20	85	3.42	14.9	2.12324	4.13054e-09	4.60831e-08
BGIBMGA004982-TA	20	85	3.42	14.9	2.12324	4.13054e-09	4.60064e-08
BGIBMGA011182-TA	8	34	1.37	5.96	2.12114	3.5085e-05	0.000240881
BGIBMGA003539-TA	128	538	21.86	94.3	2.10896	1.79856e-14	4.54324e-13
BGIBMGA003467-TA	50	210	8.54	36.81	2.10779	3.64154e-14	8.89652e-13
BGIBMGA001243-TA	1328	5543	226.84	971.62	2.09872	6.55786e-12	9.46084e-11
BGIBMGA007170-TA	19	79	3.25	13.85	2.09137	7.85982e-09	8.47241e-08
BGIBMGA005635-TA	63	261	10.76	45.75	2.08809	0	0
BGIBMGA005286-TA	7	29	1.2	5.08	2.08179	0.000150719	0.000917191
BGIBMGA014483-TA	60	246	10.25	43.12	2.07273	0	0
BGIBMGA013495-TA	19	78	3.25	13.67	2.0725	7.9863e-09	8.5949e-08
BGIBMGA001926-TA	134	540	22.89	94.65	2.04789	0	0
BGIBMGA011446-TA	492	1979	84.04	346.89	2.04533	0	0
BGIBMGA001289-TA	43	170	7.35	29.8	2.0195	1.18794e-13	2.51647e-12
BGIBMGA009207-TA	74	290	12.64	50.83	2.00768	0	0
BGIBMGA013703-TA	11	43	1.88	7.54	2.00383	6.6282e-06	5.17123e-05
BGIBMGA001223-TA	51	199	8.71	34.88	2.00166	8.21566e-15	2.14827e-13
BGIBMGA009816-TA	325	1266	55.51	221.91	1.99916	0	0
BGIBMGA013053-TA	51	198	8.71	34.71	1.99461	8.21566e-15	2.13991e-13
BGIBMGA011282-TA	680	2630	116.15	461	1.98878	4.65628e-13	8.13816e-12
BGIBMGA010808-TA	110	421	18.79	73.8	1.97366	0	0
BGIBMGA004639-TA	11	42	1.88	7.36	1.96897	1.01718e-05	7.71996e-05
BGIBMGA007637-TA	134	510	22.89	89.4	1.96556	0	0
BGIBMGA009863-TA	641	2434	109.49	426.65	1.96225	3.21298e-13	5.90871e-12
BGIBMGA010971-TA	20	76	3.42	13.32	1.96153	6.26676e-09	6.81001e-08
BGIBMGA002013-TA	161	604	27.5	105.87	1.94479	0	0
BGIBMGA013960-TA	24	90	4.1	15.78	1.9444	4.27194e-10	5.26637e-09
BGIBMGA007363-TA	2850	10648	486.82	1866.46	1.93884	0	0
BGIBMGA014150-TA	11	41	1.88	7.19	1.93526	1.58891e-05	0.000117527
BGIBMGA008542-TA	14	52	2.39	9.11	1.93044	1.22389e-06	1.05986e-05
BGIBMGA008896-TA	20	74	3.42	12.97	1.92311	9.72966e-09	1.04376e-07
BGIBMGA012220-TA	127	468	21.69	82.03	1.91912	5.24026e-14	1.22224e-12
BGIBMGA004911-TA	540	1988	92.24	348.47	1.91757	6.63692e-13	1.11908e-11
BGIBMGA010867-TA	436	1599	74.48	280.28	1.91194	2.61568e-13	4.97425e-12
BGIBMGA013965-TA	75	275	12.81	48.2	1.91176	0	0
BGIBMGA001363-TA	575	2108	98.22	369.5	1.91149	1.58096e-13	3.19726e-12
BGIBMGA004963-TA	47	172	8.03	30.15	1.90869	0	0
BGIBMGA010156-TA	9	33	1.54	5.78	1.90814	0.000125055	0.000774391
BGIBMGA006141-TA	247	903	42.19	158.28	1.90751	0	0
BGIBMGA009515-TA	22	80	3.76	14.02	1.89868	3.0372e-09	3.45179e-08
BGIBMGA001853-TA	11	40	1.88	7.01	1.89868	2.50692e-05	0.000177018
BGIBMGA014220-TA	26	94	4.44	16.48	1.89208	1.75339e-10	2.21875e-09
BGIBMGA011753-TA	23	83	3.93	14.55	1.88842	1.69854e-09	1.96373e-08
BGIBMGA011783-TA	186	669	31.77	117.27	1.8841	5.4956e-13	9.48133e-12
BGIBMGA007645-TA	1957	7008	334.29	1228.41	1.87762	4.56924e-12	6.73711e-11
BGIBMGA011467-TA	16	57	2.73	9.99	1.87158	6.03148e-07	5.44868e-06
BGIBMGA002572-TA	2423	8596	413.89	1506.77	1.86414	0	0
BGIBMGA005213-TA	24	85	4.1	14.9	1.86162	1.31749e-09	1.53646e-08
BGIBMGA000886-TA	50	176	8.54	30.85	1.85296	3.64154e-14	8.83205e-13
BGIBMGA000360-TA	53	186	9.05	32.6	1.84888	4.5297e-14	1.06767e-12
BGIBMGA004375-TA	134	466	22.89	81.68	1.83527	0	0
BGIBMGA008914-TA	322	1108	55	194.22	1.82019	2.39586e-13	4.63523e-12
BGIBMGA001546-TA	63	216	10.76	37.86	1.815	0	0
BGIBMGA012127-TA	35	120	5.98	21.03	1.81423	1.38245e-12	2.20862e-11
BGIBMGA004374-TA	327	1119	55.86	196.15	1.81207	5.7665e-13	9.87237e-12
BGIBMGA006222-TA	103	352	17.59	61.7	1.81052	0	0
BGIBMGA005424-TA	24	82	4.1	14.37	1.80936	4.26244e-09	4.7318e-08
BGIBMGA002457-TA	58	198	9.91	34.71	1.80839	6.88338e-15	1.82124e-13
BGIBMGA004220-TA	22	74	3.76	12.97	1.78637	3.1252e-08	3.21353e-07
BGIBMGA001043-TA	1035	3479	176.79	609.82	1.78635	1.30451e-12	2.0941e-11
BGIBMGA003309-TA	1658	5572	283.21	976.7	1.78604	6.92224e-12	9.94366e-11
BGIBMGA005854-TA	25	84	4.27	14.72	1.78547	3.7175e-09	4.16136e-08
BGIBMGA002405-TA	167	561	28.53	98.34	1.7853	1.2057e-13	2.53804e-12
BGIBMGA009911-TA	435	1452	74.3	254.52	1.77634	1.14131e-12	1.84095e-11
BGIBMGA000923-TA	117	390	19.99	68.36	1.77387	1.50324e-13	3.09622e-12
BGIBMGA004905-TA	2606	8647	445.14	1515.71	1.76766	0	0
BGIBMGA000829-TA	63	209	10.76	36.63	1.76735	0	0
BGIBMGA013499-TA	44	146	7.52	25.59	1.76678	9.08162e-14	1.98021e-12
BGIBMGA001258-TA	50	165	8.54	28.92	1.75976	3.64154e-14	8.86417e-13
BGIBMGA013069-TA	41	135	7	23.66	1.75702	2.7378e-13	5.16249e-12
BGIBMGA012532-TA	49	160	8.37	28.05	1.7447	3.64154e-14	8.80017e-13
BGIBMGA013895-TA	16	52	2.73	9.11	1.73855	5.60062e-06	4.44201e-05
BGIBMGA009313-TA	20	65	3.42	11.39	1.7357	3.65916e-07	3.36925e-06
BGIBMGA000867-TA	1583	5137	270.4	900.45	1.73555	4.11938e-12	6.14145e-11
BGIBMGA013107-TA	50	162	8.54	28.4	1.73358	3.70814e-14	8.92888e-13
BGIBMGA007410-TA	139	449	23.74	78.7	1.72904	1.74749e-13	3.49185e-12
BGIBMGA005648-TA	839	2697	143.31	472.75	1.72194	0	0
BGIBMGA001767-TA	19	61	3.25	10.69	1.71775	1.00782e-06	8.86511e-06
BGIBMGA007849-TA	335	1073	57.22	188.08	1.71676	3.55272e-14	8.71132e-13
BGIBMGA005287-TA	66	211	11.27	36.99	1.71465	0	0
BGIBMGA007889-TA	448	1429	76.53	250.49	1.71066	0	0
BGIBMGA006752-TA	24	76	4.1	13.32	1.6999	5.87392e-08	5.86866e-07
BGIBMGA001670-TA	14	44	2.39	7.71	1.68972	4.32682e-05	0.000294048
BGIBMGA011620-TA	1348	4237	230.26	742.69	1.6895	2.42318e-12	3.7375e-11
BGIBMGA007951-TA	21	66	3.59	11.57	1.68833	5.01102e-07	4.55139e-06
BGIBMGA009411-TA	989	3097	168.94	542.86	1.68407	2.2049e-12	3.41657e-11
BGIBMGA001483-TA	1679	5213	286.8	913.77	1.67179	3.45368e-12	5.23053e-11
BGIBMGA012546-TA	434	1345	74.13	235.76	1.66919	0	0
BGIBMGA007948-TA	14	43	2.39	7.54	1.65755	6.73422e-05	0.00044369
BGIBMGA014155-TA	147	445	25.11	78	1.63521	7.06102e-14	1.57555e-12
BGIBMGA005533-TA	92	278	15.71	48.73	1.63313	0	0
BGIBMGA003584-TA	125	377	21.35	66.08	1.62998	0	0
BGIBMGA012477-TA	22	66	3.76	11.57	1.62158	1.04367e-06	9.14444e-06
BGIBMGA007674-TA	19	57	3.25	9.99	1.62004	5.81078e-06	4.58155e-05
BGIBMGA013680-TA	330	986	56.37	172.83	1.61635	1.81855e-13	3.62302e-12
BGIBMGA013678-TA	562	1673	96	293.26	1.61107	2.216e-13	4.31218e-12
BGIBMGA001106-TA	1267	3762	216.42	659.43	1.60739	2.5977e-12	3.9883e-11
BGIBMGA006867-TA	1815	5374	310.03	941.99	1.6033	5.21604e-12	7.62362e-11
BGIBMGA002671-TA	42	124	7.17	21.74	1.60031	3.02768e-11	4.07793e-10
BGIBMGA012191-TA	17	50	2.9	8.76	1.59488	2.82472e-05	0.000197583
BGIBMGA001137-TA	17	50	2.9	8.76	1.59488	2.82472e-05	0.000197377
BGIBMGA006227-TA	35	103	5.98	18.05	1.59378	1.54432e-09	1.79163e-08
BGIBMGA013116-TA	622	1828	106.25	320.42	1.5925	0	0
BGIBMGA003466-TA	14	41	2.39	7.19	1.58898	0.000160908	0.000973009
BGIBMGA012775-TA	14	41	2.39	7.19	1.58898	0.000160908	0.000972131
BGIBMGA005466-TA	23	67	3.93	11.74	1.57883	1.38369e-06	1.18749e-05
BGIBMGA005274-TA	20	58	3.42	10.17	1.57225	7.69662e-06	5.94247e-05
BGIBMGA013792-TA	1279	3705	218.47	649.44	1.57176	4.94004e-12	7.26783e-11
BGIBMGA002021-TA	19	55	3.25	9.64	1.56859	1.36672e-05	0.000101654
BGIBMGA010959-TA	246	710	42.02	124.45	1.56642	1.98286e-13	3.927e-12
BGIBMGA003608-TA	1512	4344	258.27	761.45	1.55987	8.74856e-13	1.446e-11
BGIBMGA014179-TA	15	43	2.56	7.54	1.55842	0.000137883	0.000848335
BGIBMGA005480-TA	72	206	12.3	36.11	1.55374	0	0
BGIBMGA009307-TA	20	57	3.42	9.99	1.54649	1.1732e-05	8.83396e-05
BGIBMGA012626-TA	1396	3949	238.46	692.21	1.53746	5.69412e-12	8.28618e-11
BGIBMGA006196-TA	63	178	10.76	31.2	1.53587	0	0
BGIBMGA012108-TA	45	127	7.69	22.26	1.5334	6.78364e-11	8.90386e-10
BGIBMGA003974-TA	129	363	22.04	63.63	1.52958	0	0
BGIBMGA003480-TA	118	332	20.16	58.2	1.52952	0	0
BGIBMGA002625-TA	32	90	5.47	15.78	1.52848	4.44084e-08	4.48371e-07
BGIBMGA012304-TA	94	264	16.06	46.28	1.52692	0	0
BGIBMGA008558-TA	58	162	9.91	28.4	1.51893	2.50466e-13	4.79034e-12
BGIBMGA008405-TA	33	92	5.64	16.13	1.51598	3.8075e-08	3.88528e-07
BGIBMGA000472-TA	19	53	3.25	9.29	1.51524	3.16312e-05	0.000219192
BGIBMGA003469-TA	60	167	10.25	29.27	1.5138	6.30606e-14	1.43581e-12
BGIBMGA006794-TA	365	1015	62.35	177.92	1.51277	5.51114e-13	9.48369e-12
BGIBMGA004657-TA	235	653	40.14	114.46	1.51173	2.61346e-13	4.98419e-12
BGIBMGA006981-TA	22	61	3.76	10.69	1.50746	8.5732e-06	6.58131e-05
BGIBMGA010139-TA	1835	5058	313.45	886.6	1.50005	2.42584e-12	3.73301e-11
BGIBMGA007082-TA	33	91	5.64	15.95	1.49979	5.72412e-08	5.73612e-07
BGIBMGA002840-TA	36	99	6.15	17.35	1.49628	1.58764e-08	1.68159e-07
BGIBMGA005999-TA	178	487	30.41	85.36	1.48901	4.15224e-14	9.89149e-13
BGIBMGA005798-TA	213	579	36.38	101.49	1.48012	2.04504e-13	4.01452e-12
BGIBMGA007710-TA	2518	6839	430.11	1198.79	1.4788	0	0
BGIBMGA003856-TA	17	46	2.9	8.06	1.47473	0.000151287	0.000919814
BGIBMGA002164-TA	936	2533	159.88	444	1.47357	4.47864e-13	7.88948e-12
BGIBMGA006483-TA	30	81	5.12	14.2	1.47168	4.6545e-07	4.25645e-06
BGIBMGA004838-TA	226	609	38.6	106.75	1.46756	0	0
BGIBMGA003335-TA	453	1218	77.38	213.5	1.4642	1.37157e-12	2.19648e-11
BGIBMGA010941-TA	167	449	28.53	78.7	1.46388	1.2057e-13	2.54605e-12
BGIBMGA006816-TA	147	395	25.11	69.24	1.46334	7.06102e-14	1.58082e-12
BGIBMGA000668-TA	28	75	4.78	13.15	1.45998	1.43976e-06	1.23245e-05
BGIBMGA001062-TA	77	206	13.15	36.11	1.45734	0	0
BGIBMGA011416-TA	2486	6637	424.65	1163.38	1.45398	0	0
BGIBMGA012709-TA	18	48	3.07	8.41	1.45387	0.000127812	0.000790006
BGIBMGA013413-TA	19612	52330	3350.03	9172.76	1.45318	0	0
BGIBMGA007459-TA	32	85	5.47	14.9	1.4457	3.35636e-07	3.10324e-06
BGIBMGA001945-TA	26	69	4.44	12.09	1.44518	4.46202e-06	3.5771e-05
BGIBMGA011710-TA	219	581	37.41	101.84	1.44481	2.85106e-13	5.34594e-12
BGIBMGA000804-TA	213	564	36.38	98.86	1.44224	2.04504e-13	4.02632e-12
BGIBMGA012004-TA	36	95	6.15	16.65	1.43686	7.85792e-08	7.72407e-07
BGIBMGA011344-TA	113	298	19.3	52.24	1.43655	2.40252e-13	4.63472e-12
BGIBMGA001790-TA	30	79	5.12	13.85	1.43567	1.03378e-06	9.06961e-06
BGIBMGA003178-TA	32	84	5.47	14.72	1.42816	4.98648e-07	4.54143e-06
BGIBMGA010197-TA	29	76	4.95	13.32	1.42809	1.81516e-06	1.53224e-05
BGIBMGA009751-TA	1086	2840	185.51	497.81	1.4241	2.31748e-12	3.58273e-11
BGIBMGA014503-TA	23	60	3.93	10.52	1.42053	2.44438e-05	0.000174628
BGIBMGA009186-TA	423	1102	72.25	193.17	1.4188	1.4877e-14	3.78656e-13
BGIBMGA007954-TA	57	148	9.74	25.94	1.41318	3.33342e-11	4.46278e-10
BGIBMGA007068-TA	262	679	44.75	119.02	1.41124	4.39648e-14	1.03993e-12
BGIBMGA011862-TA	156	404	26.65	70.82	1.41002	1.05915e-13	2.27973e-12
BGIBMGA011696-TA	993	2571	169.62	450.66	1.40973	1.53522e-12	2.43525e-11
BGIBMGA009963-TA	29	75	4.95	13.15	1.40956	2.68994e-06	2.2121e-05
BGIBMGA012414-TA	582	1502	99.41	263.28	1.40514	2.10054e-13	4.11141e-12
BGIBMGA004904-TA	19	49	3.25	8.59	1.40222	0.000160624	0.000973045
BGIBMGA004369-TA	19	49	3.25	8.59	1.40222	0.000160624	0.000972165
BGIBMGA004818-TA	482	1241	82.33	217.53	1.40172	0	0
BGIBMGA010355-TA	37	95	6.32	16.65	1.39753	1.45235e-07	1.39284e-06
BGIBMGA010725-TA	76	195	12.98	34.18	1.39686	0	0
BGIBMGA010526-TA	117	300	19.99	52.59	1.39551	1.50324e-13	3.08672e-12
BGIBMGA009760-TA	132	337	22.55	59.07	1.3893	9.32588e-14	2.02686e-12
BGIBMGA002381-TA	7799	19893	1332.19	3486.98	1.38818	0	0
BGIBMGA000695-TA	22	56	3.76	9.82	1.38499	6.39438e-05	0.00042213
BGIBMGA000127-TA	92	234	15.71	41.02	1.38464	0	0
BGIBMGA014046-TA	70	178	11.96	31.2	1.38333	7.00772e-13	1.16982e-11
BGIBMGA012555-TA	622	1581	106.25	277.13	1.3831	0	0
BGIBMGA002987-TA	73	185	12.47	32.43	1.37887	1.54987e-13	3.14389e-12
BGIBMGA012710-TA	86	217	14.69	38.04	1.37268	0	0
BGIBMGA006910-TA	422	1063	72.08	186.33	1.37019	2.47802e-13	4.75297e-12
BGIBMGA000232-TA	129	324	22.04	56.79	1.36551	0	0
BGIBMGA006376-TA	436	1094	74.48	191.76	1.36438	2.61568e-13	4.96016e-12
BGIBMGA000629-TA	67	167	11.44	29.27	1.35534	8.8225e-12	1.24595e-10
BGIBMGA001829-TA	286	712	48.85	124.8	1.35319	0	0
BGIBMGA000959-TA	221	549	37.75	96.23	1.35001	2.08722e-14	5.2329e-13
BGIBMGA013511-TA	494	1221	84.38	214.03	1.34284	0	0
BGIBMGA009974-TA	62	153	10.59	26.82	1.34061	9.49674e-11	1.22724e-09
BGIBMGA013076-TA	1095	2698	187.04	472.92	1.33825	3.49142e-12	5.25204e-11
BGIBMGA007795-TA	2941	7229	502.37	1267.15	1.33477	0	0
BGIBMGA002582-TA	129	317	22.04	55.57	1.33418	0	0
BGIBMGA006037-TA	295	724	50.39	126.91	1.3326	2.85994e-13	5.34761e-12
BGIBMGA008256-TA	115	282	19.64	49.43	1.33159	0	0
BGIBMGA011323-TA	146	357	24.94	62.58	1.32724	5.9952e-15	1.59253e-13
BGIBMGA014177-TA	1654	4043	282.53	708.69	1.32675	3.9333e-12	5.87712e-11
BGIBMGA005323-TA	130	317	22.21	55.57	1.3231	0	0
BGIBMGA001825-TA	71	173	12.13	30.32	1.32169	9.32166e-12	1.31091e-10
BGIBMGA004315-TA	97	235	16.57	41.19	1.31372	4.81836e-14	1.12777e-12
BGIBMGA005251-TA	114	276	19.47	48.38	1.31316	7.79376e-14	1.72183e-12
BGIBMGA007475-TA	31	75	5.3	13.15	1.311	8.74378e-06	6.70457e-05
BGIBMGA007361-TA	24	58	4.1	10.17	1.31062	9.6181e-05	0.00061143
BGIBMGA011342-TA	204	492	34.85	86.24	1.3072	1.51879e-13	3.1091e-12
BGIBMGA007689-TA	85	204	14.52	35.76	1.30031	1.82299e-13	3.62109e-12
BGIBMGA012671-TA	86	206	14.69	36.11	1.29756	2.10942e-14	5.26883e-13
BGIBMGA009674-TA	293	698	50.05	122.35	1.28957	4.63852e-13	8.12834e-12
BGIBMGA002811-TA	5275	12549	901.05	2199.68	1.28761	3.91576e-12	5.864e-11
BGIBMGA008903-TA	7315	17378	1249.51	3046.14	1.28562	6.46816e-12	9.35159e-11
BGIBMGA007594-TA	24	57	4.1	9.99	1.28486	0.000139883	0.000858273
BGIBMGA004822-TA	207	490	35.36	85.89	1.28037	9.992e-14	2.16461e-12
BGIBMGA009987-TA	287	679	49.02	119.02	1.27976	3.59712e-13	6.49033e-12
BGIBMGA012772-TA	1100	2602	187.9	456.1	1.27939	3.0267e-12	4.60471e-11
BGIBMGA011468-TA	166	391	28.36	68.54	1.27309	1.42109e-13	2.96347e-12
BGIBMGA010956-TA	48	113	8.2	19.81	1.27253	9.32414e-08	9.04577e-07
BGIBMGA001209-TA	151	355	25.79	62.23	1.2708	0	0
BGIBMGA004376-TA	324	760	55.34	133.22	1.26742	0	0
BGIBMGA013366-TA	113	264	19.3	46.28	1.26179	2.40474e-13	4.62567e-12
BGIBMGA008209-TA	546	1275	93.27	223.49	1.26073	6.26166e-14	1.43056e-12
BGIBMGA002481-TA	33	77	5.64	13.5	1.25919	1.26737e-05	9.46848e-05
BGIBMGA002359-TA	49	114	8.37	19.98	1.25526	1.11451e-07	1.07501e-06
BGIBMGA009671-TA	65	151	11.1	26.47	1.2538	1.02892e-09	1.21474e-08
BGIBMGA003319-TA	69	160	11.79	28.05	1.25044	3.50166e-10	4.33274e-09
BGIBMGA008088-TA	153	351	26.13	61.53	1.23558	0	0
BGIBMGA011686-TA	68	156	11.62	27.34	1.2344	8.5061e-10	1.01497e-08
BGIBMGA007288-TA	28	64	4.78	11.22	1.23099	9.53226e-05	0.000606549
BGIBMGA006215-TA	105	240	17.94	42.07	1.22961	0	0
BGIBMGA002371-TA	50	114	8.54	19.98	1.22625	1.88836e-07	1.78541e-06
BGIBMGA012985-TA	79	179	13.49	31.38	1.21796	8.08218e-11	1.05257e-09
BGIBMGA012903-TA	64	145	10.93	25.42	1.21767	5.04604e-09	5.57396e-08
BGIBMGA012151-TA	129	292	22.04	51.18	1.21546	0	0
BGIBMGA014201-TA	80	181	13.67	31.73	1.21483	6.73286e-11	8.85457e-10
BGIBMGA012182-TA	812	1835	138.7	321.65	1.21352	1.54587e-12	2.44635e-11
BGIBMGA001267-TA	755	1706	128.97	299.04	1.2133	8.28448e-13	1.37268e-11
BGIBMGA011111-TA	31	70	5.3	12.27	1.21107	5.40968e-05	0.000360322
BGIBMGA005894-TA	75	169	12.81	29.62	1.2093	3.35922e-10	4.16419e-09
BGIBMGA009319-TA	2437	5491	416.28	962.5	1.20923	0	0
BGIBMGA000810-TA	32	72	5.47	12.62	1.2061	4.4782e-05	0.000304027
BGIBMGA004661-TA	268	602	45.78	105.52	1.20473	7.17204e-14	1.58972e-12
BGIBMGA005452-TA	110	247	18.79	43.3	1.2044	1.15463e-14	2.97273e-13
BGIBMGA011128-TA	59	132	10.08	23.14	1.19889	3.58722e-08	3.67169e-07
BGIBMGA011437-TA	35	78	5.98	13.67	1.1928	2.5399e-05	0.000179158
BGIBMGA000365-TA	46	102	7.86	17.88	1.18575	1.60187e-06	1.35733e-05
BGIBMGA003475-TA	1622	3595	277.06	630.16	1.18552	7.92056e-12	1.1305e-10
BGIBMGA006085-TA	42	93	7.17	16.3	1.18483	4.79344e-06	3.82447e-05
BGIBMGA010644-TA	85	188	14.52	32.95	1.18224	7.54064e-11	9.8588e-10
BGIBMGA008391-TA	57	126	9.74	22.09	1.1814	1.03404e-07	1.00172e-06
BGIBMGA003978-TA	2436	5380	416.11	943.04	1.18035	0	0
BGIBMGA014045-TA	104	229	17.76	40.14	1.17641	7.42074e-13	1.23568e-11
BGIBMGA003586-TA	109	239	18.62	41.89	1.16975	2.91766e-13	5.4102e-12
BGIBMGA008595-TA	414	907	70.72	158.99	1.16875	3.3129e-13	6.02624e-12
BGIBMGA005506-TA	37	81	6.32	14.2	1.16789	2.45902e-05	0.000175487
BGIBMGA006414-TA	1601	3490	273.48	611.75	1.16151	2.8666e-12	4.38105e-11
BGIBMGA007493-TA	156	340	26.65	59.6	1.16118	1.05915e-13	2.26516e-12
BGIBMGA007192-TA	273	593	46.63	103.95	1.15656	1.44995e-13	3.01428e-12
BGIBMGA012753-TA	68	147	11.62	25.77	1.14908	1.8646e-08	1.96561e-07
BGIBMGA005417-TA	1179	2531	201.39	443.65	1.13943	6.56298e-12	9.44787e-11
BGIBMGA000683-TA	96	206	16.4	36.11	1.1387	3.74942e-11	4.99972e-10
BGIBMGA003155-TA	193	413	32.97	72.39	1.13464	4.13002e-14	9.8737e-13
BGIBMGA004344-TA	51	109	8.71	19.11	1.13358	1.72778e-06	1.46217e-05
BGIBMGA009885-TA	156	333	26.65	58.37	1.13109	1.05915e-13	2.27242e-12
BGIBMGA002895-TA	75	160	12.81	28.05	1.13073	7.02364e-09	7.59552e-08
BGIBMGA000032-TA	39	83	6.66	14.55	1.12743	3.3104e-05	0.000228216
BGIBMGA006802-TA	267	568	45.61	99.56	1.12622	6.39488e-13	1.08099e-11
BGIBMGA001327-TA	41	87	7	15.25	1.12338	2.2568e-05	0.000162092
BGIBMGA003977-TA	116	246	19.81	43.12	1.12213	1.01452e-12	1.64039e-11
BGIBMGA002713-TA	345	731	58.93	128.13	1.12053	7.98472e-13	1.3263e-11
BGIBMGA001711-TA	168	356	28.7	62.4	1.1205	8.9706e-14	1.96239e-12
BGIBMGA008955-TA	276	584	47.14	102.37	1.11877	9.10382e-15	2.35293e-13
BGIBMGA003066-TA	287	607	49.02	106.4	1.11806	3.59712e-13	6.50787e-12
BGIBMGA014064-TA	125	264	21.35	46.28	1.11615	1.49658e-13	3.09201e-12
BGIBMGA006228-TA	37	78	6.32	13.67	1.11302	6.79236e-05	0.00044708
BGIBMGA009495-TA	132	278	22.55	48.73	1.11168	1.4011e-13	2.93093e-12
BGIBMGA007469-TA	2958	6218	505.27	1089.93	1.10911	0	0
BGIBMGA002590-TA	89	187	15.2	32.78	1.10874	7.10222e-10	8.53541e-09
BGIBMGA007233-TA	73	153	12.47	26.82	1.10485	2.72546e-08	2.81113e-07
BGIBMGA008966-TA	87	182	14.86	31.9	1.10212	1.42628e-09	1.65755e-08
BGIBMGA010361-TA	66	138	11.27	24.19	1.10192	1.40923e-07	1.35537e-06
BGIBMGA006820-TA	158	329	26.99	57.67	1.0954	0	0
BGIBMGA012397-TA	38	79	6.49	13.85	1.0936	7.79716e-05	0.000504779
BGIBMGA004163-TA	130	270	22.21	47.33	1.09155	8.17124e-14	1.79339e-12
BGIBMGA003221-TA	1376	2857	235.04	500.79	1.0913	3.4761e-12	5.2526e-11
BGIBMGA004884-TA	341	705	58.25	123.58	1.08512	2.19824e-13	4.29009e-12
BGIBMGA009105-TA	402	829	68.67	145.31	1.08138	0	0
BGIBMGA007842-TA	170	349	29.04	61.18	1.07502	3.02868e-13	5.58512e-12
BGIBMGA007393-TA	56	115	9.57	20.16	1.0749	2.47002e-06	2.03876e-05
BGIBMGA002243-TA	86	176	14.69	30.85	1.07044	6.16904e-09	6.71472e-08
BGIBMGA005768-TA	47	96	8.03	16.83	1.06756	1.90407e-05	0.000138693
BGIBMGA003207-TA	53	108	9.05	18.93	1.06468	6.0289e-06	4.73679e-05
BGIBMGA010247-TA	89	181	15.2	31.73	1.06178	4.80666e-09	5.32712e-08
BGIBMGA002186-TA	972	1974	166.03	346.02	1.05941	1.95755e-12	3.07601e-11
BGIBMGA009111-TA	54	109	9.22	19.11	1.05149	6.83784e-06	5.32858e-05
BGIBMGA011835-TA	51	103	8.71	18.05	1.05125	1.21493e-05	9.13794e-05
BGIBMGA007732-TA	265	535	45.27	93.78	1.05072	5.87752e-13	1.00368e-11
BGIBMGA011992-TA	58	117	9.91	20.51	1.04937	3.18358e-06	2.57689e-05
BGIBMGA006462-TA	62	125	10.59	21.91	1.04889	1.48512e-06	1.2616e-05
BGIBMGA006972-TA	92	185	15.71	32.43	1.04565	5.0989e-09	5.62307e-08
BGIBMGA003643-TA	739	1486	126.23	260.48	1.04512	6.77458e-13	1.13373e-11
BGIBMGA000903-TA	112	225	19.13	39.44	1.04382	1.19378e-10	1.53088e-09
BGIBMGA008670-TA	815	1632	139.21	286.07	1.03911	9.53238e-13	1.54503e-11
BGIBMGA007267-TA	629	1259	107.44	220.69	1.03849	9.03278e-13	1.47837e-11
BGIBMGA006023-TA	50	100	8.54	17.53	1.03752	2.01752e-05	0.000146637
BGIBMGA006851-TA	136	272	23.23	47.68	1.0374	2.02128e-12	3.16132e-11
BGIBMGA008714-TA	122	244	20.84	42.77	1.03724	2.50198e-11	3.38349e-10
BGIBMGA008301-TA	109	218	18.62	38.21	1.0371	2.84998e-10	3.56594e-09
BGIBMGA008928-TA	107	214	18.28	37.51	1.03701	4.14672e-10	5.12143e-09
BGIBMGA005838-TA	80	160	13.67	28.05	1.03699	6.67584e-08	6.64013e-07
BGIBMGA003009-TA	517	1029	88.31	180.37	1.03031	0	0
BGIBMGA004540-TA	8106	16097	1384.63	2821.59	1.02701	0	0
BGIBMGA014215-TA	159	315	27.16	55.22	1.02371	7.9714e-14	1.75528e-12
BGIBMGA004644-TA	75	148	12.81	25.94	1.01791	3.17996e-07	2.94421e-06
BGIBMGA003212-TA	220	434	37.58	76.07	1.01736	2.91544e-13	5.4211e-12
BGIBMGA006154-TA	104	205	17.76	35.93	1.01656	1.81775e-09	2.09793e-08
BGIBMGA007739-TA	70	138	11.96	24.19	1.01619	8.21162e-07	7.31939e-06
BGIBMGA001278-TA	105	206	17.94	36.11	1.00922	2.03744e-09	2.34341e-08
BGIBMGA000757-TA	48	94	8.2	16.48	1.00702	5.5227e-05	0.00036712
BGIBMGA007226-TA	45	88	7.69	15.43	1.00468	9.86284e-05	0.000625207
BGIBMGA000918-TA	63	123	10.76	21.56	1.00268	4.22178e-06	3.38856e-05
BGIBMGA004268-TA	27	0	4.61	0.01	-8.84862	1.06733e-08	1.14133e-07
BGIBMGA007685-TA	18	0	3.07	0.01	-8.26209	4.86846e-06	3.87509e-05
BGIBMGA001981-TA	17	0	2.9	0.01	-8.17991	9.61272e-06	7.33723e-05
BGIBMGA008168-TA	16	0	2.73	0.01	-8.09276	1.89802e-05	0.000138553
BGIBMGA005373-TA	16	0	2.73	0.01	-8.09276	1.89802e-05	0.000138402
BGIBMGA009615-TA	15	0	2.56	0.01	-8	3.74762e-05	0.000256247
BGIBMGA001919-TA	14	0	2.39	0.01	-7.90087	7.39964e-05	0.000484195
BGIBMGA008315-TA	14	0	2.39	0.01	-7.90087	7.39964e-05	0.000483723
BGIBMGA005508-TA	13	0	2.22	0.01	-7.79442	0.000146105	0.000894808
BGIBMGA002484-TA	13	0	2.22	0.01	-7.79442	0.000146105	0.00089399
BGIBMGA000221-TA	13	0	2.22	0.01	-7.79442	0.000146105	0.000893174
BGIBMGA012450-TA	13	0	2.22	0.01	-7.79442	0.000146105	0.000892359
BGIBMGA001874-TA	144	2	24.6	0.35	-6.13516	7.64694e-40	3.36767e-38
BGIBMGA003929-TA	675	14	115.3	2.45	-5.55647	1.08471e-175	6.15341e-174
BGIBMGA008662-TA	3332	196	569.16	34.36	-4.05003	0	0
BGIBMGA011615-TA	66	5	11.27	0.88	-3.67884	1.41751e-14	3.63556e-13
BGIBMGA010829-TA	24	2	4.1	0.35	-3.5502	7.59974e-06	5.88123e-05
BGIBMGA001957-TA	22	2	3.76	0.35	-3.42531	2.54892e-05	0.000179416
BGIBMGA013227-TA	56	6	9.57	1.05	-3.18813	3.1615e-11	4.2411e-10
BGIBMGA004001-TA	26	3	4.44	0.53	-3.0665	1.14996e-05	8.66873e-05
BGIBMGA011441-TA	404	47	69.01	8.24	-3.06609	3.8493e-70	1.96696e-68
BGIBMGA012553-TA	34	4	5.81	0.7	-3.05311	5.00408e-07	4.55127e-06
BGIBMGA009572-TA	75	9	12.81	1.58	-3.01927	5.69546e-14	1.31467e-12
BGIBMGA004517-TA	80	10	13.67	1.75	-2.96559	1.47076e-14	3.75773e-13
BGIBMGA007047-TA	209	27	35.7	4.73	-2.91601	2.80928e-35	1.19779e-33
BGIBMGA014164-TA	1964	261	335.48	45.75	-2.87438	0	0
BGIBMGA006907-TA	30	4	5.12	0.7	-2.87072	4.91476e-06	3.90729e-05
BGIBMGA001577-TA	67	10	11.44	1.75	-2.70866	2.0494e-11	2.79973e-10
BGIBMGA012009-TA	79	12	13.49	2.1	-2.68343	4.11696e-13	7.31006e-12
BGIBMGA010074-TA	26	4	4.44	0.7	-2.66513	4.57664e-05	0.000309768
BGIBMGA005435-TA	32	5	5.47	0.88	-2.63597	6.1172e-06	4.79491e-05
BGIBMGA000926-TA	31	5	5.3	0.88	-2.59042	1.0541e-05	7.98208e-05
BGIBMGA000864-TA	31	5	5.3	0.88	-2.59042	1.0541e-05	7.97306e-05
BGIBMGA003533-TA	67	12	11.44	2.1	-2.44563	2.4741e-10	3.11309e-09
BGIBMGA013849-TA	177	34	30.23	5.96	-2.3426	6.11698e-24	2.21335e-22
BGIBMGA006957-TA	31	6	5.3	1.05	-2.3356	3.41348e-05	0.000235081
BGIBMGA001817-TA	26	5	4.44	0.88	-2.33498	0.000150621	0.000918264
BGIBMGA004096-TA	26	5	4.44	0.88	-2.33498	0.000150621	0.000917429
BGIBMGA000236-TA	112	22	19.13	3.86	-2.30916	1.96218e-15	5.42761e-14
BGIBMGA004099-TA	90	18	15.37	3.16	-2.28212	1.63031e-12	2.5739e-11
BGIBMGA005382-TA	35	7	5.98	1.23	-2.28149	1.30639e-05	9.74912e-05
BGIBMGA012907-TA	246	50	42.02	8.76	-2.26207	2.21072e-31	9.13491e-30
BGIBMGA005022-TA	171	35	29.21	6.14	-2.25015	3.71352e-22	1.30148e-20
BGIBMGA002035-TA	29	6	4.95	1.05	-2.23704	9.5162e-05	0.00060668
BGIBMGA003673-TA	29	6	4.95	1.05	-2.23704	9.5162e-05	0.000606103
BGIBMGA004848-TA	53	11	9.05	1.93	-2.22932	1.05138e-07	1.01558e-06
BGIBMGA007835-TA	48	10	8.2	1.75	-2.22827	4.48486e-07	4.10693e-06
BGIBMGA010472-TA	43	9	7.35	1.58	-2.21782	1.92217e-06	1.61443e-05
BGIBMGA005151-TA	155	33	26.48	5.78	-2.19576	1.22787e-19	3.97072e-18
BGIBMGA005279-TA	348	75	59.44	13.15	-2.17637	8.44142e-42	3.79241e-40
BGIBMGA006883-TA	2216	478	378.53	83.79	-2.17556	1.33295e-256	7.62627e-255
BGIBMGA007875-TA	78	17	13.32	2.98	-2.16021	2.21222e-10	2.78881e-09
BGIBMGA005370-TA	128	28	21.86	4.91	-2.1545	3.94286e-16	1.15761e-14
BGIBMGA012762-TA	163	36	27.84	6.31	-2.14145	5.30256e-20	1.73148e-18
BGIBMGA007550-TA	294	66	50.22	11.57	-2.11787	2.09134e-34	8.80467e-33
BGIBMGA012940-TA	75	17	12.81	2.98	-2.10389	9.52334e-10	1.12831e-08
BGIBMGA001694-TA	87	20	14.86	3.51	-2.08189	5.58138e-11	7.35468e-10
BGIBMGA006396-TA	246	57	42.02	9.99	-2.07252	2.74788e-28	1.10146e-26
BGIBMGA006678-TA	60	14	10.25	2.45	-2.06477	6.99552e-08	6.92722e-07
BGIBMGA004079-TA	51	12	8.71	2.1	-2.05228	7.67098e-07	6.86491e-06
BGIBMGA003456-TA	220	52	37.58	9.11	-2.04444	4.94648e-25	1.82938e-23
BGIBMGA014037-TA	338	80	57.74	14.02	-2.04208	1.39541e-37	6.10514e-36
BGIBMGA005692-TA	58	14	9.91	2.45	-2.0161	1.81559e-07	1.71903e-06
BGIBMGA003106-TA	37	9	6.32	1.58	-2	3.6343e-05	0.000249262
BGIBMGA009127-TA	349	87	59.61	15.25	-1.96675	5.55902e-37	2.40078e-35
BGIBMGA006461-TA	532	135	90.87	23.66	-1.94135	1.40162e-54	7.00184e-53
BGIBMGA005229-TA	252	64	43.05	11.22	-1.93994	1.12075e-26	4.33659e-25
BGIBMGA005412-TA	51	13	8.71	2.28	-1.93364	1.93947e-06	1.62285e-05
BGIBMGA011370-TA	51	13	8.71	2.28	-1.93364	1.93947e-06	1.62083e-05
BGIBMGA006009-TA	35	9	5.98	1.58	-1.92022	9.35556e-05	0.000597008
BGIBMGA011288-TA	77	20	13.15	3.51	-1.90552	6.07838e-09	6.62682e-08
BGIBMGA001684-TA	50	13	8.54	2.28	-1.9052	3.08194e-06	2.5037e-05
BGIBMGA007922-TA	480	125	81.99	21.91	-1.90386	3.48024e-48	1.67602e-46
BGIBMGA007749-TA	69	18	11.79	3.16	-1.89957	4.0737e-08	4.12547e-07
BGIBMGA005493-TA	80	21	13.67	3.68	-1.89324	3.71272e-09	4.16297e-08
BGIBMGA012485-TA	329	88	56.2	15.43	-1.86483	1.14292e-32	4.75197e-31
BGIBMGA002352-TA	152	41	25.96	7.19	-1.85223	9.04058e-16	2.57522e-14
BGIBMGA002343-TA	48	13	8.2	2.28	-1.84659	7.69644e-06	5.94919e-05
BGIBMGA013380-TA	305	83	52.1	14.55	-1.84026	7.03054e-30	2.85227e-28
BGIBMGA010942-TA	87	24	14.86	4.21	-1.81954	2.0548e-09	2.35932e-08
BGIBMGA002378-TA	485	134	82.85	23.49	-1.81845	7.83828e-46	3.72124e-44
BGIBMGA007511-TA	94	26	16.06	4.56	-1.81637	4.85462e-10	5.94092e-09
BGIBMGA010116-TA	36	10	6.15	1.75	-1.81323	0.000140238	0.000859667
BGIBMGA000728-TA	310	86	52.95	15.07	-1.81295	9.42894e-30	3.80225e-28
BGIBMGA003263-TA	72	20	12.3	3.51	-1.80912	5.80006e-08	5.80353e-07
BGIBMGA007121-TA	208	58	35.53	10.17	-1.80472	2.33242e-20	7.72932e-19
BGIBMGA003747-TA	110	31	18.79	5.43	-1.79094	2.57254e-11	3.47189e-10
BGIBMGA011983-TA	71	20	12.13	3.51	-1.78904	9.0338e-08	8.82807e-07
BGIBMGA004765-TA	194	55	33.14	9.64	-1.78147	9.08398e-19	2.86831e-17
BGIBMGA000916-TA	161	46	27.5	8.06	-1.77058	1.0681e-15	3.02961e-14
BGIBMGA011428-TA	477	141	81.48	24.72	-1.72077	6.60418e-42	2.98705e-40
BGIBMGA003235-TA	186	55	31.77	9.64	-1.72056	2.83112e-17	8.57535e-16
BGIBMGA014163-TA	64	19	10.93	3.33	-1.7147	8.62882e-07	7.66065e-06
BGIBMGA010648-TA	1319	393	225.31	68.89	-1.70954	9.27072e-112	5.17152e-110
BGIBMGA013086-TA	166	50	28.36	8.76	-1.69485	2.88092e-15	7.90364e-14
BGIBMGA013148-TA	436	132	74.48	23.14	-1.68646	2.07056e-37	9.00021e-36
BGIBMGA012250-TA	275	84	46.97	14.72	-1.67396	6.16178e-24	2.21758e-22
BGIBMGA012103-TA	49	15	8.37	2.63	-1.67016	2.48184e-05	0.000175618
BGIBMGA011974-TA	130	40	22.21	7.01	-1.66372	5.52788e-12	8.06179e-11
BGIBMGA006334-TA	168	52	28.7	9.11	-1.65553	5.61628e-15	1.49782e-13
BGIBMGA008977-TA	116	36	19.81	6.31	-1.65052	9.67248e-11	1.24515e-09
BGIBMGA008588-TA	44	14	7.52	2.45	-1.61795	9.80156e-05	0.000622501
BGIBMGA008004-TA	63	20	10.76	3.51	-1.61614	2.80922e-06	2.3017e-05
BGIBMGA006072-TA	132	42	22.55	7.36	-1.61535	1.05104e-11	1.46882e-10
BGIBMGA014160-TA	53	17	9.05	2.98	-1.60261	2.0304e-05	0.000147413
BGIBMGA005735-TA	1094	355	186.87	62.23	-1.58635	9.19086e-84	4.92189e-82
BGIBMGA001494-TA	585	191	99.93	33.48	-1.57762	3.00644e-45	1.40735e-43
BGIBMGA006539-TA	58	19	9.91	3.33	-1.57336	1.08072e-05	8.16514e-05
BGIBMGA003964-TA	70	23	11.96	4.03	-1.56937	1.35377e-06	1.1663e-05
BGIBMGA004128-TA	532	176	90.87	30.85	-1.55853	1.31545e-40	5.83155e-39
BGIBMGA001477-TA	361	120	61.66	21.03	-1.55189	6.6282e-28	2.62539e-26
BGIBMGA009219-TA	69	23	11.79	4.03	-1.54871	2.03186e-06	1.69381e-05
BGIBMGA013699-TA	286	96	48.85	16.83	-1.53732	3.73002e-22	1.30046e-20
BGIBMGA002020-TA	74	25	12.64	4.38	-1.52899	1.07938e-06	9.43256e-06
BGIBMGA008479-TA	56	19	9.57	3.33	-1.523	2.4374e-05	0.000174316
BGIBMGA009686-TA	47	16	8.03	2.8	-1.51997	0.000117654	0.000736052
BGIBMGA010718-TA	50	17	8.54	2.98	-1.51892	6.95126e-05	0.00045709
BGIBMGA012570-TA	144	49	24.6	8.59	-1.51793	1.1142e-11	1.55384e-10
BGIBMGA005488-TA	352	120	60.13	21.03	-1.51564	2.2706e-26	8.68537e-25
BGIBMGA006993-TA	82	28	14.01	4.91	-1.51266	3.4201e-07	3.15781e-06
BGIBMGA012327-TA	229	79	39.12	13.85	-1.49802	2.02998e-17	6.17668e-16
BGIBMGA009175-TA	55	19	9.39	3.33	-1.4956	3.63872e-05	0.00024931
BGIBMGA001217-TA	193	67	32.97	11.74	-1.48972	8.6315e-15	2.23951e-13
BGIBMGA007701-TA	2151	753	367.42	131.99	-1.477	8.14662e-147	4.58264e-145
BGIBMGA012916-TA	54	19	9.22	3.33	-1.46924	5.40982e-05	0.000359974
BGIBMGA001842-TA	113	40	19.3	7.01	-1.46111	5.15804e-09	5.67893e-08
BGIBMGA002817-TA	76	27	12.98	4.73	-1.45638	1.85905e-06	1.56338e-05
BGIBMGA007076-TA	62	22	10.59	3.86	-1.45603	1.67591e-05	0.000123552
BGIBMGA002455-TA	787	280	134.43	49.08	-1.45365	1.25702e-53	6.18711e-52
BGIBMGA011281-TA	639	228	109.15	39.97	-1.44932	1.10311e-43	5.09257e-42
BGIBMGA010005-TA	350	125	59.79	21.91	-1.44831	1.25799e-24	4.60164e-23
BGIBMGA011857-TA	1318	472	225.13	82.74	-1.4441	9.19374e-88	4.96314e-86
BGIBMGA008087-TA	386	139	65.93	24.36	-1.43642	1.09784e-26	4.27263e-25
BGIBMGA014618-TA	50	18	8.54	3.16	-1.43431	0.00013523	0.00083278
BGIBMGA001788-TA	1341	485	229.06	85.01	-1.43002	5.69406e-88	3.09886e-86
BGIBMGA007417-TA	1187	430	202.76	75.37	-1.42771	6.84562e-78	3.60823e-76
BGIBMGA005068-TA	1149	419	196.27	73.45	-1.41801	1.02838e-74	5.33642e-73
BGIBMGA012075-TA	657	240	112.23	42.07	-1.41559	2.33628e-43	1.07117e-41
BGIBMGA006120-TA	79	29	13.49	5.08	-1.40899	2.09876e-06	1.74523e-05
BGIBMGA012635-TA	1441	530	246.14	92.9	-1.40573	4.8997e-92	2.68841e-90
BGIBMGA001354-TA	205	76	35.02	13.32	-1.39459	2.70652e-14	6.6854e-13
BGIBMGA012412-TA	78	29	13.32	5.08	-1.39069	3.06192e-06	2.49046e-05
BGIBMGA006998-TA	313	117	53.47	20.51	-1.3824	8.60602e-21	2.90953e-19
BGIBMGA001956-TA	56	21	9.57	3.68	-1.37881	8.93332e-05	0.000571152
BGIBMGA001677-TA	114	43	19.47	7.54	-1.36862	2.29256e-08	2.38298e-07
BGIBMGA009551-TA	204	77	34.85	13.5	-1.3682	7.13186e-14	1.58607e-12
BGIBMGA006589-TA	58	22	9.91	3.86	-1.36028	7.74826e-05	0.000502099
BGIBMGA011798-TA	63	24	10.76	4.21	-1.35379	4.00516e-05	0.00027302
BGIBMGA013580-TA	228	87	38.95	15.25	-1.35281	4.29426e-15	1.1591e-13
BGIBMGA005106-TA	269	103	45.95	18.05	-1.34807	1.87961e-17	5.74527e-16
BGIBMGA008993-TA	154	59	26.31	10.34	-1.34738	1.35759e-10	1.73761e-09
BGIBMGA007420-TA	346	133	59.1	23.31	-1.34221	6.96392e-22	2.40291e-20
BGIBMGA007407-TA	96	37	16.4	6.49	-1.33741	4.78008e-07	4.36533e-06
BGIBMGA004684-TA	96	37	16.4	6.49	-1.33741	4.78008e-07	4.35938e-06
BGIBMGA003226-TA	101	39	17.25	6.84	-1.33453	2.5005e-07	2.34431e-06
BGIBMGA009931-TA	75	29	12.81	5.08	-1.33437	9.32712e-06	7.14368e-05
BGIBMGA013025-TA	142	55	24.26	9.64	-1.33147	1.00676e-09	1.19068e-08
BGIBMGA012214-TA	121	47	20.67	8.24	-1.32682	1.88843e-08	1.9876e-07
BGIBMGA009852-TA	730	285	124.7	49.96	-1.31962	2.72604e-43	1.24137e-41
BGIBMGA012921-TA	64	25	10.93	4.38	-1.31929	5.0095e-05	0.000336345
BGIBMGA003820-TA	921	360	157.32	63.1	-1.31799	4.62338e-54	2.29251e-52
BGIBMGA009740-TA	124	49	21.18	8.59	-1.30197	2.02846e-08	2.12829e-07
BGIBMGA002261-TA	710	281	121.28	49.26	-1.29985	3.18668e-41	1.42211e-39
BGIBMGA009013-TA	608	241	103.86	42.24	-1.29796	1.88196e-35	8.07554e-34
BGIBMGA001159-TA	136	54	23.23	9.47	-1.29455	4.84112e-09	5.35644e-08
BGIBMGA008283-TA	151	60	25.79	10.52	-1.29368	7.04526e-10	8.48219e-09
BGIBMGA012856-TA	279	111	47.66	19.46	-1.29227	5.15462e-17	1.55428e-15
BGIBMGA006036-TA	153	61	26.13	10.69	-1.28945	6.0961e-10	7.39263e-09
BGIBMGA003362-TA	514	205	87.8	35.93	-1.28903	6.39338e-30	2.60959e-28
BGIBMGA008291-TA	70	28	11.96	4.91	-1.28442	3.2049e-05	0.000221399
BGIBMGA006124-TA	72	29	12.3	5.08	-1.27576	2.7566e-05	0.000193424
BGIBMGA001257-TA	67	27	11.44	4.73	-1.27417	5.32916e-05	0.000355313
BGIBMGA008539-TA	273	111	46.63	19.46	-1.26075	4.1157e-16	1.20308e-14
BGIBMGA005087-TA	130	53	22.21	9.29	-1.25746	2.27552e-08	2.36895e-07
BGIBMGA010336-TA	76	31	12.98	5.43	-1.25727	2.0349e-05	0.00014758
BGIBMGA013038-TA	212	87	36.21	15.25	-1.24758	1.19583e-12	1.92425e-11
BGIBMGA011042-TA	68	28	11.62	4.91	-1.24282	6.512e-05	0.000429471
BGIBMGA014402-TA	104	43	17.76	7.54	-1.236	8.14484e-07	7.27925e-06
BGIBMGA012877-TA	77	32	13.15	5.61	-1.22899	2.47434e-05	0.000176205
BGIBMGA001660-TA	1885	786	321.99	137.78	-1.22465	3.37718e-97	1.86833e-95
BGIBMGA004500-TA	244	102	41.68	17.88	-1.22101	6.5202e-14	1.47453e-12
BGIBMGA000938-TA	160	67	27.33	11.74	-1.21905	1.40165e-09	1.63176e-08
BGIBMGA013653-TA	203	85	34.68	14.9	-1.21879	8.77576e-12	1.2446e-10
BGIBMGA012402-TA	192	81	32.8	14.2	-1.2078	4.38904e-11	5.82941e-10
BGIBMGA004201-TA	487	206	83.19	36.11	-1.20401	1.01369e-25	3.83369e-24
BGIBMGA012854-TA	602	255	102.83	44.7	-1.20191	2.4621e-31	1.01112e-29
BGIBMGA012007-TA	314	134	53.64	23.49	-1.19126	7.18082e-17	2.15553e-15
BGIBMGA005172-TA	126	54	21.52	9.47	-1.18424	1.50079e-07	1.43519e-06
BGIBMGA010218-TA	335	144	57.22	25.24	-1.18081	1.13568e-17	3.51957e-16
BGIBMGA006997-TA	901	389	153.9	68.19	-1.17436	1.81321e-44	8.42893e-43
BGIBMGA007419-TA	81	35	13.84	6.14	-1.17253	3.0531e-05	0.000212007
BGIBMGA012366-TA	245	106	41.85	18.58	-1.17148	3.59936e-13	6.47691e-12
BGIBMGA000069-TA	67	29	11.44	5.08	-1.17119	0.000156028	0.000947777
BGIBMGA005126-TA	986	429	168.42	75.2	-1.16326	8.53172e-48	4.07938e-46
BGIBMGA009610-TA	216	94	36.9	16.48	-1.1629	1.15935e-11	1.61345e-10
BGIBMGA011941-TA	505	221	86.26	38.74	-1.15487	5.1614e-25	1.89837e-23
BGIBMGA008363-TA	89	39	15.2	6.84	-1.152	1.61393e-05	0.000119245
BGIBMGA008572-TA	98	43	16.74	7.54	-1.15066	6.13886e-06	4.80626e-05
BGIBMGA012541-TA	123	54	21.01	9.47	-1.14964	4.03132e-07	3.70682e-06
BGIBMGA009023-TA	1551	683	264.93	119.72	-1.14595	1.90243e-72	9.79603e-71
BGIBMGA012728-TA	113	50	19.3	8.76	-1.1396	1.45524e-06	1.24411e-05
BGIBMGA011007-TA	715	317	122.13	55.57	-1.13604	6.9472e-34	2.90653e-32
BGIBMGA009018-TA	142	63	24.26	11.04	-1.13584	7.04804e-08	6.96892e-07
BGIBMGA012703-TA	534	237	91.22	41.54	-1.13485	1.14783e-25	4.31662e-24
BGIBMGA006139-TA	333	148	56.88	25.94	-1.13274	1.52799e-16	4.54593e-15
BGIBMGA004896-TA	442	199	75.5	34.88	-1.11408	6.19112e-21	2.10372e-19
BGIBMGA006552-TA	235	107	40.14	18.76	-1.09738	1.40257e-11	1.94386e-10
BGIBMGA007676-TA	272	124	46.46	21.74	-1.09564	3.79922e-13	6.78186e-12
BGIBMGA007331-TA	320	146	54.66	25.59	-1.09491	3.4759e-15	9.49701e-14
BGIBMGA000320-TA	626	286	106.93	50.13	-1.09292	3.7115e-28	1.47886e-26
BGIBMGA003017-TA	197	90	33.65	15.78	-1.09251	7.1482e-10	8.57528e-09
BGIBMGA000899-TA	186	85	31.77	14.9	-1.09235	2.15698e-09	2.4724e-08
BGIBMGA014424-TA	297	136	50.73	23.84	-1.08945	4.21994e-14	1.00171e-12
BGIBMGA002010-TA	126	58	21.52	10.17	-1.08136	1.04763e-06	9.16714e-06
BGIBMGA012206-TA	180	83	30.75	14.55	-1.07957	5.50856e-09	6.03507e-08
BGIBMGA001198-TA	344	159	58.76	27.87	-1.07612	8.2961e-16	2.37325e-14
BGIBMGA005162-TA	448	208	76.53	36.46	-1.06971	6.00862e-20	1.95251e-18
BGIBMGA002445-TA	508	236	86.77	41.37	-1.06861	2.20322e-22	7.80336e-21
BGIBMGA007687-TA	150	70	25.62	12.27	-1.06214	1.5132e-07	1.44499e-06
BGIBMGA008208-TA	100	47	17.08	8.24	-1.05159	2.1645e-05	0.000155965
BGIBMGA006841-TA	321	151	54.83	26.47	-1.05061	2.42926e-14	6.04515e-13
BGIBMGA002294-TA	376	177	64.23	31.03	-1.04958	1.61001e-16	4.76878e-15
BGIBMGA012670-TA	133	63	22.72	11.04	-1.04122	1.17044e-06	1.01753e-05
BGIBMGA005823-TA	244	116	41.68	20.33	-1.03575	5.15792e-11	6.83705e-10
BGIBMGA010499-TA	275	131	46.97	22.96	-1.03262	3.49024e-12	5.26209e-11
BGIBMGA007722-TA	375	179	64.06	31.38	-1.02958	5.14996e-16	1.49237e-14
BGIBMGA007642-TA	580	277	99.07	48.55	-1.02898	6.67066e-24	2.38788e-22
BGIBMGA001773-TA	121	58	20.67	10.17	-1.02322	4.83164e-06	3.85036e-05
BGIBMGA013937-TA	368	177	62.86	31.03	-1.01848	1.70294e-15	4.76967e-14
BGIBMGA007807-TA	257	124	43.9	21.74	-1.01387	3.46552e-11	4.63038e-10
BGIBMGA009056-TA	87	42	14.86	7.36	-1.01366	0.000123382	0.00076545
BGIBMGA000976-TA	548	265	93.61	46.45	-1.01098	4.55306e-22	1.57918e-20
BGIBMGA002684-TA	273	132	46.63	23.14	-1.01087	9.61846e-12	1.34981e-10
BGIBMGA012483-TA	243	118	41.51	20.68	-1.00522	1.62499e-10	2.06407e-09
BGIBMGA006218-TA	267	130	45.61	22.79	-1.00095	2.36716e-11	3.21415e-10
BGIBMGA007193-TA	193	94	32.97	16.48	-1.00044	1.38878e-08	1.47563e-07

## Sheet: 0h vs 24h
Gene	RawIntensity-0h	RawIntensity-24h	TPM-0h	TPM-24h	log2 Ratio(24h/0h)	P-Value	FDR
BGIBMGA006239-TA	0	32853	0.01	5790.45	19.1433	0	0
BGIBMGA013342-TA	0	12811	0.01	2257.98	17.7847	0	0
BGIBMGA003444-TA	0	8565	0.01	1509.61	17.2038	0	0
BGIBMGA000462-TA	0	7857	0.01	1384.82	17.0793	0	0
BGIBMGA001595-TA	0	6117	0.01	1078.14	16.7182	0	0
BGIBMGA004810-TA	0	5997	0.01	1056.99	16.6896	0	0
BGIBMGA013108-TA	0	4808	0.01	847.43	16.3708	0	0
BGIBMGA013094-TA	0	3101	0.01	546.56	15.7381	0	0
BGIBMGA012765-TA	0	1571	0.01	276.89	14.757	0	0
BGIBMGA010919-TA	0	1291	0.01	227.54	14.4738	0	0
BGIBMGA008221-TA	0	1205	0.01	212.39	14.3744	0	0
BGIBMGA009448-TA	0	1204	0.01	212.21	14.3732	0	0
BGIBMGA005781-TA	0	1003	0.01	176.78	14.1097	0	0
BGIBMGA008146-TA	0	965	0.01	170.08	14.0539	0	0
BGIBMGA005046-TA	0	880	0.01	155.1	13.9209	0	0
BGIBMGA008514-TA	0	799	0.01	140.83	13.7817	0	0
BGIBMGA003344-TA	0	726	0.01	127.96	13.6434	0	0
BGIBMGA006335-TA	0	699	0.01	123.2	13.5887	0	0
BGIBMGA001177-TA	0	462	0.01	81.43	12.9913	0	0
BGIBMGA014055-TA	0	458	0.01	80.72	12.9787	0	0
BGIBMGA000842-TA	0	436	0.01	76.85	12.9078	0	0
BGIBMGA002827-TA	0	404	0.01	71.21	12.7979	0	0
BGIBMGA006348-TA	0	400	0.01	70.5	12.7834	0	0
BGIBMGA003406-TA	0	370	0.01	65.21	12.6709	0	0
BGIBMGA004861-TA	0	351	0.01	61.86	12.5948	0	0
BGIBMGA004074-TA	0	302	0.01	53.23	12.378	0	0
BGIBMGA008709-TA	0	294	0.01	51.82	12.3393	0	0
BGIBMGA004665-TA	0	291	0.01	51.29	12.3245	0	0
BGIBMGA013404-TA	0	284	0.01	50.06	12.2894	0	0
BGIBMGA010568-TA	0	273	0.01	48.12	12.2324	0	0
BGIBMGA000210-TA	0	267	0.01	47.06	12.2003	0	0
BGIBMGA011525-TA	0	257	0.01	45.3	12.1453	0	0
BGIBMGA010454-TA	0	255	0.01	44.94	12.1338	0	0
BGIBMGA008976-TA	0	254	0.01	44.77	12.1283	0	0
BGIBMGA004577-TA	0	246	0.01	43.36	12.0821	0	0
BGIBMGA001803-TA	0	245	0.01	43.18	12.0761	0	0
BGIBMGA013490-TA	0	219	0.01	38.6	11.9144	0	0
BGIBMGA013807-TA	0	217	0.01	38.25	11.9012	0	0
BGIBMGA010077-TA	0	200	0.01	35.25	11.7834	0	0
BGIBMGA013617-TA	0	187	0.01	32.96	11.6865	0	0
BGIBMGA004057-TA	0	186	0.01	32.78	11.6786	0	0
BGIBMGA011117-TA	0	167	0.01	29.43	11.5231	0	0
BGIBMGA003293-TA	0	156	0.01	27.5	11.4252	0	0
BGIBMGA005266-TA	0	156	0.01	27.5	11.4252	0	0
BGIBMGA005612-TA	0	145	0.01	25.56	11.3197	0	0
BGIBMGA010014-TA	0	143	0.01	25.2	11.2992	0	0
BGIBMGA011617-TA	0	139	0.01	24.5	11.2586	0	0
BGIBMGA001007-TA	0	122	0.01	21.5	11.0701	0	0
BGIBMGA010300-TA	0	119	0.01	20.97	11.0341	0	0
BGIBMGA004041-TA	0	117	0.01	20.62	11.0098	0	0
BGIBMGA005152-TA	0	113	0.01	19.92	10.96	0	0
BGIBMGA001008-TA	0	112	0.01	19.74	10.9469	0	0
BGIBMGA010384-TA	0	109	0.01	19.21	10.9076	0	0
BGIBMGA014522-TA	0	106	0.01	18.68	10.8673	0	0
BGIBMGA005876-TA	0	103	0.01	18.15	10.8258	0	0
BGIBMGA001841-TA	3	5218	0.51	919.69	10.8164	7.7002e-05	0.000268422
BGIBMGA008247-TA	0	102	0.01	17.98	10.8122	0	0
BGIBMGA009423-TA	0	92	0.01	16.22	10.6636	0	0
BGIBMGA010741-TA	0	86	0.01	15.16	10.5661	0	0
BGIBMGA005908-TA	0	85	0.01	14.98	10.5488	0	0
BGIBMGA000896-TA	0	84	0.01	14.81	10.5324	0	0
BGIBMGA001182-TA	0	84	0.01	14.81	10.5324	0	0
BGIBMGA000554-TA	0	84	0.01	14.81	10.5324	0	0
BGIBMGA002254-TA	0	83	0.01	14.63	10.5147	0	0
BGIBMGA007766-TA	0	82	0.01	14.45	10.4969	0	0
BGIBMGA010297-TA	0	82	0.01	14.45	10.4969	0	0
BGIBMGA006705-TA	0	77	0.01	13.57	10.4062	0	0
BGIBMGA009101-TA	0	75	0.01	13.22	10.3685	0	0
BGIBMGA006606-TA	0	73	0.01	12.87	10.3298	0	0
BGIBMGA004075-TA	0	73	0.01	12.87	10.3298	0	0
BGIBMGA011121-TA	0	73	0.01	12.87	10.3298	0	0
BGIBMGA000552-TA	0	72	0.01	12.69	10.3095	0	0
BGIBMGA004042-TA	0	67	0.01	11.81	10.2058	0	0
BGIBMGA006460-TA	0	67	0.01	11.81	10.2058	0	0
BGIBMGA005524-TA	0	65	0.01	11.46	10.1624	0	0
BGIBMGA008454-TA	0	64	0.01	11.28	10.1396	0	0
BGIBMGA004282-TA	0	62	0.01	10.93	10.0941	0	0
BGIBMGA006936-TA	0	60	0.01	10.58	10.0471	0	0
BGIBMGA010742-TA	0	60	0.01	10.58	10.0471	0	0
BGIBMGA007553-TA	0	59	0.01	10.4	10.0224	0	0
BGIBMGA010579-TA	0	57	0.01	10.05	9.97298	0	0
BGIBMGA000028-TA	0	54	0.01	9.52	9.89482	0	0
BGIBMGA011781-TA	0	53	0.01	9.34	9.86728	0	0
BGIBMGA013894-TA	0	52	0.01	9.17	9.84078	0	0
BGIBMGA008002-TA	0	50	0.01	8.81	9.783	0	0
BGIBMGA004378-TA	0	50	0.01	8.81	9.783	0	0
BGIBMGA006068-TA	0	50	0.01	8.81	9.783	0	0
BGIBMGA010842-TA	0	49	0.01	8.64	9.75489	0	0
BGIBMGA004140-TA	0	48	0.01	8.46	9.72451	4.4409e-16	5.15402e-15
BGIBMGA014115-TA	0	47	0.01	8.28	9.69349	2.22044e-15	2.52952e-14
BGIBMGA006419-TA	0	47	0.01	8.28	9.69349	2.22044e-15	2.52529e-14
BGIBMGA004427-TA	0	46	0.01	8.11	9.66356	5.55112e-15	6.16882e-14
BGIBMGA011731-TA	0	46	0.01	8.11	9.66356	5.55112e-15	6.15875e-14
BGIBMGA004452-TA	0	45	0.01	7.93	9.63118	1.24345e-14	1.34661e-13
BGIBMGA008360-TA	0	43	0.01	7.58	9.56605	5.55112e-14	5.68572e-13
BGIBMGA005447-TA	0	43	0.01	7.58	9.56605	5.55112e-14	5.67717e-13
BGIBMGA012694-TA	0	43	0.01	7.58	9.56605	5.55112e-14	5.66864e-13
BGIBMGA012312-TA	0	43	0.01	7.58	9.56605	5.55112e-14	5.66014e-13
BGIBMGA001324-TA	0	42	0.01	7.4	9.53138	1.14131e-13	1.11045e-12
BGIBMGA004806-TA	0	42	0.01	7.4	9.53138	1.14131e-13	1.10886e-12
BGIBMGA007254-TA	0	42	0.01	7.4	9.53138	1.14131e-13	1.10728e-12
BGIBMGA004970-TA	0	41	0.01	7.23	9.49785	2.33146e-13	2.14274e-12
BGIBMGA013341-TA	0	41	0.01	7.23	9.49785	2.33146e-13	2.13985e-12
BGIBMGA001891-TA	0	41	0.01	7.23	9.49785	2.33146e-13	2.13696e-12
BGIBMGA007902-TA	0	41	0.01	7.23	9.49785	2.33146e-13	2.13409e-12
BGIBMGA000544-TA	0	39	0.01	6.87	9.42417	9.66116e-13	8.15205e-12
BGIBMGA009435-TA	0	39	0.01	6.87	9.42417	9.66116e-13	8.14195e-12
BGIBMGA013747-TA	0	39	0.01	6.87	9.42417	9.66116e-13	8.13187e-12
BGIBMGA011595-TA	0	36	0.01	6.35	9.31061	8.11106e-12	6.12245e-11
BGIBMGA005785-TA	0	36	0.01	6.35	9.31061	8.11106e-12	6.11567e-11
BGIBMGA011616-TA	0	36	0.01	6.35	9.31061	8.11106e-12	6.10889e-11
BGIBMGA011483-TA	0	36	0.01	6.35	9.31061	8.11106e-12	6.10214e-11
BGIBMGA012335-TA	0	35	0.01	6.17	9.26913	1.64817e-11	1.21312e-10
BGIBMGA001219-TA	0	35	0.01	6.17	9.26913	1.64817e-11	1.21181e-10
BGIBMGA000701-TA	0	33	0.01	5.82	9.18488	6.80458e-11	4.83068e-10
BGIBMGA008171-TA	0	33	0.01	5.82	9.18488	6.80458e-11	4.82565e-10
BGIBMGA012292-TA	0	32	0.01	5.64	9.13955	1.38259e-10	9.59491e-10
BGIBMGA001178-TA	0	32	0.01	5.64	9.13955	1.38259e-10	9.58513e-10
BGIBMGA011732-TA	0	32	0.01	5.64	9.13955	1.38259e-10	9.57536e-10
BGIBMGA004906-TA	0	31	0.01	5.46	9.09276	2.80922e-10	1.89539e-09
BGIBMGA014617-TA	0	30	0.01	5.29	9.04712	5.70788e-10	3.75428e-09
BGIBMGA001342-TA	0	29	0.01	5.11	8.99718	1.15975e-09	7.43397e-09
BGIBMGA010611-TA	0	29	0.01	5.11	8.99718	1.15975e-09	7.42697e-09
BGIBMGA011307-TA	0	29	0.01	5.11	8.99718	1.15975e-09	7.41999e-09
BGIBMGA002532-TA	0	29	0.01	5.11	8.99718	1.15975e-09	7.41301e-09
BGIBMGA005418-TA	0	28	0.01	4.94	8.94837	2.35642e-09	1.4649e-08
BGIBMGA014469-TA	0	28	0.01	4.94	8.94837	2.35642e-09	1.46356e-08
BGIBMGA007572-TA	0	27	0.01	4.76	8.89482	4.78786e-09	2.91254e-08
BGIBMGA008322-TA	0	27	0.01	4.76	8.89482	4.78786e-09	2.90994e-08
BGIBMGA012041-TA	0	27	0.01	4.76	8.89482	4.78786e-09	2.90734e-08
BGIBMGA011868-TA	0	27	0.01	4.76	8.89482	4.78786e-09	2.90475e-08
BGIBMGA004863-TA	0	27	0.01	4.76	8.89482	4.78786e-09	2.90216e-08
BGIBMGA005698-TA	0	26	0.01	4.58	8.8392	9.72816e-09	5.74316e-08
BGIBMGA003328-TA	0	26	0.01	4.58	8.8392	9.72816e-09	5.73818e-08
BGIBMGA014021-TA	0	25	0.01	4.41	8.78463	1.9766e-08	1.13826e-07
BGIBMGA002524-TA	0	25	0.01	4.41	8.78463	1.9766e-08	1.1373e-07
BGIBMGA008706-TA	0	25	0.01	4.41	8.78463	1.9766e-08	1.13634e-07
BGIBMGA009700-TA	0	24	0.01	4.23	8.72451	4.01614e-08	2.23334e-07
BGIBMGA002216-TA	0	24	0.01	4.23	8.72451	4.01614e-08	2.23152e-07
BGIBMGA010921-TA	0	24	0.01	4.23	8.72451	4.01614e-08	2.2297e-07
BGIBMGA008422-TA	0	23	0.01	4.05	8.66178	8.16014e-08	4.37674e-07
BGIBMGA007612-TA	0	23	0.01	4.05	8.66178	8.16014e-08	4.37329e-07
BGIBMGA009514-TA	0	23	0.01	4.05	8.66178	8.16014e-08	4.36985e-07
BGIBMGA013358-TA	0	23	0.01	4.05	8.66178	8.16014e-08	4.36641e-07
BGIBMGA006747-TA	0	23	0.01	4.05	8.66178	8.16014e-08	4.36298e-07
BGIBMGA003595-TA	0	23	0.01	4.05	8.66178	8.16014e-08	4.35955e-07
BGIBMGA012706-TA	0	23	0.01	4.05	8.66178	8.16014e-08	4.35613e-07
BGIBMGA012675-TA	0	22	0.01	3.88	8.59991	1.65801e-07	8.60114e-07
BGIBMGA000588-TA	0	22	0.01	3.88	8.59991	1.65801e-07	8.59459e-07
BGIBMGA012526-TA	0	22	0.01	3.88	8.59991	1.65801e-07	8.58804e-07
BGIBMGA002199-TA	0	22	0.01	3.88	8.59991	1.65801e-07	8.58151e-07
BGIBMGA010192-TA	0	21	0.01	3.7	8.53138	3.3688e-07	1.68962e-06
BGIBMGA004771-TA	0	21	0.01	3.7	8.53138	3.3688e-07	1.68837e-06
BGIBMGA012035-TA	0	21	0.01	3.7	8.53138	3.3688e-07	1.68713e-06
BGIBMGA010922-TA	0	21	0.01	3.7	8.53138	3.3688e-07	1.68589e-06
BGIBMGA002922-TA	3	1069	0.51	188.41	8.52916	7.7002e-05	0.000269527
BGIBMGA009754-TA	0	20	0.01	3.53	8.46352	6.84484e-07	3.28988e-06
BGIBMGA003769-TA	0	20	0.01	3.53	8.46352	6.84484e-07	3.28755e-06
BGIBMGA004792-TA	0	20	0.01	3.53	8.46352	6.84484e-07	3.28523e-06
BGIBMGA002778-TA	0	20	0.01	3.53	8.46352	6.84484e-07	3.28292e-06
BGIBMGA005344-TA	0	19	0.01	3.35	8.38802	1.39076e-06	6.3737e-06
BGIBMGA011025-TA	0	19	0.01	3.35	8.38802	1.39076e-06	6.36941e-06
BGIBMGA004476-TA	0	19	0.01	3.35	8.38802	1.39076e-06	6.36512e-06
BGIBMGA012866-TA	0	19	0.01	3.35	8.38802	1.39076e-06	6.36084e-06
BGIBMGA004061-TA	0	18	0.01	3.17	8.30834	2.8258e-06	1.24956e-05
BGIBMGA008110-TA	0	18	0.01	3.17	8.30834	2.8258e-06	1.24875e-05
BGIBMGA013001-TA	0	18	0.01	3.17	8.30834	2.8258e-06	1.24794e-05
BGIBMGA007547-TA	0	18	0.01	3.17	8.30834	2.8258e-06	1.24713e-05
BGIBMGA010299-TA	0	18	0.01	3.17	8.30834	2.8258e-06	1.24632e-05
BGIBMGA007321-TA	0	18	0.01	3.17	8.30834	2.8258e-06	1.24551e-05
BGIBMGA000667-TA	0	18	0.01	3.17	8.30834	2.8258e-06	1.24471e-05
BGIBMGA002924-TA	0	18	0.01	3.17	8.30834	2.8258e-06	1.2439e-05
BGIBMGA011575-TA	3	878	0.51	154.75	8.24523	7.7002e-05	0.000268559
BGIBMGA000648-TA	0	17	0.01	3	8.22882	5.74156e-06	2.41785e-05
BGIBMGA006389-TA	0	17	0.01	3	8.22882	5.74156e-06	2.41636e-05
BGIBMGA013063-TA	0	17	0.01	3	8.22882	5.74156e-06	2.41486e-05
BGIBMGA002551-TA	0	17	0.01	3	8.22882	5.74156e-06	2.41337e-05
BGIBMGA011094-TA	0	17	0.01	3	8.22882	5.74156e-06	2.41188e-05
BGIBMGA012539-TA	0	16	0.01	2.82	8.13955	1.16659e-05	4.68635e-05
BGIBMGA001635-TA	0	16	0.01	2.82	8.13955	1.16659e-05	4.68358e-05
BGIBMGA007790-TA	0	16	0.01	2.82	8.13955	1.16659e-05	4.68082e-05
BGIBMGA011553-TA	0	16	0.01	2.82	8.13955	1.16659e-05	4.67806e-05
BGIBMGA012372-TA	0	16	0.01	2.82	8.13955	1.16659e-05	4.6753e-05
BGIBMGA006991-TA	0	16	0.01	2.82	8.13955	1.16659e-05	4.67255e-05
BGIBMGA012427-TA	0	16	0.01	2.82	8.13955	1.16659e-05	4.6698e-05
BGIBMGA007903-TA	0	16	0.01	2.82	8.13955	1.16659e-05	4.66705e-05
BGIBMGA011123-TA	0	16	0.01	2.82	8.13955	1.16659e-05	4.66431e-05
BGIBMGA010090-TA	0	16	0.01	2.82	8.13955	1.16659e-05	4.66157e-05
BGIBMGA008397-TA	0	16	0.01	2.82	8.13955	1.16659e-05	4.65883e-05
BGIBMGA006798-TA	0	16	0.01	2.82	8.13955	1.16659e-05	4.6561e-05
BGIBMGA006569-TA	2	534	0.34	94.12	8.11282	0.000118764	0.000396717
BGIBMGA002067-TA	0	15	0.01	2.64	8.04439	2.37032e-05	9.149e-05
BGIBMGA013616-TA	0	15	0.01	2.64	8.04439	2.37032e-05	9.14382e-05
BGIBMGA005259-TA	0	15	0.01	2.64	8.04439	2.37032e-05	9.13863e-05
BGIBMGA011172-TA	0	15	0.01	2.64	8.04439	2.37032e-05	9.13345e-05
BGIBMGA004024-TA	0	15	0.01	2.64	8.04439	2.37032e-05	9.12828e-05
BGIBMGA009006-TA	0	15	0.01	2.64	8.04439	2.37032e-05	9.12312e-05
BGIBMGA011114-TA	0	15	0.01	2.64	8.04439	2.37032e-05	9.11796e-05
BGIBMGA013159-TA	0	15	0.01	2.64	8.04439	2.37032e-05	9.1128e-05
BGIBMGA002153-TA	0	15	0.01	2.64	8.04439	2.37032e-05	9.10765e-05
BGIBMGA009914-TA	0	15	0.01	2.64	8.04439	2.37032e-05	9.10251e-05
BGIBMGA011228-TA	0	15	0.01	2.64	8.04439	2.37032e-05	9.09737e-05
BGIBMGA002156-TA	0	15	0.01	2.64	8.04439	2.37032e-05	9.09224e-05
BGIBMGA000313-TA	0	14	0.01	2.47	7.94837	4.81612e-05	0.000175627
BGIBMGA010122-TA	0	14	0.01	2.47	7.94837	4.81612e-05	0.000175533
BGIBMGA006164-TA	0	14	0.01	2.47	7.94837	4.81612e-05	0.000175439
BGIBMGA009899-TA	0	14	0.01	2.47	7.94837	4.81612e-05	0.000175345
BGIBMGA011989-TA	0	14	0.01	2.47	7.94837	4.81612e-05	0.000175251
BGIBMGA001906-TA	0	14	0.01	2.47	7.94837	4.81612e-05	0.000175157
BGIBMGA001935-TA	0	14	0.01	2.47	7.94837	4.81612e-05	0.000175064
BGIBMGA008334-TA	0	14	0.01	2.47	7.94837	4.81612e-05	0.00017497
BGIBMGA013778-TA	0	14	0.01	2.47	7.94837	4.81612e-05	0.000174877
BGIBMGA007848-TA	0	14	0.01	2.47	7.94837	4.81612e-05	0.000174784
BGIBMGA010796-TA	0	14	0.01	2.47	7.94837	4.81612e-05	0.00017469
BGIBMGA006021-TA	0	13	0.01	2.29	7.8392	9.78556e-05	0.000332758
BGIBMGA005052-TA	0	13	0.01	2.29	7.8392	9.78556e-05	0.000332592
BGIBMGA011799-TA	0	13	0.01	2.29	7.8392	9.78556e-05	0.000332426
BGIBMGA004565-TA	0	13	0.01	2.29	7.8392	9.78556e-05	0.00033226
BGIBMGA005880-TA	0	13	0.01	2.29	7.8392	9.78556e-05	0.000332094
BGIBMGA006682-TA	0	13	0.01	2.29	7.8392	9.78556e-05	0.000331928
BGIBMGA005318-TA	0	13	0.01	2.29	7.8392	9.78556e-05	0.000331763
BGIBMGA002258-TA	0	12	0.01	2.12	7.72792	0.000198827	0.000634846
BGIBMGA003332-TA	0	12	0.01	2.12	7.72792	0.000198827	0.000634548
BGIBMGA003481-TA	0	12	0.01	2.12	7.72792	0.000198827	0.00063425
BGIBMGA007527-TA	0	12	0.01	2.12	7.72792	0.000198827	0.000633953
BGIBMGA011187-TA	0	12	0.01	2.12	7.72792	0.000198827	0.000633656
BGIBMGA004455-TA	0	12	0.01	2.12	7.72792	0.000198827	0.000633359
BGIBMGA004109-TA	0	12	0.01	2.12	7.72792	0.000198827	0.000633062
BGIBMGA008059-TA	0	12	0.01	2.12	7.72792	0.000198827	0.000632766
BGIBMGA012078-TA	0	12	0.01	2.12	7.72792	0.000198827	0.00063247
BGIBMGA009948-TA	0	12	0.01	2.12	7.72792	0.000198827	0.000632174
BGIBMGA008963-TA	0	12	0.01	2.12	7.72792	0.000198827	0.000631879
BGIBMGA009936-TA	0	12	0.01	2.12	7.72792	0.000198827	0.000631584
BGIBMGA014547-TA	0	12	0.01	2.12	7.72792	0.000198827	0.000631289
BGIBMGA006283-TA	0	12	0.01	2.12	7.72792	0.000198827	0.000630994
BGIBMGA006535-TA	8	1618	1.37	285.18	7.70155	5.9272e-06	2.48067e-05
BGIBMGA004243-TA	8	1429	1.37	251.87	7.52236	5.9272e-06	2.48679e-05
BGIBMGA012309-TA	2	336	0.34	59.22	7.44441	0.000118764	0.000396912
BGIBMGA000910-TA	2	294	0.34	51.82	7.25183	0.000118764	0.000396327
BGIBMGA013270-TA	2	275	0.34	48.47	7.15541	0.000118764	0.000397693
BGIBMGA009154-TA	5	642	0.85	113.15	7.05656	2.98436e-05	0.000112634
BGIBMGA013955-TA	2	247	0.34	43.53	7.00033	0.000118764	0.000397107
BGIBMGA013930-TA	2	247	0.34	43.53	7.00033	0.000118764	0.000396133
BGIBMGA003676-TA	3	307	0.51	54.11	6.72925	7.7002e-05	0.000268697
BGIBMGA013819-TA	3	255	0.51	44.94	6.46136	7.7002e-05	0.000268973
BGIBMGA001498-TA	5	417	0.85	73.5	6.43414	2.98436e-05	0.000112696
BGIBMGA011099-TA	3	243	0.51	42.83	6.39198	7.7002e-05	0.00026925
BGIBMGA009338-TA	3	241	0.51	42.48	6.38014	7.7002e-05	0.000268284
BGIBMGA009953-TA	7	547	1.2	96.41	6.32808	1.0335e-05	4.20134e-05
BGIBMGA000281-TA	3	174	0.51	30.67	5.91019	7.7002e-05	0.000269388
BGIBMGA012453-TA	6	339	1.02	59.75	5.8723	1.7742e-05	6.97073e-05
BGIBMGA007111-TA	17	885	2.9	155.98	5.74916	2.77872e-08	1.57353e-07
BGIBMGA009374-TA	2	92	0.34	16.22	5.5761	0.000118764	0.000396522
BGIBMGA009036-TA	2	92	0.34	16.22	5.5761	0.000118764	0.000395939
BGIBMGA003841-TA	3	134	0.51	23.62	5.53337	7.7002e-05	0.000268835
BGIBMGA012827-TA	2	89	0.34	15.69	5.52817	0.000118764	0.000397302
BGIBMGA008286-TA	15	584	2.56	102.93	5.32938	9.47174e-08	5.02475e-07
BGIBMGA000865-TA	8	309	1.37	54.46	5.31295	5.9272e-06	2.47762e-05
BGIBMGA001934-TA	2	76	0.34	13.4	5.30055	0.000118764	0.000397498
BGIBMGA011336-TA	26	962	4.44	169.56	5.25509	1.01988e-10	7.15813e-10
BGIBMGA013435-TA	8	266	1.37	46.88	5.09672	5.9272e-06	2.4822e-05
BGIBMGA012070-TA	4	129	0.68	22.74	5.06355	4.88382e-05	0.000176487
BGIBMGA001210-TA	10	322	1.71	56.75	5.05255	1.88348e-06	8.53401e-06
BGIBMGA002560-TA	2	63	0.34	11.1	5.02888	0.000118764	0.000397889
BGIBMGA010212-TA	4	120	0.68	21.15	4.95898	4.88382e-05	0.000176863
BGIBMGA001166-TA	4	112	0.68	19.74	4.85944	4.88382e-05	0.000176113
BGIBMGA007948-TA	14	364	2.39	64.16	4.74659	1.73966e-07	8.92262e-07
BGIBMGA005897-TA	21	510	3.59	89.89	4.6461	2.32206e-09	1.44618e-08
BGIBMGA009130-TA	100	2278	17.08	401.51	4.55506	0	0
BGIBMGA012268-TA	3	67	0.51	11.81	4.53337	7.7002e-05	0.000269111
BGIBMGA007424-TA	4	89	0.68	15.69	4.52817	4.88382e-05	0.000176581
BGIBMGA003197-TA	156	3452	26.65	608.43	4.51288	7.10542e-14	7.11693e-13
BGIBMGA008865-TA	323	6799	55.17	1198.35	4.44102	0	0
BGIBMGA012351-TA	8	166	1.37	29.26	4.41668	5.9272e-06	2.48526e-05
BGIBMGA004693-TA	12	242	2.05	42.65	4.37885	5.79092e-07	2.82728e-06
BGIBMGA010471-TA	2	40	0.34	7.05	4.37402	0.000118764	0.000398085
BGIBMGA001613-TA	4	76	0.68	13.4	4.30055	4.88382e-05	0.000176769
BGIBMGA011016-TA	2	38	0.34	6.7	4.30055	0.000118765	0.000395746
BGIBMGA006647-TA	2	38	0.34	6.7	4.30055	0.000118765	0.000395552
BGIBMGA012477-TA	22	410	3.76	72.26	4.26439	1.24359e-09	7.89697e-09
BGIBMGA008441-TA	5	92	0.85	16.22	4.25417	2.98436e-05	0.000112571
BGIBMGA009613-TA	5	91	0.85	16.04	4.23807	2.98436e-05	0.000112447
BGIBMGA014221-TA	2	36	0.34	6.35	4.22315	0.000118766	0.000395363
BGIBMGA005485-TA	41	686	7	120.91	4.11043	1.31894e-13	1.26162e-12
BGIBMGA000240-TA	4	66	0.68	11.63	4.09617	4.88382e-05	0.000176393
BGIBMGA011308-TA	5	81	0.85	14.28	4.07039	2.98436e-05	0.000112384
BGIBMGA012476-TA	4	64	0.68	11.28	4.05209	4.88382e-05	0.0001763
BGIBMGA004911-TA	540	8537	92.24	1504.68	4.02792	4.79838e-13	4.19457e-12
BGIBMGA012260-TA	2	31	0.34	5.46	4.00529	0.000118807	0.000395307
BGIBMGA000029-TA	2	31	0.34	5.46	4.00529	0.000118807	0.000395114
BGIBMGA001699-TA	29	437	4.95	77.02	3.95973	1.59246e-11	1.17338e-10
BGIBMGA005944-TA	26	385	4.44	67.86	3.93393	1.01988e-10	7.15075e-10
BGIBMGA014178-TA	15	221	2.56	38.95	3.92741	9.47174e-08	5.0326e-07
BGIBMGA004859-TA	8	118	1.37	20.8	3.92434	5.9272e-06	2.48373e-05
BGIBMGA012074-TA	5	72	0.85	12.69	3.90009	2.98436e-05	0.000112822
BGIBMGA002859-TA	5	71	0.85	12.51	3.87948	2.98436e-05	0.000112322
BGIBMGA001471-TA	2	28	0.34	4.94	3.8609	0.000119066	0.00039578
BGIBMGA010652-TA	2	28	0.34	4.94	3.8609	0.000119066	0.000395586
BGIBMGA006296-TA	24	330	4.1	58.16	3.82633	3.55972e-10	2.38519e-09
BGIBMGA005345-TA	3	41	0.51	7.23	3.82543	7.70024e-05	0.000268148
BGIBMGA000112-TA	3	41	0.51	7.23	3.82543	7.70024e-05	0.000268011
BGIBMGA014269-TA	3	41	0.51	7.23	3.82543	7.70024e-05	0.000267874
BGIBMGA013642-TA	190	2602	32.45	458.61	3.82098	1.82299e-13	1.70538e-12
BGIBMGA013770-TA	2	27	0.34	4.76	3.80735	0.000119338	0.000396298
BGIBMGA010790-TA	9	122	1.54	21.5	3.80333	3.3578e-06	1.46575e-05
BGIBMGA004963-TA	47	624	8.03	109.98	3.7757	0	0
BGIBMGA008537-TA	12	159	2.05	28.02	3.77276	5.79092e-07	2.82525e-06
BGIBMGA006273-TA	4	52	0.68	9.17	3.75332	4.88382e-05	0.000176206
BGIBMGA003135-TA	6	78	1.02	13.75	3.75279	1.7742e-05	6.97476e-05
BGIBMGA003337-TA	364	4684	62.18	825.57	3.73087	0	0
BGIBMGA010108-TA	10	128	1.71	22.56	3.7217	1.88348e-06	8.5397e-06
BGIBMGA010017-TA	2	25	0.34	4.41	3.69717	0.000120834	0.00040107
BGIBMGA010415-TA	2	25	0.34	4.41	3.69717	0.000120834	0.000400875
BGIBMGA006946-TA	5	62	0.85	10.93	3.68469	2.98436e-05	0.000112509
BGIBMGA006623-TA	9	112	1.54	19.74	3.68012	3.3578e-06	1.46481e-05
BGIBMGA000603-TA	17	208	2.9	36.66	3.66008	2.77872e-08	1.57091e-07
BGIBMGA013271-TA	82	993	14.01	175.02	3.64299	0	0
BGIBMGA004998-TA	4	48	0.68	8.46	3.63705	4.88382e-05	0.000176675
BGIBMGA005471-TA	4	48	0.68	8.46	3.63705	4.88382e-05	0.000176019
BGIBMGA008533-TA	2	24	0.34	4.23	3.63705	0.00012268	0.000406801
BGIBMGA001087-TA	3	35	0.51	6.17	3.5967	7.70232e-05	0.000267809
BGIBMGA011342-TA	204	2382	34.85	419.84	3.59061	1.07914e-13	1.05297e-12
BGIBMGA010840-TA	22	256	3.76	45.12	3.58496	1.24359e-09	7.90435e-09
BGIBMGA000867-TA	1583	18326	270.4	3230.02	3.57838	3.73656e-12	2.90427e-11
BGIBMGA007946-TA	9	104	1.54	18.33	3.5732	3.3578e-06	1.46763e-05
BGIBMGA004251-TA	19	218	3.25	38.42	3.56335	8.06398e-09	4.8108e-08
BGIBMGA012728-TA	113	1280	19.3	225.6	3.54709	1.73639e-13	1.6311e-12
BGIBMGA012387-TA	13	147	2.22	25.91	3.54488	3.18178e-07	1.60172e-06
BGIBMGA004220-TA	22	246	3.76	43.36	3.52756	1.24359e-09	7.91175e-09
BGIBMGA013703-TA	11	122	1.88	21.5	3.51553	1.04792e-06	4.94239e-06
BGIBMGA009372-TA	2	22	0.34	3.88	3.51245	0.000132668	0.000439491
BGIBMGA001755-TA	4	44	0.68	7.76	3.51245	4.88386e-05	0.000175928
BGIBMGA005130-TA	2	22	0.34	3.88	3.51245	0.000132668	0.000439277
BGIBMGA012137-TA	9	99	1.54	17.45	3.50222	3.3578e-06	1.46669e-05
BGIBMGA007397-TA	41	443	7	78.08	3.47953	1.31894e-13	1.25632e-12
BGIBMGA001926-TA	134	1430	22.89	252.04	3.46086	0	0
BGIBMGA003923-TA	236	2513	40.31	442.92	3.45784	3.06644e-13	2.74045e-12
BGIBMGA008421-TA	4	42	0.68	7.4	3.44392	4.88396e-05	0.000175838
BGIBMGA012753-TA	68	715	11.62	126.02	3.43897	0	0
BGIBMGA003656-TA	58	603	9.91	106.28	3.42284	0	0
BGIBMGA014272-TA	3	31	0.51	5.46	3.42033	7.72652e-05	0.000266201
BGIBMGA009007-TA	2	20	0.34	3.53	3.37606	0.000167526	0.000537933
BGIBMGA010556-TA	5	50	0.85	8.81	3.37361	2.98436e-05	0.000112759
BGIBMGA001386-TA	41	406	7	71.56	3.35373	1.31894e-13	1.25985e-12
BGIBMGA007311-TA	5	48	0.85	8.46	3.31512	2.98438e-05	0.000112261
BGIBMGA009598-TA	12	115	2.05	20.27	3.30565	5.79092e-07	2.82323e-06
BGIBMGA012174-TA	2	19	0.34	3.35	3.30055	0.000209602	0.000663642
BGIBMGA010490-TA	4	38	0.68	6.7	3.30055	4.8856e-05	0.000175804
BGIBMGA000127-TA	92	873	15.71	153.87	3.29196	0	0
BGIBMGA013450-TA	22	208	3.76	36.66	3.2854	1.24359e-09	7.92658e-09
BGIBMGA011251-TA	7	64	1.2	11.28	3.23266	1.0335e-05	4.19883e-05
BGIBMGA010890-TA	3	27	0.51	4.76	3.22239	8.0122e-05	0.000275764
BGIBMGA006795-TA	3	27	0.51	4.76	3.22239	8.0122e-05	0.000275625
BGIBMGA012414-TA	582	5249	99.41	925.15	3.21822	0	0
BGIBMGA007410-TA	139	1236	23.74	217.85	3.19794	9.4591e-14	9.32338e-13
BGIBMGA013107-TA	50	444	8.54	78.26	3.19597	2.24266e-14	2.37946e-13
BGIBMGA006233-TA	16	141	2.73	24.85	3.18627	5.1383e-08	2.81819e-07
BGIBMGA012127-TA	35	308	5.98	54.29	3.18247	5.3313e-13	4.61888e-12
BGIBMGA012595-TA	3	26	0.51	4.58	3.16678	8.27488e-05	0.000283943
BGIBMGA011521-TA	8	65	1.37	11.46	3.06436	5.9272e-06	2.47914e-05
BGIBMGA003817-TA	3	24	0.51	4.23	3.05209	9.63032e-05	0.0003283
BGIBMGA004990-TA	3	24	0.51	4.23	3.05209	9.63032e-05	0.000328135
BGIBMGA007878-TA	3	24	0.51	4.23	3.05209	9.63032e-05	0.000327971
BGIBMGA013784-TA	90	715	15.37	126.02	3.03546	0	0
BGIBMGA003178-TA	32	254	5.47	44.77	3.03292	2.6743e-12	2.11734e-11
BGIBMGA000680-TA	5	39	0.85	6.87	3.01478	2.98886e-05	0.000112367
BGIBMGA002963-TA	4	31	0.68	5.46	3.00529	5.00796e-05	0.000179448
BGIBMGA007645-TA	1957	15156	334.29	2671.3	2.99837	4.28236e-12	3.3209e-11
BGIBMGA011914-TA	3	23	0.51	4.05	2.98935	0.000112178	0.000376753
BGIBMGA010867-TA	436	3321	74.48	585.34	2.97435	1.01696e-13	9.96595e-13
BGIBMGA009550-TA	4	30	0.68	5.29	2.95966	5.10892e-05	0.000182872
BGIBMGA009863-TA	641	4788	109.49	843.9	2.94627	1.57874e-13	1.49749e-12
BGIBMGA012179-TA	7	52	1.2	9.17	2.93389	1.03354e-05	4.19646e-05
BGIBMGA000892-TA	3	22	0.51	3.88	2.92749	0.00014085	0.000464783
BGIBMGA000555-TA	3	22	0.51	3.88	2.92749	0.00014085	0.000464558
BGIBMGA014336-TA	8	59	1.37	10.4	2.92434	5.92722e-06	2.47611e-05
BGIBMGA009515-TA	22	161	3.76	28.38	2.91607	1.24359e-09	7.91915e-09
BGIBMGA000395-TA	10	73	1.71	12.87	2.91194	1.88348e-06	8.5454e-06
BGIBMGA006025-TA	4	29	0.68	5.11	2.90972	5.29058e-05	0.000189176
BGIBMGA002164-TA	936	6750	159.88	1189.71	2.89555	2.08944e-13	1.92813e-12
BGIBMGA000829-TA	63	454	10.76	80.02	2.89468	0	0
BGIBMGA011273-TA	516	3710	88.14	653.9	2.8912	0	0
BGIBMGA001794-TA	7	50	1.2	8.81	2.87611	1.03362e-05	4.19429e-05
BGIBMGA005579-TA	3	21	0.51	3.7	2.85896	0.000192383	0.000615138
BGIBMGA008955-TA	276	1938	47.14	341.58	2.8572	0	0
BGIBMGA002405-TA	167	1171	28.53	206.39	2.85482	1.01696e-13	9.95161e-13
BGIBMGA003497-TA	233	1631	39.8	287.47	2.85257	0	0
BGIBMGA012059-TA	57	399	9.74	70.33	2.85215	3.93018e-14	4.09956e-13
BGIBMGA010970-TA	8	56	1.37	9.87	2.84887	5.92734e-06	2.47464e-05
BGIBMGA003079-TA	7	49	1.2	8.64	2.848	1.03371e-05	4.19217e-05
BGIBMGA012172-TA	28	192	4.78	33.84	2.82365	2.941e-11	2.14151e-10
BGIBMGA006311-TA	11	75	1.88	13.22	2.81392	1.04792e-06	4.93897e-06
BGIBMGA002625-TA	32	215	5.47	37.89	2.7922	2.6743e-12	2.12228e-11
BGIBMGA011992-TA	58	389	9.91	68.56	2.79041	0	0
BGIBMGA002980-TA	30	198	5.12	34.9	2.76901	8.65508e-12	6.48988e-11
BGIBMGA007160-TA	32	211	5.47	37.19	2.7653	2.6743e-12	2.12476e-11
BGIBMGA002483-TA	17	111	2.9	19.56	2.75378	2.77872e-08	1.57222e-07
BGIBMGA006604-TA	4	26	0.68	4.58	2.75174	7.23168e-05	0.000253911
BGIBMGA009541-TA	32	209	5.47	36.84	2.75166	2.6743e-12	2.1198e-11
BGIBMGA013371-TA	23	150	3.93	26.44	2.75012	6.65432e-10	4.34319e-09
BGIBMGA006839-TA	16	104	2.73	18.33	2.74723	5.1383e-08	2.81592e-07
BGIBMGA006835-TA	1434	9327	244.95	1643.92	2.74658	0	0
BGIBMGA008564-TA	25	162	4.27	28.55	2.74118	1.90436e-10	1.30824e-09
BGIBMGA000232-TA	129	832	22.04	146.64	2.73408	0	0
BGIBMGA003924-TA	7	45	1.2	7.93	2.72429	1.03565e-05	4.19751e-05
BGIBMGA012441-TA	16	101	2.73	17.8	2.7049	5.1383e-08	2.82047e-07
BGIBMGA012546-TA	434	2729	74.13	481	2.69791	0	0
BGIBMGA011753-TA	23	144	3.93	25.38	2.69109	6.65432e-10	4.34736e-09
BGIBMGA000062-TA	8	50	1.37	8.81	2.68497	5.93176e-06	2.47496e-05
BGIBMGA010350-TA	11	68	1.88	11.99	2.67303	1.04793e-06	4.93559e-06
BGIBMGA003309-TA	1658	10209	283.21	1799.37	2.66755	6.62492e-12	5.06248e-11
BGIBMGA008917-TA	55	338	9.39	59.57	2.66539	0	0
BGIBMGA001483-TA	1679	10265	286.8	1809.24	2.65727	3.16414e-12	2.49066e-11
BGIBMGA004369-TA	19	116	3.25	20.45	2.65359	8.06398e-09	4.80658e-08
BGIBMGA001106-TA	1267	7695	216.42	1356.27	2.64774	2.10188e-12	1.69572e-11
BGIBMGA004818-TA	482	2904	82.33	511.84	2.6362	0	0
BGIBMGA008483-TA	14	84	2.39	14.81	2.63149	1.73966e-07	8.91591e-07
BGIBMGA008162-TA	29	174	4.95	30.67	2.63133	1.59246e-11	1.17466e-10
BGIBMGA013115-TA	9	54	1.54	9.52	2.62803	3.3595e-06	1.46461e-05
BGIBMGA012757-TA	8	48	1.37	8.46	2.62648	5.9413e-06	2.47591e-05
BGIBMGA001960-TA	7	42	1.2	7.4	2.62449	1.0453e-05	4.2316e-05
BGIBMGA005302-TA	8	47	1.37	8.28	2.59545	5.95194e-06	2.47882e-05
BGIBMGA012585-TA	13	76	2.22	13.4	2.5936	3.18178e-07	1.60054e-06
BGIBMGA007639-TA	76	443	12.98	78.08	2.58866	0	0
BGIBMGA002572-TA	2423	14125	413.89	2489.58	2.58858	0	0
BGIBMGA007418-TA	5	29	0.85	5.11	2.58779	4.4811e-05	0.000163849
BGIBMGA012626-TA	1396	8119	238.46	1431	2.5852	5.46362e-12	4.18919e-11
BGIBMGA013076-TA	1095	6308	187.04	1111.81	2.57149	3.04046e-12	2.39608e-11
BGIBMGA007640-TA	15	86	2.56	15.16	2.56605	9.47174e-08	5.02867e-07
BGIBMGA013069-TA	41	235	7	41.42	2.5649	1.31894e-13	1.25808e-12
BGIBMGA001464-TA	63	361	10.76	63.63	2.56403	0	0
BGIBMGA005213-TA	24	137	4.1	24.15	2.55833	3.55972e-10	2.38754e-09
BGIBMGA009726-TA	63	356	10.76	62.75	2.54394	0	0
BGIBMGA013777-TA	10	56	1.71	9.87	2.52905	1.88539e-06	8.53697e-06
BGIBMGA000947-TA	134	748	22.89	131.84	2.526	0	0
BGIBMGA002650-TA	17	94	2.9	16.57	2.51445	2.77872e-08	1.56961e-07
BGIBMGA007022-TA	4	22	0.68	3.88	2.51245	0.000277546	0.000867858
BGIBMGA004905-TA	2606	14410	445.14	2539.81	2.51239	0	0
BGIBMGA014492-TA	10	55	1.71	9.69	2.5025	1.88679e-06	8.53763e-06
BGIBMGA010260-TA	15	82	2.56	14.45	2.49685	9.47178e-08	5.02086e-07
BGIBMGA001954-TA	97	529	16.57	93.24	2.49238	2.4425e-15	2.75938e-14
BGIBMGA004501-TA	16	87	2.73	15.33	2.48938	5.1383e-08	2.81365e-07
BGIBMGA002620-TA	9	49	1.54	8.64	2.4881	3.38514e-06	1.47485e-05
BGIBMGA004205-TA	5	27	0.85	4.76	2.48543	7.5549e-05	0.00026485
BGIBMGA005727-TA	6	32	1.02	5.64	2.46713	2.70074e-05	0.000102613
BGIBMGA010941-TA	167	891	28.53	157.04	2.46058	1.01696e-13	9.99476e-13
BGIBMGA010745-TA	64	340	10.93	59.93	2.45498	0	0
BGIBMGA012537-TA	7	37	1.2	6.52	2.44184	1.22328e-05	4.87664e-05
BGIBMGA003207-TA	53	279	9.05	49.17	2.44179	3.26406e-14	3.43636e-13
BGIBMGA001258-TA	50	262	8.54	46.18	2.43496	2.24266e-14	2.37575e-13
BGIBMGA007678-TA	88	461	15.03	81.25	2.43452	0	0
BGIBMGA009411-TA	989	5155	168.94	908.59	2.42712	1.93223e-12	1.56628e-11
BGIBMGA011493-TA	104	541	17.76	95.35	2.4246	0	0
BGIBMGA006575-TA	94	485	16.06	85.48	2.41212	0	0
BGIBMGA005202-TA	9	46	1.54	8.11	2.39677	3.49768e-06	1.52193e-05
BGIBMGA011344-TA	113	575	19.3	101.35	2.39267	1.73639e-13	1.62885e-12
BGIBMGA005918-TA	15	76	2.56	13.4	2.38802	9.47296e-08	5.01757e-07
BGIBMGA000646-TA	5	25	0.85	4.41	2.37524	0.000166758	0.000535722
BGIBMGA014091-TA	6	30	1.02	5.29	2.3747	4.53216e-05	0.000165627
BGIBMGA000098-TA	6	30	1.02	5.29	2.3747	4.53216e-05	0.000165538
BGIBMGA005999-TA	178	894	30.41	157.57	2.37338	8.21566e-15	9.02661e-14
BGIBMGA004356-TA	208	1007	35.53	177.49	2.32063	2.44694e-13	2.23078e-12
BGIBMGA011748-TA	5	24	0.85	4.23	2.31512	0.000264928	0.000831461
BGIBMGA009319-TA	2437	11748	416.28	2070.62	2.31444	0	0
BGIBMGA009699-TA	30	144	5.12	25.38	2.30948	8.65508e-12	6.49704e-11
BGIBMGA006867-TA	1815	8717	310.03	1536.4	2.30907	4.8097e-12	3.70031e-11
BGIBMGA009751-TA	1086	5195	185.51	915.64	2.30328	1.83698e-12	1.49263e-11
BGIBMGA009265-TA	13	62	2.22	10.93	2.29966	3.20444e-07	1.61075e-06
BGIBMGA002788-TA	13	62	2.22	10.93	2.29966	3.20444e-07	1.60956e-06
BGIBMGA009207-TA	74	353	12.64	62.22	2.29938	0	0
BGIBMGA004317-TA	9	43	1.54	7.58	2.29927	4.0537e-06	1.75265e-05
BGIBMGA011467-TA	16	76	2.73	13.4	2.29526	5.14192e-08	2.81337e-07
BGIBMGA002840-TA	36	171	6.15	30.14	2.29302	3.43504e-13	3.05782e-12
BGIBMGA004064-TA	261	1238	44.58	218.2	2.29118	5.4401e-14	5.60578e-13
BGIBMGA011496-TA	8	38	1.37	6.7	2.28999	9.29172e-06	3.8114e-05
BGIBMGA007661-TA	662	3119	113.08	549.73	2.28138	2.95986e-13	2.65217e-12
BGIBMGA008391-TA	57	268	9.74	47.24	2.27802	3.93018e-14	4.10586e-13
BGIBMGA013791-TA	13	61	2.22	10.75	2.27571	3.22008e-07	1.61622e-06
BGIBMGA001767-TA	19	89	3.25	15.69	2.27133	8.06496e-09	4.80296e-08
BGIBMGA002381-TA	7799	36225	1332.19	6384.78	2.26084	0	0
BGIBMGA003773-TA	8	37	1.37	6.52	2.2507	1.16321e-05	4.68104e-05
BGIBMGA006047-TA	8	37	1.37	6.52	2.2507	1.16321e-05	4.67828e-05
BGIBMGA010725-TA	76	347	12.98	61.16	2.2363	0	0
BGIBMGA003014-TA	36	163	6.15	28.73	2.2239	3.43504e-13	3.06584e-12
BGIBMGA000360-TA	53	234	9.05	41.24	2.18805	3.26406e-14	3.43105e-13
BGIBMGA004163-TA	130	573	22.21	100.99	2.18493	0	0
BGIBMGA001363-TA	575	2526	98.22	445.22	2.18043	0	0
BGIBMGA006414-TA	1601	7006	273.48	1234.83	2.17481	2.4809e-12	1.98501e-11
BGIBMGA010571-TA	967	4217	165.18	743.26	2.16983	0	0
BGIBMGA003608-TA	1512	6566	258.27	1157.28	2.16379	4.99156e-13	4.35226e-12
BGIBMGA012108-TA	45	194	7.69	34.19	2.15252	8.88178e-15	9.69582e-14
BGIBMGA006806-TA	24	103	4.1	18.15	2.14627	3.56098e-10	2.38368e-09
BGIBMGA007475-TA	31	133	5.3	23.44	2.14491	4.76686e-12	3.67151e-11
BGIBMGA013965-TA	75	321	12.81	56.58	2.14302	0	0
BGIBMGA012397-TA	38	162	6.49	28.55	2.1372	1.7808e-13	1.66821e-12
BGIBMGA011003-TA	16	68	2.73	11.99	2.13486	5.36236e-08	2.92927e-07
BGIBMGA009660-TA	23	97	3.93	17.1	2.1214	6.66408e-10	4.34123e-09
BGIBMGA001706-TA	97	409	16.57	72.09	2.12123	2.4425e-15	2.76397e-14
BGIBMGA001043-TA	1035	4361	176.79	768.64	2.12027	9.7855e-13	8.2162e-12
BGIBMGA005274-TA	20	84	3.42	14.81	2.1145	4.3663e-09	2.66803e-08
BGIBMGA008405-TA	33	138	5.64	24.32	2.10838	1.52367e-12	1.25e-11
BGIBMGA006797-TA	13	54	2.22	9.52	2.1004	4.57994e-07	2.25059e-06
BGIBMGA007710-TA	2518	10440	430.11	1840.09	2.097	0	0
BGIBMGA009816-TA	325	1347	55.51	237.41	2.09656	0	0
BGIBMGA007951-TA	21	87	3.59	15.33	2.0943	2.34298e-09	1.45788e-08
BGIBMGA006816-TA	147	608	25.11	107.16	2.09343	8.65974e-15	9.48388e-14
BGIBMGA006141-TA	247	1016	42.19	179.07	2.08555	0	0
BGIBMGA012168-TA	67	275	11.44	48.47	2.08301	0	0
BGIBMGA006783-TA	10	41	1.71	7.23	2.08	7.2912e-06	3.0181e-05
BGIBMGA005157-TA	10	41	1.71	7.23	2.08	7.2912e-06	3.01627e-05
BGIBMGA004639-TA	11	45	1.88	7.93	2.07659	2.93188e-06	1.28976e-05
BGIBMGA006038-TA	45	183	7.69	32.25	2.06824	8.88178e-15	9.68029e-14
BGIBMGA012981-TA	146	593	24.94	104.52	2.06725	0	0
BGIBMGA010435-TA	91	368	15.54	64.86	2.06134	0	0
BGIBMGA003155-TA	193	779	32.97	137.3	2.05811	0	0
BGIBMGA010139-TA	1835	7397	313.45	1303.75	2.05636	1.97509e-12	1.59721e-11
BGIBMGA006794-TA	365	1464	62.35	258.03	2.04908	4.84946e-13	4.23378e-12
BGIBMGA011446-TA	492	1972	84.04	347.57	2.04816	0	0
BGIBMGA012775-TA	14	56	2.39	9.87	2.04604	3.07456e-07	1.55119e-06
BGIBMGA000305-TA	52	208	8.88	36.66	2.04558	3.9968e-14	4.16267e-13
BGIBMGA007663-TA	24	96	4.1	16.92	2.04503	3.6015e-10	2.40844e-09
BGIBMGA011890-TA	8	32	1.37	5.64	2.04152	8.07524e-05	0.000277372
BGIBMGA009831-TA	7	28	1.2	4.94	2.04148	0.000228938	0.000721839
BGIBMGA000959-TA	221	881	37.75	155.28	2.04032	0	0
BGIBMGA012985-TA	79	314	13.49	55.34	2.03643	0	0
BGIBMGA004822-TA	207	822	35.36	144.88	2.03467	5.9286e-14	5.98226e-13
BGIBMGA013792-TA	1279	5070	218.47	893.6	2.03219	4.5881e-12	3.54587e-11
BGIBMGA001243-TA	1328	5256	226.84	926.39	2.02994	6.00342e-12	4.59272e-11
BGIBMGA006346-TA	14	55	2.39	9.69	2.01949	3.92808e-07	1.94149e-06
BGIBMGA004374-TA	327	1276	55.86	224.9	2.0094	5.06706e-13	4.41243e-12
BGIBMGA003280-TA	10	39	1.71	6.87	2.00631	1.65703e-05	6.52547e-05
BGIBMGA012323-TA	17	66	2.9	11.63	2.00373	4.34406e-08	2.40978e-07
BGIBMGA000757-TA	48	186	8.2	32.78	1.99912	8.79296e-14	8.69199e-13
BGIBMGA011282-TA	680	2628	116.15	463.19	1.99561	2.65566e-13	2.41137e-12
BGIBMGA011149-TA	36	139	6.15	24.5	1.99412	3.43504e-13	3.06182e-12
BGIBMGA002671-TA	42	162	7.17	28.55	1.99345	9.79216e-14	9.6377e-13
BGIBMGA007954-TA	57	220	9.74	38.78	1.99332	3.93018e-14	4.11218e-13
BGIBMGA009984-TA	13	50	2.22	8.81	1.98858	1.33731e-06	6.14113e-06
BGIBMGA001223-TA	51	196	8.71	34.55	1.98794	0	0
BGIBMGA003978-TA	2436	9263	416.11	1632.64	1.97217	0	0
BGIBMGA012304-TA	94	356	16.06	62.75	1.96614	0	0
BGIBMGA004327-TA	9	34	1.54	5.99	1.95963	7.28898e-05	0.000255791
BGIBMGA014046-TA	70	263	11.96	46.35	1.95435	0	0
BGIBMGA011416-TA	2486	9336	424.65	1645.5	1.95418	0	0
BGIBMGA014066-TA	8	30	1.37	5.29	1.94909	0.000208174	0.000659428
BGIBMGA007401-TA	35	131	5.98	23.09	1.94905	5.37126e-13	4.64757e-12
BGIBMGA007487-TA	27	101	4.61	17.8	1.94904	6.03466e-11	4.29756e-10
BGIBMGA011270-TA	123	460	21.01	81.08	1.94827	0	0
BGIBMGA000103-TA	361	1348	61.66	237.59	1.94607	0	0
BGIBMGA006777-TA	63	234	10.76	41.24	1.93837	0	0
BGIBMGA004375-TA	134	493	22.89	86.89	1.92447	0	0
BGIBMGA002018-TA	12	44	2.05	7.76	1.92043	8.2746e-06	3.41064e-05
BGIBMGA009944-TA	9	33	1.54	5.82	1.91809	0.000116667	0.000391442
BGIBMGA005414-TA	9	33	1.54	5.82	1.91809	0.000116667	0.000391249
BGIBMGA002452-TA	17	62	2.9	10.93	1.91417	1.35793e-07	7.09314e-07
BGIBMGA011835-TA	51	186	8.71	32.78	1.91207	0	0
BGIBMGA013048-TA	73	265	12.47	46.71	1.90527	0	0
BGIBMGA003366-TA	235	853	40.14	150.34	1.90512	1.73417e-13	1.63127e-12
BGIBMGA013495-TA	19	69	3.25	12.16	1.90363	2.98834e-08	1.68522e-07
BGIBMGA011620-TA	1348	4887	230.26	861.35	1.90334	2.44138e-12	1.958e-11
BGIBMGA005506-TA	37	134	6.32	23.62	1.90201	2.367e-13	2.16371e-12
BGIBMGA002151-TA	13	47	2.22	8.28	1.89907	4.66968e-06	2.00117e-05
BGIBMGA010220-TA	10	36	1.71	6.35	1.89276	6.53916e-05	0.000230668
BGIBMGA008779-TA	62	223	10.59	39.3	1.89183	0	0
BGIBMGA000549-TA	62	223	10.59	39.3	1.89183	0	0
BGIBMGA013053-TA	51	183	8.71	32.25	1.88855	0	0
BGIBMGA010664-TA	56	201	9.57	35.43	1.88838	0	0
BGIBMGA009625-TA	23	82	3.93	14.45	1.87847	2.10942e-09	1.31616e-08
BGIBMGA006162-TA	82	292	14.01	51.47	1.87727	0	0
BGIBMGA009012-TA	109	388	18.62	68.39	1.87693	0	0
BGIBMGA005838-TA	80	284	13.67	50.06	1.87265	0	0
BGIBMGA000672-TA	11	39	1.88	6.87	1.86958	3.6664e-05	0.000136781
BGIBMGA003440-TA	26	92	4.44	16.22	1.86914	2.70386e-10	1.82975e-09
BGIBMGA005177-TA	13	46	2.22	8.11	1.86914	7.32178e-06	3.02708e-05
BGIBMGA012126-TA	387	1364	66.11	240.41	1.86256	5.23804e-13	4.54387e-12
BGIBMGA000472-TA	19	67	3.25	11.81	1.8615	6.415e-08	3.48192e-07
BGIBMGA007363-TA	2850	10004	486.82	1763.24	1.85677	0	0
BGIBMGA010787-TA	35	122	5.98	21.5	1.84612	8.0691e-13	6.86833e-12
BGIBMGA009375-TA	30	104	5.12	18.33	1.83999	2.65728e-11	1.94116e-10
BGIBMGA008301-TA	109	378	18.62	66.62	1.8391	0	0
BGIBMGA000244-TA	10	34	1.71	5.99	1.80856	0.000166217	0.000534235
BGIBMGA009118-TA	75	254	12.81	44.77	1.80526	0	0
BGIBMGA011500-TA	155	525	26.48	92.53	1.80502	2.77556e-13	2.50685e-12
BGIBMGA008209-TA	546	1843	93.27	324.83	1.8002	0	0
BGIBMGA001853-TA	11	37	1.88	6.52	1.79414	9.2485e-05	0.000315758
BGIBMGA009445-TA	20	67	3.42	11.81	1.78794	1.31995e-07	6.90004e-07
BGIBMGA010258-TA	43	144	7.35	25.38	1.78788	1.08358e-13	1.05579e-12
BGIBMGA010622-TA	77	257	13.15	45.3	1.78445	0	0
BGIBMGA007082-TA	33	110	5.64	19.39	1.78155	1.4617e-11	1.07937e-10
BGIBMGA003461-TA	21	70	3.59	12.34	1.78129	7.4487e-08	4.02052e-07
BGIBMGA011966-TA	49	162	8.37	28.55	1.77019	2.15384e-14	2.29237e-13
BGIBMGA011686-TA	68	224	11.62	39.48	1.76451	0	0
BGIBMGA003398-TA	123	404	21.01	71.21	1.761	0	0
BGIBMGA014440-TA	21	69	3.59	12.16	1.76009	1.16071e-07	6.1099e-07
BGIBMGA002683-TA	21	69	3.59	12.16	1.76009	1.16071e-07	6.10517e-07
BGIBMGA009111-TA	54	177	9.22	31.2	1.75871	2.68674e-14	2.83295e-13
BGIBMGA012004-TA	36	118	6.15	20.8	1.75793	4.1318e-12	3.2078e-11
BGIBMGA010959-TA	246	806	42.02	142.06	1.75735	1.25233e-13	1.20298e-12
BGIBMGA011687-TA	11	36	1.88	6.35	1.75602	0.000146414	0.000481977
BGIBMGA000923-TA	117	382	19.99	67.33	1.75197	8.21566e-14	8.145e-13
BGIBMGA003186-TA	632	2059	107.96	362.91	1.74911	0	0
BGIBMGA013895-TA	16	52	2.73	9.17	1.74802	5.04204e-06	2.15666e-05
BGIBMGA013497-TA	76	247	12.98	43.53	1.74572	0	0
BGIBMGA007795-TA	2941	9514	502.37	1676.87	1.73895	0	0
BGIBMGA007879-TA	1563	5042	266.98	888.67	1.73492	2.59792e-12	2.06891e-11
BGIBMGA001303-TA	69	222	11.79	39.13	1.73071	0	0
BGIBMGA003278-TA	64	204	10.93	35.96	1.7181	0	0
BGIBMGA002618-TA	17	54	2.9	9.52	1.71491	4.42146e-06	1.90198e-05
BGIBMGA013884-TA	58	184	9.91	32.43	1.71037	0	0
BGIBMGA001075-TA	142	449	24.26	79.14	1.70583	1.99396e-13	1.85258e-12
BGIBMGA009885-TA	156	493	26.65	86.89	1.70505	7.10542e-14	7.08562e-13
BGIBMGA008541-TA	13	41	2.22	7.23	1.70344	7.10992e-05	0.000249894
BGIBMGA003199-TA	24	75	4.1	13.22	1.68903	7.84826e-08	4.22279e-07
BGIBMGA000066-TA	2214	6911	378.18	1218.09	1.68748	0	0
BGIBMGA007170-TA	19	59	3.25	10.4	1.67807	2.16492e-06	9.73141e-06
BGIBMGA003420-TA	86	266	14.69	46.88	1.67414	0	0
BGIBMGA014051-TA	25	77	4.27	13.57	1.66811	6.85552e-08	3.71509e-07
BGIBMGA000153-TA	15	46	2.56	8.11	1.66356	3.43894e-05	0.000128719
BGIBMGA012687-TA	96	294	16.4	51.82	1.65981	0	0
BGIBMGA003822-TA	66	202	11.27	35.6	1.65939	0	0
BGIBMGA004231-TA	203	620	34.68	109.28	1.65585	1.23013e-13	1.18332e-12
BGIBMGA009888-TA	370	1128	63.2	198.81	1.65339	0	0
BGIBMGA005550-TA	47	142	8.03	25.03	1.64019	3.606e-13	3.19745e-12
BGIBMGA006752-TA	24	72	4.1	12.69	1.63	2.90018e-07	1.46539e-06
BGIBMGA004162-TA	80	240	13.67	42.3	1.62964	0	0
BGIBMGA003758-TA	116	347	19.81	61.16	1.62636	5.30686e-14	5.49345e-13
BGIBMGA007813-TA	197	589	33.65	103.81	1.62527	0	0
BGIBMGA001929-TA	593	1770	101.29	311.97	1.62292	1.08247e-12	8.99983e-12
BGIBMGA009895-TA	53	158	9.05	27.85	1.62169	6.37268e-14	6.41133e-13
BGIBMGA003467-TA	50	149	8.54	26.26	1.62056	1.90736e-13	1.77698e-12
BGIBMGA007743-TA	743	2211	126.92	389.7	1.61844	0	0
BGIBMGA007889-TA	448	1331	76.53	234.59	1.61604	0	0
BGIBMGA005895-TA	35	104	5.98	18.33	1.61599	8.28382e-10	5.36555e-09
BGIBMGA012448-TA	157	465	26.82	81.96	1.61161	0	0
BGIBMGA010805-TA	46	136	7.86	23.97	1.60863	2.53398e-12	2.02035e-11
BGIBMGA004504-TA	152	445	25.96	78.43	1.59512	6.66134e-15	7.37846e-14
BGIBMGA011783-TA	186	544	31.77	95.88	1.59356	5.18696e-13	4.5053e-12
BGIBMGA006154-TA	104	304	17.76	53.58	1.59306	0	0
BGIBMGA006986-TA	2132	6232	364.18	1098.41	1.59269	0	0
BGIBMGA013678-TA	562	1639	96	288.88	1.58936	1.37668e-14	1.48615e-13
BGIBMGA009286-TA	411	1195	70.21	210.62	1.58489	0	0
BGIBMGA008525-TA	98	284	16.74	50.06	1.58036	0	0
BGIBMGA002998-TA	18	52	3.07	9.17	1.57868	2.19592e-05	8.49514e-05
BGIBMGA005287-TA	66	191	11.27	33.66	1.57855	0	0
BGIBMGA013201-TA	376	1088	64.23	191.76	1.57798	2.79332e-13	2.51955e-12
BGIBMGA007393-TA	56	162	9.57	28.55	1.5769	4.32986e-14	4.50266e-13
BGIBMGA005106-TA	269	777	45.95	136.95	1.57551	0	0
BGIBMGA001744-TA	96	277	16.4	48.82	1.57378	0	0
BGIBMGA014059-TA	441	1270	75.33	223.84	1.57117	0	0
BGIBMGA005834-TA	40	115	6.83	20.27	1.56939	2.61554e-10	1.77174e-09
BGIBMGA011450-TA	264	758	45.1	133.6	1.56672	0	0
BGIBMGA004315-TA	97	278	16.57	49	1.56421	2.4425e-15	2.76857e-14
BGIBMGA007947-TA	22	63	3.76	11.1	1.56176	3.30614e-06	1.44598e-05
BGIBMGA002978-TA	14	40	2.39	7.05	1.56061	0.000228188	0.000720142
BGIBMGA007731-TA	14	40	2.39	7.05	1.56061	0.000228188	0.000719808
BGIBMGA005635-TA	63	180	10.76	31.73	1.56017	0	0
BGIBMGA004823-TA	187	534	31.94	94.12	1.55914	2.46692e-13	2.24599e-12
BGIBMGA009313-TA	20	57	3.42	10.05	1.55513	1.05104e-05	4.2523e-05
BGIBMGA002418-TA	18	51	3.07	8.99	1.55008	3.35724e-05	0.000125869
BGIBMGA004108-TA	36	102	6.15	17.98	1.54773	3.84456e-09	2.35557e-08
BGIBMGA000804-TA	213	603	36.38	106.28	1.54665	1.73417e-13	1.63579e-12
BGIBMGA002582-TA	129	365	22.04	64.33	1.54537	0	0
BGIBMGA012191-TA	17	48	2.9	8.46	1.5446	6.01284e-05	0.000213989
BGIBMGA007103-TA	189	534	32.28	94.12	1.54386	1.92069e-13	1.78695e-12
BGIBMGA003468-TA	474	1325	80.97	233.54	1.52821	9.84324e-13	8.25449e-12
BGIBMGA009911-TA	435	1206	74.3	212.56	1.51644	9.87432e-13	8.27035e-12
BGIBMGA003584-TA	125	346	21.35	60.98	1.5141	0	0
BGIBMGA010484-TA	17	47	2.9	8.28	1.51358	9.1513e-05	0.000312597
BGIBMGA012182-TA	812	2234	138.7	393.75	1.50531	1.36047e-12	1.12016e-11
BGIBMGA002436-TA	15	41	2.56	7.23	1.49785	0.000294974	0.000916036
BGIBMGA000699-TA	19	52	3.25	9.17	1.49648	4.33104e-05	0.000158448
BGIBMGA002677-TA	103	281	17.59	49.53	1.49355	0	0
BGIBMGA005933-TA	62	169	10.59	29.79	1.49213	0	0
BGIBMGA010853-TA	82	221	14.01	38.95	1.47517	0	0
BGIBMGA011710-TA	219	589	37.41	103.81	1.47245	2.01838e-13	1.87272e-12
BGIBMGA011274-TA	156	419	26.65	73.85	1.47046	7.10542e-14	7.09603e-13
BGIBMGA004904-TA	19	51	3.25	8.99	1.46788	6.53486e-05	0.000230756
BGIBMGA006497-TA	19	51	3.25	8.99	1.46788	6.53486e-05	0.000230636
BGIBMGA005878-TA	215	576	36.73	101.52	1.46673	0	0
BGIBMGA007318-TA	59	158	10.08	27.85	1.46618	1.7264e-12	1.40613e-11
BGIBMGA001278-TA	105	281	17.94	49.53	1.46512	0	0
BGIBMGA002493-TA	252	673	43.05	118.62	1.46226	0	0
BGIBMGA008256-TA	115	307	19.64	54.11	1.4621	0	0
BGIBMGA005648-TA	839	2237	143.31	394.28	1.46008	0	0
BGIBMGA004408-TA	134	357	22.89	62.92	1.4588	0	0
BGIBMGA013191-TA	35	93	5.98	16.39	1.4546	7.81488e-08	4.20816e-07
BGIBMGA008864-TA	359	951	61.32	167.62	1.45076	0	0
BGIBMGA001800-TA	3757	9946	641.75	1753.02	1.44976	2.2622e-12	1.82074e-11
BGIBMGA008903-TA	7315	19313	1249.51	3403.98	1.44586	4.68892e-12	3.61557e-11
BGIBMGA001736-TA	30	79	5.12	13.92	1.44294	8.94544e-07	4.25143e-06
BGIBMGA009430-TA	22	58	3.76	10.22	1.44259	2.60254e-05	9.94375e-05
BGIBMGA013131-TA	278	732	47.49	129.02	1.4419	3.57492e-14	3.74623e-13
BGIBMGA007849-TA	335	878	57.22	154.75	1.43535	0	0
BGIBMGA006200-TA	111	290	18.96	51.11	1.43065	0	0
BGIBMGA000312-TA	38	99	6.49	17.45	1.42694	4.7124e-08	2.59927e-07
BGIBMGA013624-TA	64	166	10.93	29.26	1.42064	1.51079e-12	1.24093e-11
BGIBMGA000222-TA	39	101	6.66	17.8	1.41828	3.9735e-08	2.21144e-07
BGIBMGA006215-TA	105	269	17.94	47.41	1.40201	0	0
BGIBMGA002243-TA	86	220	14.69	38.78	1.40048	0	0
BGIBMGA007539-TA	762	1949	130.16	343.52	1.40011	1.34892e-12	1.112e-11
BGIBMGA014418-TA	485	1239	82.85	218.38	1.39827	4.54526e-13	3.97842e-12
BGIBMGA010621-TA	95	242	16.23	42.65	1.39388	0	0
BGIBMGA000198-TA	22	56	3.76	9.87	1.39232	5.77296e-05	0.00020556
BGIBMGA002895-TA	75	190	12.81	33.49	1.38646	0	0
BGIBMGA012436-TA	36	91	6.15	16.04	1.38302	3.16848e-07	1.59621e-06
BGIBMGA005894-TA	75	189	12.81	33.31	1.37868	4.4409e-15	4.98392e-14
BGIBMGA007068-TA	262	659	44.75	116.15	1.37603	0	0
BGIBMGA011473-TA	104	259	17.76	45.65	1.36198	0	0
BGIBMGA014064-TA	125	311	21.35	54.81	1.3602	0	0
BGIBMGA009127-TA	349	868	59.61	152.99	1.35981	0	0
BGIBMGA009122-TA	80	199	13.67	35.07	1.35922	0	0
BGIBMGA011437-TA	35	87	5.98	15.33	1.35814	8.15564e-07	3.89512e-06
BGIBMGA001581-TA	303	752	51.76	132.54	1.35652	7.14984e-14	7.11948e-13
BGIBMGA000074-TA	21	52	3.59	9.17	1.35294	0.000151283	0.000496081
BGIBMGA008761-TA	19	47	3.25	8.28	1.34919	0.000322824	0.000987641
BGIBMGA004376-TA	324	799	55.34	140.83	1.34756	0	0
BGIBMGA008966-TA	87	213	14.86	37.54	1.33699	0	0
BGIBMGA006264-TA	47	115	8.03	20.27	1.33587	2.10334e-08	1.20614e-07
BGIBMGA003974-TA	129	315	22.04	55.52	1.33288	0	0
BGIBMGA001872-TA	43	105	7.35	18.51	1.33249	9.12518e-08	4.85226e-07
BGIBMGA005338-TA	25	61	4.27	10.75	1.33203	4.92972e-05	0.000176924
BGIBMGA005896-TA	80	195	13.67	34.37	1.33014	2.04282e-13	1.89023e-12
BGIBMGA003521-TA	49	119	8.37	20.97	1.32503	1.46965e-08	8.55743e-08
BGIBMGA008085-TA	400	971	68.33	171.14	1.32459	0	0
BGIBMGA004644-TA	75	182	12.81	32.08	1.3244	2.22266e-12	1.79103e-11
BGIBMGA003017-TA	197	478	33.65	84.25	1.32407	0	0
BGIBMGA009987-TA	287	696	49.02	122.67	1.32334	2.72448e-13	2.46399e-12
BGIBMGA010485-TA	33	80	5.64	14.1	1.32193	3.65038e-06	1.58432e-05
BGIBMGA010723-TA	50	121	8.54	21.33	1.32058	1.22777e-08	7.17358e-08
BGIBMGA010318-TA	124	300	21.18	52.88	1.32002	5.9952e-14	6.0405e-13
BGIBMGA000903-TA	112	271	19.13	47.76	1.31997	0	0
BGIBMGA013765-TA	115	278	19.64	49	1.31899	0	0
BGIBMGA010309-TA	373	899	63.71	158.45	1.31444	2.23154e-13	2.05646e-12
BGIBMGA002916-TA	83	200	14.18	35.25	1.31377	3.60378e-13	3.19965e-12
BGIBMGA007477-TA	1893	4559	323.35	803.54	1.31327	2.35012e-12	1.88926e-11
BGIBMGA006962-TA	71	171	12.13	30.14	1.3131	1.46057e-11	1.07971e-10
BGIBMGA001500-TA	74	178	12.64	31.37	1.31139	5.93392e-12	4.54466e-11
BGIBMGA005282-TA	158	380	26.99	66.98	1.31131	0	0
BGIBMGA000626-TA	250	601	42.7	105.93	1.3108	1.0747e-13	1.05014e-12
BGIBMGA006462-TA	62	149	10.59	26.26	1.31016	3.22828e-10	2.17597e-09
BGIBMGA004175-TA	25	60	4.27	10.58	1.30903	7.20344e-05	0.000253051
BGIBMGA006156-TA	28	67	4.78	11.81	1.30493	2.82844e-05	0.000107046
BGIBMGA012772-TA	1100	2622	187.9	462.14	1.29836	2.60192e-12	2.06967e-11
BGIBMGA001799-TA	55	131	9.39	23.09	1.29807	4.97154e-09	3.00546e-08
BGIBMGA013504-TA	275	653	46.97	115.09	1.29295	4.39648e-13	3.87312e-12
BGIBMGA002811-TA	5275	12452	901.05	2194.71	1.28435	2.95696e-12	2.33569e-11
BGIBMGA000822-TA	147	347	25.11	61.16	1.28433	8.65974e-15	9.49918e-14
BGIBMGA012905-TA	25	59	4.27	10.4	1.28428	0.000104803	0.000352679
BGIBMGA001779-TA	53	125	9.05	22.03	1.28348	1.48616e-08	8.64618e-08
BGIBMGA007637-TA	134	316	22.89	55.7	1.28296	0	0
BGIBMGA000155-TA	62	146	10.59	25.73	1.28075	9.66172e-10	6.23428e-09
BGIBMGA003205-TA	68	160	11.62	28.2	1.27909	1.5701e-10	1.08299e-09
BGIBMGA013116-TA	622	1462	106.25	257.68	1.27812	0	0
BGIBMGA014405-TA	92	216	15.71	38.07	1.27697	7.4607e-14	7.41816e-13
BGIBMGA009186-TA	423	991	72.25	174.67	1.27356	0	0
BGIBMGA003474-TA	30	70	5.12	12.34	1.26913	2.818e-05	0.00010677
BGIBMGA000218-TA	54	126	9.22	22.21	1.26837	1.77738e-08	1.02701e-07
BGIBMGA012165-TA	117	273	19.99	48.12	1.26736	8.21566e-14	8.13314e-13
BGIBMGA001638-TA	33	77	5.64	13.57	1.26665	1.11117e-05	4.49024e-05
BGIBMGA003221-TA	1376	3197	235.04	563.48	1.26146	3.23208e-12	2.53534e-11
BGIBMGA006023-TA	50	116	8.54	20.45	1.25979	7.64788e-08	4.12149e-07
BGIBMGA006508-TA	66	153	11.27	26.97	1.25887	6.6572e-10	4.3409e-09
BGIBMGA000374-TA	118	273	20.16	48.12	1.25514	0	0
BGIBMGA002790-TA	166	383	28.36	67.51	1.25124	1.01696e-13	9.98034e-13
BGIBMGA005779-TA	504	1162	86.09	204.81	1.25037	0	0
BGIBMGA001209-TA	151	348	25.79	61.34	1.25002	0	0
BGIBMGA010107-TA	56	129	9.57	22.74	1.24864	1.75887e-08	1.01718e-07
BGIBMGA002987-TA	73	168	12.47	29.61	1.24762	1.28582e-10	8.93246e-10
BGIBMGA013567-TA	13436	30870	2295.07	5440.94	1.24532	0	0
BGIBMGA010930-TA	140	321	23.91	56.58	1.24268	0	0
BGIBMGA010247-TA	89	204	15.2	35.96	1.24232	1.57718e-12	1.29234e-11
BGIBMGA007594-TA	24	55	4.1	9.69	1.24087	0.000265498	0.000832865
BGIBMGA007688-TA	107	245	18.28	43.18	1.2401	0	0
BGIBMGA007577-TA	56	128	9.57	22.56	1.23718	2.51062e-08	1.42646e-07
BGIBMGA005464-TA	58	132	9.91	23.27	1.23151	1.73008e-08	1.00139e-07
BGIBMGA011824-TA	572	1301	97.71	229.31	1.23072	0	0
BGIBMGA007866-TA	129	293	22.04	51.64	1.22836	0	0
BGIBMGA002013-TA	161	365	27.5	64.33	1.22606	0	0
BGIBMGA000545-TA	35	79	5.98	13.92	1.21894	1.56629e-05	6.18962e-05
BGIBMGA004661-TA	268	603	45.78	106.28	1.21508	0	0
BGIBMGA009835-TA	72	162	12.3	28.55	1.21483	6.32206e-10	4.15022e-09
BGIBMGA004979-TA	56	126	9.57	22.21	1.21462	5.08116e-08	2.79135e-07
BGIBMGA008914-TA	322	724	55	127.61	1.21424	1.4011e-13	1.33271e-12
BGIBMGA012220-TA	127	285	21.69	50.23	1.21152	1.35447e-14	1.46451e-13
BGIBMGA005771-TA	97	217	16.57	38.25	1.20689	1.07558e-12	8.95355e-12
BGIBMGA011862-TA	156	349	26.65	61.51	1.20669	7.10542e-14	7.10646e-13
BGIBMGA001175-TA	93	207	15.89	36.48	1.19899	4.47598e-12	3.46316e-11
BGIBMGA006357-TA	192	427	32.8	75.26	1.19819	0	0
BGIBMGA005552-TA	467	1038	79.77	182.95	1.19753	3.77254e-13	3.34076e-12
BGIBMGA007043-TA	289	640	49.37	112.8	1.19206	0	0
BGIBMGA013852-TA	77	170	13.15	29.96	1.18797	4.9537e-10	3.26455e-09
BGIBMGA010462-TA	58	128	9.91	22.56	1.18681	6.98274e-08	3.78102e-07
BGIBMGA005067-TA	65	143	11.1	25.2	1.18286	1.32109e-08	7.70559e-08
BGIBMGA009618-TA	75	165	12.81	29.08	1.18276	1.01487e-09	6.52993e-09
BGIBMGA008846-TA	193	424	32.97	74.73	1.18053	0	0
BGIBMGA009562-TA	464	1017	79.26	179.25	1.17731	0	0
BGIBMGA007558-TA	144	315	24.6	55.52	1.17435	1.64313e-14	1.75431e-13
BGIBMGA006424-TA	177	387	30.23	68.21	1.174	0	0
BGIBMGA011311-TA	193	422	32.97	74.38	1.17376	0	0
BGIBMGA010681-TA	38	83	6.49	14.63	1.17264	1.77634e-05	6.97512e-05
BGIBMGA014157-TA	82	179	14.01	31.55	1.17118	2.72252e-10	1.84054e-09
BGIBMGA005118-TA	91	198	15.54	34.9	1.16724	3.56312e-11	2.57796e-10
BGIBMGA002375-TA	29	63	4.95	11.1	1.16506	0.000204444	0.000648216
BGIBMGA008595-TA	414	898	70.72	158.28	1.16229	2.03614e-13	1.88662e-12
BGIBMGA006851-TA	136	295	23.23	51.99	1.16225	1.16129e-13	1.12507e-12
BGIBMGA014334-TA	54	117	9.22	20.62	1.16121	4.16438e-07	2.05529e-06
BGIBMGA010129-TA	644	1394	110	245.7	1.15939	1.64091e-13	1.55429e-12
BGIBMGA006859-TA	50	108	8.54	19.04	1.15673	1.25641e-06	5.86869e-06
BGIBMGA007079-TA	177	382	30.23	67.33	1.15527	0	0
BGIBMGA000365-TA	46	99	7.86	17.45	1.15063	3.8022e-06	1.64916e-05
BGIBMGA009355-TA	61	131	10.42	23.09	1.14791	1.09575e-07	5.78136e-07
BGIBMGA010841-TA	69	148	11.79	26.09	1.14593	1.70983e-08	9.91353e-08
BGIBMGA007263-TA	338	724	57.74	127.61	1.1441	0	0
BGIBMGA006217-TA	29	62	4.95	10.93	1.14279	0.000288912	0.000901326
BGIBMGA010197-TA	29	62	4.95	10.93	1.14279	0.000288912	0.000900913
BGIBMGA012151-TA	129	276	22.04	48.65	1.14232	0	0
BGIBMGA006222-TA	103	220	17.59	38.78	1.14056	7.23354e-12	5.48443e-11
BGIBMGA010488-TA	53	113	9.05	19.92	1.13823	9.90122e-07	4.68603e-06
BGIBMGA008780-TA	3103	6608	530.04	1164.68	1.13576	0	0
BGIBMGA007192-TA	273	581	46.63	102.4	1.13489	5.32908e-14	5.49971e-13
BGIBMGA007488-TA	118	251	20.16	44.24	1.13386	1.70086e-13	1.60661e-12
BGIBMGA009285-TA	127	270	21.69	47.59	1.13363	5.4623e-14	5.61165e-13
BGIBMGA011323-TA	146	310	24.94	54.64	1.1315	0	0
BGIBMGA007631-TA	42	89	7.17	15.69	1.1298	1.61825e-05	6.37642e-05
BGIBMGA009069-TA	158	335	26.99	59.04	1.12927	0	0
BGIBMGA009992-TA	133	281	22.72	49.53	1.12434	5.4401e-14	5.5973e-13
BGIBMGA000484-TA	95	200	16.23	35.25	1.11896	1.23147e-10	8.56361e-10
BGIBMGA009841-TA	182	383	31.09	67.51	1.11865	0	0
BGIBMGA011568-TA	79	166	13.49	29.26	1.11704	4.94396e-09	2.99145e-08
BGIBMGA013680-TA	330	693	56.37	122.14	1.11554	7.72716e-14	7.67189e-13
BGIBMGA011111-TA	31	65	5.3	11.46	1.11254	0.000273434	0.000855393
BGIBMGA010377-TA	291	609	49.71	107.34	1.11058	2.66454e-14	2.81828e-13
BGIBMGA002453-TA	317	663	54.15	116.86	1.10975	4.90718e-14	5.08746e-13
BGIBMGA002898-TA	33	69	5.64	12.16	1.10838	0.000184163	0.000589686
BGIBMGA009312-TA	33	69	5.64	12.16	1.10838	0.000184163	0.000589409
BGIBMGA002208-TA	81	169	13.84	29.79	1.10598	4.68012e-09	2.84955e-08
BGIBMGA005451-TA	47	98	8.03	17.27	1.1048	8.54836e-06	3.51496e-05
BGIBMGA002837-TA	116	241	19.81	42.48	1.10055	3.2483e-12	2.54513e-11
BGIBMGA014483-TA	60	124	10.25	21.86	1.09267	6.9208e-07	3.31701e-06
BGIBMGA013097-TA	95	196	16.23	34.55	1.09002	4.49366e-10	2.97579e-09
BGIBMGA002492-TA	360	740	61.49	130.43	1.08485	2.25154e-13	2.07209e-12
BGIBMGA008516-TA	75	154	12.81	27.14	1.08315	3.87904e-08	2.16063e-07
BGIBMGA004573-TA	286	585	48.85	103.11	1.07775	0	0
BGIBMGA007226-TA	45	92	7.69	16.22	1.07672	2.42746e-05	9.30093e-05
BGIBMGA012025-TA	98	200	16.74	35.25	1.07432	4.80108e-10	3.17011e-09
BGIBMGA003469-TA	60	122	10.25	21.5	1.06871	1.31788e-06	6.11801e-06
BGIBMGA002090-TA	62	126	10.59	22.21	1.06851	8.95558e-07	4.25031e-06
BGIBMGA002188-TA	35	71	5.98	12.51	1.06486	0.000240058	0.000755849
BGIBMGA004165-TA	195	395	33.31	69.62	1.06355	9.4147e-14	9.29309e-13
BGIBMGA008521-TA	44	89	7.52	15.69	1.06104	4.07732e-05	0.000149326
BGIBMGA005358-TA	223	450	38.09	79.31	1.05809	1.22125e-14	1.32467e-13
BGIBMGA000930-TA	63	127	10.76	22.38	1.05653	1.01442e-06	4.79103e-06
BGIBMGA005656-TA	168	338	28.7	59.57	1.05354	6.59472e-14	6.62492e-13
BGIBMGA001711-TA	168	338	28.7	59.57	1.05354	6.59472e-14	6.61515e-13
BGIBMGA006216-TA	223	448	38.09	78.96	1.05171	1.22125e-14	1.32679e-13
BGIBMGA000382-TA	479	962	81.82	169.56	1.05127	0	0
BGIBMGA004645-TA	832	1671	142.12	294.52	1.05126	0	0
BGIBMGA007469-TA	2958	5938	505.27	1046.59	1.05057	0	0
BGIBMGA014271-TA	148	297	25.28	52.35	1.05019	0	0
BGIBMGA013454-TA	302	606	51.59	106.81	1.04988	3.77698e-13	3.33601e-12
BGIBMGA004913-TA	165	331	28.18	58.34	1.04981	0	0
BGIBMGA001327-TA	41	82	7	14.45	1.04564	0.000101257	0.00034193
BGIBMGA006476-TA	110	220	18.79	38.78	1.04535	1.71011e-10	1.17598e-09
BGIBMGA009845-TA	706	1411	120.6	248.69	1.04412	0	0
BGIBMGA004657-TA	235	469	40.14	82.66	1.04215	1.73417e-13	1.63353e-12
BGIBMGA009170-TA	112	222	19.13	39.13	1.03244	2.16466e-10	1.47366e-09
BGIBMGA014143-TA	98	194	16.74	34.19	1.03027	3.12192e-09	1.91799e-08
BGIBMGA004892-TA	1033	2044	176.45	360.26	1.02978	0	0
BGIBMGA005939-TA	259	512	44.24	90.24	1.02842	0	0
BGIBMGA002829-TA	78	154	13.32	27.14	1.02683	1.43757e-07	7.48613e-07
BGIBMGA003141-TA	111	219	18.96	38.6	1.02564	3.55694e-10	2.38803e-09
BGIBMGA011476-TA	170	335	29.04	59.04	1.02365	2.8444e-13	2.56222e-12
BGIBMGA009760-TA	132	260	22.55	45.83	1.02316	8.92952e-12	6.68829e-11
BGIBMGA005739-TA	405	796	69.18	140.3	1.02009	0	0
BGIBMGA002779-TA	142	279	24.26	49.17	1.0192	2.0155e-12	1.62796e-11
BGIBMGA001925-TA	84	165	14.35	29.08	1.01898	6.1765e-08	3.35782e-07
BGIBMGA004191-TA	753	1473	128.62	259.62	1.01329	9.9254e-13	8.30291e-12
BGIBMGA004488-TA	149	291	25.45	51.29	1.01101	1.05982e-12	8.83312e-12
BGIBMGA002641-TA	169	330	28.87	58.16	1.01046	0	0
BGIBMGA005469-TA	83	161	14.18	28.38	1.00102	1.37399e-07	7.17151e-07
BGIBMGA008283-TA	151	0	25.79	0.01	-11.3326	3.72228e-45	6.60972e-44
BGIBMGA004517-TA	80	0	13.67	0.01	-10.4168	2.91428e-24	4.23505e-23
BGIBMGA009572-TA	75	0	12.81	0.01	-10.3231	8.62818e-23	1.21743e-21
BGIBMGA003263-TA	72	0	12.3	0.01	-10.2644	6.588e-22	9.18135e-21
BGIBMGA007749-TA	69	0	11.79	0.01	-10.2033	5.03022e-21	6.77436e-20
BGIBMGA001577-TA	67	0	11.44	0.01	-10.1599	1.95048e-20	2.60103e-19
BGIBMGA003533-TA	67	0	11.44	0.01	-10.1599	1.95048e-20	2.59594e-19
BGIBMGA014163-TA	64	0	10.93	0.01	-10.0941	1.48928e-19	1.91105e-18
BGIBMGA010286-TA	64	0	10.93	0.01	-10.0941	1.48928e-19	1.90745e-18
BGIBMGA010221-TA	63	0	10.76	0.01	-10.0715	2.9326e-19	3.73495e-18
BGIBMGA005692-TA	58	0	9.91	0.01	-9.95274	8.68244e-18	1.04883e-16
BGIBMGA008114-TA	57	0	9.74	0.01	-9.92778	1.7097e-17	2.05799e-16
BGIBMGA014161-TA	54	0	9.22	0.01	-9.84862	1.30543e-16	1.54404e-15
BGIBMGA001684-TA	50	0	8.54	0.01	-9.73809	1.96274e-15	2.24347e-14
BGIBMGA007812-TA	50	0	8.54	0.01	-9.73809	1.96274e-15	2.2397e-14
BGIBMGA012044-TA	49	0	8.37	0.01	-9.70908	3.86492e-15	4.34468e-14
BGIBMGA014126-TA	48	0	8.2	0.01	-9.67948	7.6106e-15	8.41621e-14
BGIBMGA000881-TA	48	0	8.2	0.01	-9.67948	7.6106e-15	8.40255e-14
BGIBMGA012391-TA	47	0	8.03	0.01	-9.64926	1.49864e-14	1.61015e-13
BGIBMGA006451-TA	47	0	8.03	0.01	-9.64926	1.49864e-14	1.60761e-13
BGIBMGA009526-TA	45	0	7.69	0.01	-9.58684	5.81102e-14	5.87232e-13
BGIBMGA011707-TA	42	0	7.17	0.01	-9.48583	4.43696e-13	3.90372e-12
BGIBMGA013556-TA	42	0	7.17	0.01	-9.48583	4.43696e-13	3.89868e-12
BGIBMGA008049-TA	42	0	7.17	0.01	-9.48583	4.43696e-13	3.89365e-12
BGIBMGA002693-TA	41	0	7	0.01	-9.45121	8.73702e-13	7.40904e-12
BGIBMGA014433-TA	40	0	6.83	0.01	-9.41574	1.72045e-12	1.40297e-11
BGIBMGA000032-TA	39	0	6.66	0.01	-9.37938	3.38782e-12	2.6453e-11
BGIBMGA008855-TA	39	0	6.66	0.01	-9.37938	3.38782e-12	2.64227e-11
BGIBMGA002365-TA	38	0	6.49	0.01	-9.34207	6.6711e-12	5.08634e-11
BGIBMGA014174-TA	38	0	6.49	0.01	-9.34207	6.6711e-12	5.08064e-11
BGIBMGA013421-TA	37	0	6.32	0.01	-9.30378	1.31364e-11	9.76398e-11
BGIBMGA009780-TA	37	0	6.32	0.01	-9.30378	1.31364e-11	9.75332e-11
BGIBMGA012543-TA	37	0	6.32	0.01	-9.30378	1.31364e-11	9.74268e-11
BGIBMGA005382-TA	35	0	5.98	0.01	-9.224	5.09366e-11	3.65037e-10
BGIBMGA003120-TA	35	0	5.98	0.01	-9.224	5.09366e-11	3.64652e-10
BGIBMGA010953-TA	33	0	5.64	0.01	-9.13955	1.97509e-10	1.35409e-09
BGIBMGA003640-TA	33	0	5.64	0.01	-9.13955	1.97509e-10	1.35273e-09
BGIBMGA008274-TA	33	0	5.64	0.01	-9.13955	1.97509e-10	1.35136e-09
BGIBMGA005435-TA	32	0	5.47	0.01	-9.0954	3.88924e-10	2.59067e-09
BGIBMGA006995-TA	32	0	5.47	0.01	-9.0954	3.88924e-10	2.58813e-09
BGIBMGA007636-TA	31	0	5.3	0.01	-9.04985	7.65846e-10	4.97471e-09
BGIBMGA002119-TA	31	0	5.3	0.01	-9.04985	7.65846e-10	4.96996e-09
BGIBMGA006957-TA	31	0	5.3	0.01	-9.04985	7.65846e-10	4.96522e-09
BGIBMGA003118-TA	30	0	5.12	0.01	-9	1.50806e-09	9.52305e-09
BGIBMGA005642-TA	30	0	5.12	0.01	-9	1.50806e-09	9.51422e-09
BGIBMGA001261-TA	30	0	5.12	0.01	-9	1.50806e-09	9.5054e-09
BGIBMGA011814-TA	30	0	5.12	0.01	-9	1.50806e-09	9.4966e-09
BGIBMGA002035-TA	29	0	4.95	0.01	-8.95128	2.9696e-09	1.82771e-08
BGIBMGA008999-TA	29	0	4.95	0.01	-8.95128	2.9696e-09	1.82606e-08
BGIBMGA006195-TA	28	0	4.78	0.01	-8.90087	5.84756e-09	3.51319e-08
BGIBMGA004268-TA	27	0	4.61	0.01	-8.84862	1.15147e-08	6.76265e-08
BGIBMGA006961-TA	27	0	4.61	0.01	-8.84862	1.15147e-08	6.75681e-08
BGIBMGA007616-TA	27	0	4.61	0.01	-8.84862	1.15147e-08	6.75099e-08
BGIBMGA006935-TA	26	0	4.44	0.01	-8.79442	2.26742e-08	1.29586e-07
BGIBMGA008534-TA	26	0	4.44	0.01	-8.79442	2.26742e-08	1.29477e-07
BGIBMGA001817-TA	26	0	4.44	0.01	-8.79442	2.26742e-08	1.29368e-07
BGIBMGA004001-TA	26	0	4.44	0.01	-8.79442	2.26742e-08	1.2926e-07
BGIBMGA003777-TA	26	0	4.44	0.01	-8.79442	2.26742e-08	1.29152e-07
BGIBMGA014156-TA	26	0	4.44	0.01	-8.79442	2.26742e-08	1.29044e-07
BGIBMGA011628-TA	25	0	4.27	0.01	-8.73809	4.46486e-08	2.47478e-07
BGIBMGA001018-TA	25	0	4.27	0.01	-8.73809	4.46486e-08	2.47276e-07
BGIBMGA002602-TA	25	0	4.27	0.01	-8.73809	4.46486e-08	2.47075e-07
BGIBMGA013439-TA	25	0	4.27	0.01	-8.73809	4.46486e-08	2.46874e-07
BGIBMGA010352-TA	24	0	4.1	0.01	-8.67948	8.79196e-08	4.68973e-07
BGIBMGA001690-TA	24	0	4.1	0.01	-8.67948	8.79196e-08	4.68606e-07
BGIBMGA009594-TA	24	0	4.1	0.01	-8.67948	8.79196e-08	4.68239e-07
BGIBMGA010580-TA	24	0	4.1	0.01	-8.67948	8.79196e-08	4.67873e-07
BGIBMGA000991-TA	23	0	3.93	0.01	-8.61839	1.73127e-07	8.92672e-07
BGIBMGA004328-TA	23	0	3.93	0.01	-8.61839	1.73127e-07	8.91995e-07
BGIBMGA006356-TA	23	0	3.93	0.01	-8.61839	1.73127e-07	8.9132e-07
BGIBMGA011917-TA	23	0	3.93	0.01	-8.61839	1.73127e-07	8.90646e-07
BGIBMGA010476-TA	23	0	3.93	0.01	-8.61839	1.73127e-07	8.89973e-07
BGIBMGA003473-TA	23	0	3.93	0.01	-8.61839	1.73127e-07	8.89301e-07
BGIBMGA010268-TA	23	0	3.93	0.01	-8.61839	1.73127e-07	8.88629e-07
BGIBMGA001957-TA	22	0	3.76	0.01	-8.55459	3.40912e-07	1.70481e-06
BGIBMGA008282-TA	22	0	3.76	0.01	-8.55459	3.40912e-07	1.70356e-06
BGIBMGA009044-TA	22	0	3.76	0.01	-8.55459	3.40912e-07	1.70231e-06
BGIBMGA003159-TA	22	0	3.76	0.01	-8.55459	3.40912e-07	1.70106e-06
BGIBMGA005190-TA	22	0	3.76	0.01	-8.55459	3.40912e-07	1.69981e-06
BGIBMGA006365-TA	21	0	3.59	0.01	-8.48784	6.71304e-07	3.25413e-06
BGIBMGA009930-TA	21	0	3.59	0.01	-8.48784	6.71304e-07	3.25181e-06
BGIBMGA001017-TA	21	0	3.59	0.01	-8.48784	6.71304e-07	3.24949e-06
BGIBMGA011872-TA	21	0	3.59	0.01	-8.48784	6.71304e-07	3.24718e-06
BGIBMGA013032-TA	21	0	3.59	0.01	-8.48784	6.71304e-07	3.24487e-06
BGIBMGA008072-TA	21	0	3.59	0.01	-8.48784	6.71304e-07	3.24257e-06
BGIBMGA005722-TA	21	0	3.59	0.01	-8.48784	6.71304e-07	3.24027e-06
BGIBMGA003578-TA	21	0	3.59	0.01	-8.48784	6.71304e-07	3.23797e-06
BGIBMGA005752-TA	21	0	3.59	0.01	-8.48784	6.71304e-07	3.23568e-06
BGIBMGA006871-TA	21	0	3.59	0.01	-8.48784	6.71304e-07	3.23338e-06
BGIBMGA001927-TA	21	0	3.59	0.01	-8.48784	6.71304e-07	3.2311e-06
BGIBMGA007977-TA	20	0	3.42	0.01	-8.41785	1.32189e-06	6.12829e-06
BGIBMGA012783-TA	20	0	3.42	0.01	-8.41785	1.32189e-06	6.12412e-06
BGIBMGA004844-TA	20	0	3.42	0.01	-8.41785	1.32189e-06	6.11995e-06
BGIBMGA007785-TA	20	0	3.42	0.01	-8.41785	1.32189e-06	6.11578e-06
BGIBMGA000852-TA	20	0	3.42	0.01	-8.41785	1.32189e-06	6.11163e-06
BGIBMGA011421-TA	20	0	3.42	0.01	-8.41785	1.32189e-06	6.10747e-06
BGIBMGA009897-TA	20	0	3.42	0.01	-8.41785	1.32189e-06	6.10333e-06
BGIBMGA009770-TA	20	0	3.42	0.01	-8.41785	1.32189e-06	6.09919e-06
BGIBMGA001624-TA	20	0	3.42	0.01	-8.41785	1.32189e-06	6.09505e-06
BGIBMGA004486-TA	20	0	3.42	0.01	-8.41785	1.32189e-06	6.09092e-06
BGIBMGA012343-TA	20	0	3.42	0.01	-8.41785	1.32189e-06	6.0868e-06
BGIBMGA011241-TA	20	0	3.42	0.01	-8.41785	1.32189e-06	6.08268e-06
BGIBMGA000817-TA	20	0	3.42	0.01	-8.41785	1.32189e-06	6.07857e-06
BGIBMGA001602-TA	20	0	3.42	0.01	-8.41785	1.32189e-06	6.07446e-06
BGIBMGA012853-TA	19	0	3.25	0.01	-8.3443	2.603e-06	1.16085e-05
BGIBMGA008314-TA	19	0	3.25	0.01	-8.3443	2.603e-06	1.16009e-05
BGIBMGA003167-TA	19	0	3.25	0.01	-8.3443	2.603e-06	1.15933e-05
BGIBMGA007479-TA	19	0	3.25	0.01	-8.3443	2.603e-06	1.15857e-05
BGIBMGA002979-TA	19	0	3.25	0.01	-8.3443	2.603e-06	1.15782e-05
BGIBMGA013414-TA	19	0	3.25	0.01	-8.3443	2.603e-06	1.15706e-05
BGIBMGA004126-TA	19	0	3.25	0.01	-8.3443	2.603e-06	1.1563e-05
BGIBMGA012146-TA	19	0	3.25	0.01	-8.3443	2.603e-06	1.15555e-05
BGIBMGA004622-TA	19	0	3.25	0.01	-8.3443	2.603e-06	1.15479e-05
BGIBMGA006728-TA	19	0	3.25	0.01	-8.3443	2.603e-06	1.15404e-05
BGIBMGA003034-TA	19	0	3.25	0.01	-8.3443	2.603e-06	1.15329e-05
BGIBMGA011815-TA	19	0	3.25	0.01	-8.3443	2.603e-06	1.15254e-05
BGIBMGA012273-TA	18	0	3.07	0.01	-8.26209	5.1257e-06	2.19107e-05
BGIBMGA011982-TA	18	0	3.07	0.01	-8.26209	5.1257e-06	2.18969e-05
BGIBMGA008284-TA	18	0	3.07	0.01	-8.26209	5.1257e-06	2.18832e-05
BGIBMGA008013-TA	18	0	3.07	0.01	-8.26209	5.1257e-06	2.18694e-05
BGIBMGA008614-TA	18	0	3.07	0.01	-8.26209	5.1257e-06	2.18557e-05
BGIBMGA000164-TA	18	0	3.07	0.01	-8.26209	5.1257e-06	2.1842e-05
BGIBMGA013776-TA	18	0	3.07	0.01	-8.26209	5.1257e-06	2.18284e-05
BGIBMGA007685-TA	18	0	3.07	0.01	-8.26209	5.1257e-06	2.18147e-05
BGIBMGA008407-TA	18	0	3.07	0.01	-8.26209	5.1257e-06	2.18011e-05
BGIBMGA012816-TA	18	0	3.07	0.01	-8.26209	5.1257e-06	2.17874e-05
BGIBMGA011622-TA	18	0	3.07	0.01	-8.26209	5.1257e-06	2.17738e-05
BGIBMGA014068-TA	18	0	3.07	0.01	-8.26209	5.1257e-06	2.17602e-05
BGIBMGA006368-TA	18	0	3.07	0.01	-8.26209	5.1257e-06	2.17467e-05
BGIBMGA011514-TA	18	0	3.07	0.01	-8.26209	5.1257e-06	2.17331e-05
BGIBMGA007534-TA	17	0	2.9	0.01	-8.17991	1.00932e-05	4.13021e-05
BGIBMGA008001-TA	17	0	2.9	0.01	-8.17991	1.00932e-05	4.12773e-05
BGIBMGA011818-TA	17	0	2.9	0.01	-8.17991	1.00932e-05	4.12525e-05
BGIBMGA003911-TA	17	0	2.9	0.01	-8.17991	1.00932e-05	4.12277e-05
BGIBMGA001048-TA	17	0	2.9	0.01	-8.17991	1.00932e-05	4.1203e-05
BGIBMGA000815-TA	17	0	2.9	0.01	-8.17991	1.00932e-05	4.11782e-05
BGIBMGA013910-TA	17	0	2.9	0.01	-8.17991	1.00932e-05	4.11536e-05
BGIBMGA001981-TA	17	0	2.9	0.01	-8.17991	1.00932e-05	4.11289e-05
BGIBMGA001152-TA	17	0	2.9	0.01	-8.17991	1.00932e-05	4.11043e-05
BGIBMGA005306-TA	17	0	2.9	0.01	-8.17991	1.00932e-05	4.10797e-05
BGIBMGA008794-TA	16	0	2.73	0.01	-8.09276	1.9875e-05	7.77734e-05
BGIBMGA012300-TA	16	0	2.73	0.01	-8.09276	1.9875e-05	7.77287e-05
BGIBMGA008168-TA	16	0	2.73	0.01	-8.09276	1.9875e-05	7.7684e-05
BGIBMGA003634-TA	16	0	2.73	0.01	-8.09276	1.9875e-05	7.76394e-05
BGIBMGA013382-TA	16	0	2.73	0.01	-8.09276	1.9875e-05	7.75948e-05
BGIBMGA005373-TA	16	0	2.73	0.01	-8.09276	1.9875e-05	7.75503e-05
BGIBMGA007200-TA	16	0	2.73	0.01	-8.09276	1.9875e-05	7.75058e-05
BGIBMGA003454-TA	16	0	2.73	0.01	-8.09276	1.9875e-05	7.74614e-05
BGIBMGA011017-TA	16	0	2.73	0.01	-8.09276	1.9875e-05	7.7417e-05
BGIBMGA003536-TA	16	0	2.73	0.01	-8.09276	1.9875e-05	7.73727e-05
BGIBMGA008853-TA	16	0	2.73	0.01	-8.09276	1.9875e-05	7.73285e-05
BGIBMGA005171-TA	15	0	2.56	0.01	-8	3.91368e-05	0.000145607
BGIBMGA006234-TA	15	0	2.56	0.01	-8	3.91368e-05	0.000145527
BGIBMGA005594-TA	15	0	2.56	0.01	-8	3.91368e-05	0.000145448
BGIBMGA000558-TA	15	0	2.56	0.01	-8	3.91368e-05	0.000145368
BGIBMGA008347-TA	15	0	2.56	0.01	-8	3.91368e-05	0.000145289
BGIBMGA005532-TA	15	0	2.56	0.01	-8	3.91368e-05	0.00014521
BGIBMGA004547-TA	15	0	2.56	0.01	-8	3.91368e-05	0.000145131
BGIBMGA011737-TA	15	0	2.56	0.01	-8	3.91368e-05	0.000145051
BGIBMGA011310-TA	15	0	2.56	0.01	-8	3.91368e-05	0.000144972
BGIBMGA008263-TA	15	0	2.56	0.01	-8	3.91368e-05	0.000144894
BGIBMGA005505-TA	15	0	2.56	0.01	-8	3.91368e-05	0.000144815
BGIBMGA005643-TA	15	0	2.56	0.01	-8	3.91368e-05	0.000144736
BGIBMGA001886-TA	15	0	2.56	0.01	-8	3.91368e-05	0.000144657
BGIBMGA003423-TA	15	0	2.56	0.01	-8	3.91368e-05	0.000144579
BGIBMGA014162-TA	15	0	2.56	0.01	-8	3.91368e-05	0.0001445
BGIBMGA011902-TA	15	0	2.56	0.01	-8	3.91368e-05	0.000144422
BGIBMGA012277-TA	15	0	2.56	0.01	-8	3.91368e-05	0.000144343
BGIBMGA001882-TA	15	0	2.56	0.01	-8	3.91368e-05	0.000144265
BGIBMGA008467-TA	15	0	2.56	0.01	-8	3.91368e-05	0.000144187
BGIBMGA005946-TA	15	0	2.56	0.01	-8	3.91368e-05	0.000144109
BGIBMGA007909-TA	15	0	2.56	0.01	-8	3.91368e-05	0.000144031
BGIBMGA007320-TA	15	0	2.56	0.01	-8	3.91368e-05	0.000143953
BGIBMGA001502-TA	15	0	2.56	0.01	-8	3.91368e-05	0.000143875
BGIBMGA005330-TA	14	0	2.39	0.01	-7.90087	7.70662e-05	0.000267822
BGIBMGA010149-TA	14	0	2.39	0.01	-7.90087	7.70662e-05	0.000267685
BGIBMGA004699-TA	14	0	2.39	0.01	-7.90087	7.70662e-05	0.000267548
BGIBMGA003531-TA	14	0	2.39	0.01	-7.90087	7.70662e-05	0.000267412
BGIBMGA010559-TA	14	0	2.39	0.01	-7.90087	7.70662e-05	0.000267275
BGIBMGA001678-TA	14	0	2.39	0.01	-7.90087	7.70662e-05	0.000267139
BGIBMGA008726-TA	14	0	2.39	0.01	-7.90087	7.70662e-05	0.000267003
BGIBMGA008756-TA	14	0	2.39	0.01	-7.90087	7.70662e-05	0.000266867
BGIBMGA005478-TA	14	0	2.39	0.01	-7.90087	7.70662e-05	0.000266731
BGIBMGA008066-TA	14	0	2.39	0.01	-7.90087	7.70662e-05	0.000266596
BGIBMGA001608-TA	14	0	2.39	0.01	-7.90087	7.70662e-05	0.00026646
BGIBMGA003142-TA	14	0	2.39	0.01	-7.90087	7.70662e-05	0.000266325
BGIBMGA006941-TA	14	0	2.39	0.01	-7.90087	7.70662e-05	0.00026619
BGIBMGA008315-TA	14	0	2.39	0.01	-7.90087	7.70662e-05	0.000266054
BGIBMGA007078-TA	14	0	2.39	0.01	-7.90087	7.70662e-05	0.000265919
BGIBMGA009955-TA	14	0	2.39	0.01	-7.90087	7.70662e-05	0.000265785
BGIBMGA003310-TA	14	0	2.39	0.01	-7.90087	7.70662e-05	0.00026565
BGIBMGA008875-TA	13	0	2.22	0.01	-7.79442	0.000151754	0.000497389
BGIBMGA013392-TA	13	0	2.22	0.01	-7.79442	0.000151754	0.000497149
BGIBMGA002076-TA	13	0	2.22	0.01	-7.79442	0.000151754	0.00049691
BGIBMGA006952-TA	13	0	2.22	0.01	-7.79442	0.000151754	0.000496671
BGIBMGA003686-TA	13	0	2.22	0.01	-7.79442	0.000151754	0.000496432
BGIBMGA000085-TA	13	0	2.22	0.01	-7.79442	0.000151754	0.000496193
BGIBMGA002351-TA	13	0	2.22	0.01	-7.79442	0.000151754	0.000495955
BGIBMGA000879-TA	13	0	2.22	0.01	-7.79442	0.000151754	0.000495716
BGIBMGA011796-TA	13	0	2.22	0.01	-7.79442	0.000151754	0.000495478
BGIBMGA011250-TA	13	0	2.22	0.01	-7.79442	0.000151754	0.000495241
BGIBMGA003620-TA	13	0	2.22	0.01	-7.79442	0.000151754	0.000495003
BGIBMGA005985-TA	13	0	2.22	0.01	-7.79442	0.000151754	0.000494766
BGIBMGA006914-TA	13	0	2.22	0.01	-7.79442	0.000151754	0.000494529
BGIBMGA003731-TA	13	0	2.22	0.01	-7.79442	0.000151754	0.000494292
BGIBMGA012542-TA	13	0	2.22	0.01	-7.79442	0.000151754	0.000494055
BGIBMGA002484-TA	13	0	2.22	0.01	-7.79442	0.000151754	0.000493819
BGIBMGA006677-TA	13	0	2.22	0.01	-7.79442	0.000151754	0.000493583
BGIBMGA010806-TA	13	0	2.22	0.01	-7.79442	0.000151754	0.000493347
BGIBMGA011619-TA	13	0	2.22	0.01	-7.79442	0.000151754	0.000493111
BGIBMGA008713-TA	13	0	2.22	0.01	-7.79442	0.000151754	0.000492876
BGIBMGA000221-TA	13	0	2.22	0.01	-7.79442	0.000151754	0.00049264
BGIBMGA000035-TA	13	0	2.22	0.01	-7.79442	0.000151754	0.000492405
BGIBMGA008854-TA	13	0	2.22	0.01	-7.79442	0.000151754	0.000492171
BGIBMGA007228-TA	13	0	2.22	0.01	-7.79442	0.000151754	0.000491936
BGIBMGA007928-TA	13	0	2.22	0.01	-7.79442	0.000151754	0.000491702
BGIBMGA012450-TA	13	0	2.22	0.01	-7.79442	0.000151754	0.000491467
BGIBMGA004338-TA	13	0	2.22	0.01	-7.79442	0.000151754	0.000491234
BGIBMGA003294-TA	12	0	2.05	0.01	-7.67948	0.000298826	0.000927574
BGIBMGA005145-TA	12	0	2.05	0.01	-7.67948	0.000298826	0.000927151
BGIBMGA011326-TA	12	0	2.05	0.01	-7.67948	0.000298826	0.000926729
BGIBMGA007376-TA	12	0	2.05	0.01	-7.67948	0.000298826	0.000926306
BGIBMGA007095-TA	12	0	2.05	0.01	-7.67948	0.000298826	0.000925884
BGIBMGA004754-TA	12	0	2.05	0.01	-7.67948	0.000298826	0.000925462
BGIBMGA010663-TA	12	0	2.05	0.01	-7.67948	0.000298826	0.000925041
BGIBMGA004779-TA	12	0	2.05	0.01	-7.67948	0.000298826	0.00092462
BGIBMGA008122-TA	12	0	2.05	0.01	-7.67948	0.000298826	0.0009242
BGIBMGA003897-TA	12	0	2.05	0.01	-7.67948	0.000298826	0.00092378
BGIBMGA009008-TA	12	0	2.05	0.01	-7.67948	0.000298826	0.00092336
BGIBMGA006621-TA	12	0	2.05	0.01	-7.67948	0.000298826	0.000922941
BGIBMGA006690-TA	12	0	2.05	0.01	-7.67948	0.000298826	0.000922522
BGIBMGA013034-TA	12	0	2.05	0.01	-7.67948	0.000298826	0.000922103
BGIBMGA008091-TA	12	0	2.05	0.01	-7.67948	0.000298826	0.000921685
BGIBMGA013817-TA	12	0	2.05	0.01	-7.67948	0.000298826	0.000921267
BGIBMGA001165-TA	12	0	2.05	0.01	-7.67948	0.000298826	0.00092085
BGIBMGA000727-TA	12	0	2.05	0.01	-7.67948	0.000298826	0.000920433
BGIBMGA012258-TA	12	0	2.05	0.01	-7.67948	0.000298826	0.000920016
BGIBMGA003403-TA	12	0	2.05	0.01	-7.67948	0.000298826	0.0009196
BGIBMGA006920-TA	12	0	2.05	0.01	-7.67948	0.000298826	0.000919184
BGIBMGA002247-TA	12	0	2.05	0.01	-7.67948	0.000298826	0.000918768
BGIBMGA007891-TA	12	0	2.05	0.01	-7.67948	0.000298826	0.000918353
BGIBMGA000767-TA	12	0	2.05	0.01	-7.67948	0.000298826	0.000917938
BGIBMGA008457-TA	12	0	2.05	0.01	-7.67948	0.000298826	0.000917524
BGIBMGA009243-TA	12	0	2.05	0.01	-7.67948	0.000298826	0.00091711
BGIBMGA007759-TA	12	0	2.05	0.01	-7.67948	0.000298826	0.000916696
BGIBMGA003430-TA	12	0	2.05	0.01	-7.67948	0.000298826	0.000916283
BGIBMGA008662-TA	3332	33	569.16	5.82	-6.61167	0	0
BGIBMGA003929-TA	675	7	115.3	1.23	-6.55059	2.20702e-185	5.00331e-184
BGIBMGA011941-TA	505	6	86.26	1.06	-6.34656	8.70942e-138	1.91692e-136
BGIBMGA014164-TA	1964	24	335.48	4.23	-6.30943	0	0
BGIBMGA013017-TA	142	2	24.26	0.35	-6.11508	4.2506e-39	7.35581e-38
BGIBMGA003202-TA	120	2	20.5	0.35	-5.87213	9.12468e-33	1.49175e-31
BGIBMGA009648-TA	3191	54	545.07	9.52	-5.83934	0	0
BGIBMGA014089-TA	228	4	38.95	0.71	-5.77766	5.82996e-61	1.12322e-59
BGIBMGA003747-TA	110	2	18.79	0.35	-5.74647	6.75588e-30	1.07102e-28
BGIBMGA007047-TA	209	4	35.7	0.71	-5.65196	1.61763e-55	3.04751e-54
BGIBMGA001354-TA	205	4	35.02	0.71	-5.62422	2.25498e-54	4.21322e-53
BGIBMGA002352-TA	152	3	25.96	0.53	-5.61415	1.42708e-40	2.48224e-39
BGIBMGA005149-TA	100	2	17.08	0.35	-5.60881	4.92474e-27	7.44292e-26
BGIBMGA010648-TA	1319	27	225.31	4.76	-5.56481	0	0
BGIBMGA008539-TA	273	6	46.63	1.06	-5.45912	4.30164e-71	8.57931e-70
BGIBMGA011234-TA	89	2	15.2	0.35	-5.44057	6.79036e-24	9.78416e-23
BGIBMGA007779-TA	1674	44	285.94	7.76	-5.20351	0	0
BGIBMGA003709-TA	619	17	105.73	3	-5.13928	4.4967e-155	1.00599e-153
BGIBMGA014248-TA	72	2	12.3	0.35	-5.13516	4.55342e-19	5.7561e-18
BGIBMGA010215-TA	489	14	83.53	2.47	-5.07971	4.18712e-122	9.06898e-121
BGIBMGA008448-TA	69	2	11.79	0.35	-5.07406	3.20612e-18	3.9288e-17
BGIBMGA007080-TA	69	2	11.79	0.35	-5.07406	3.20612e-18	3.92173e-17
BGIBMGA002402-TA	68	2	11.62	0.35	-5.05311	6.1405e-18	7.48415e-17
BGIBMGA014038-TA	430	13	73.45	2.29	-5.00334	1.05462e-106	2.26262e-105
BGIBMGA001894-TA	64	2	10.93	0.35	-4.96479	8.22908e-17	9.8014e-16
BGIBMGA000368-TA	64	2	10.93	0.35	-4.96479	8.22908e-17	9.78426e-16
BGIBMGA010565-TA	63	2	10.76	0.35	-4.94218	1.57281e-16	1.85064e-15
BGIBMGA007432-TA	2040	68	348.46	11.99	-4.86109	0	0
BGIBMGA001694-TA	87	3	14.86	0.53	-4.8093	3.8074e-22	5.339e-21
BGIBMGA013477-TA	227	8	38.78	1.41	-4.78155	1.21381e-55	2.29947e-54
BGIBMGA002000-TA	140	5	23.91	0.88	-4.76397	9.92876e-35	1.6673e-33
BGIBMGA005967-TA	83	3	14.18	0.53	-4.74172	5.00288e-21	6.76433e-20
BGIBMGA007293-TA	83	3	14.18	0.53	-4.74172	5.00288e-21	6.75091e-20
BGIBMGA011468-TA	166	6	28.36	1.06	-4.74172	7.21758e-41	1.25863e-39
BGIBMGA012907-TA	246	9	42.02	1.59	-4.72398	8.17632e-60	1.57082e-58
BGIBMGA011441-TA	404	15	69.01	2.64	-4.7082	4.35942e-97	9.17908e-96
BGIBMGA000060-TA	107	4	18.28	0.71	-4.6863	1.25089e-26	1.86974e-25
BGIBMGA002596-TA	132	5	22.55	0.88	-4.67948	1.69024e-32	2.74352e-31
BGIBMGA000408-TA	52	2	8.88	0.35	-4.66513	1.89162e-13	1.76474e-12
BGIBMGA012043-TA	78	3	13.32	0.53	-4.65146	1.2404e-19	1.59772e-18
BGIBMGA012877-TA	77	3	13.15	0.53	-4.63293	2.35434e-19	3.0041e-18
BGIBMGA002817-TA	76	3	12.98	0.53	-4.61415	4.46658e-19	5.65684e-18
BGIBMGA002020-TA	74	3	12.64	0.53	-4.57586	1.60538e-18	1.99967e-17
BGIBMGA012773-TA	73	3	12.47	0.53	-4.55633	3.0413e-18	3.73355e-17
BGIBMGA007835-TA	48	2	8.2	0.35	-4.5502	2.44936e-12	1.96208e-11
BGIBMGA010403-TA	386	16	65.93	2.82	-4.54717	5.51306e-91	1.15013e-89
BGIBMGA007342-TA	47	2	8.03	0.35	-4.51997	4.63792e-12	3.58031e-11
BGIBMGA003964-TA	70	3	11.96	0.53	-4.49608	2.06144e-17	2.47701e-16
BGIBMGA006396-TA	246	11	42.02	1.94	-4.43695	1.20418e-57	2.29402e-56
BGIBMGA006330-TA	44	2	7.52	0.35	-4.42531	3.13354e-11	2.27684e-10
BGIBMGA006484-TA	44	2	7.52	0.35	-4.42531	3.13354e-11	2.27441e-10
BGIBMGA001289-TA	43	2	7.35	0.35	-4.39232	5.9137e-11	4.21584e-10
BGIBMGA013992-TA	42	2	7.17	0.35	-4.35655	1.11502e-10	7.79369e-10
BGIBMGA000771-TA	62	3	10.59	0.53	-4.32057	3.30756e-15	3.72429e-14
BGIBMGA006993-TA	82	4	14.01	0.71	-4.30249	1.03161e-19	1.3313e-18
BGIBMGA004058-TA	39	2	6.66	0.35	-4.2501	7.42968e-10	4.83534e-09
BGIBMGA007782-TA	117	6	19.99	1.06	-4.23714	2.52214e-27	3.83738e-26
BGIBMGA006885-TA	78	4	13.32	0.71	-4.22963	1.28371e-18	1.60488e-17
BGIBMGA008130-TA	38	2	6.49	0.35	-4.21279	1.39509e-09	8.85078e-09
BGIBMGA003716-TA	38	2	6.49	0.35	-4.21279	1.39509e-09	8.84253e-09
BGIBMGA012251-TA	38	2	6.49	0.35	-4.21279	1.39509e-09	8.8343e-09
BGIBMGA009647-TA	6850	366	1170.08	64.51	-4.18094	0	0
BGIBMGA003106-TA	37	2	6.32	0.35	-4.1745	2.61658e-09	1.62071e-08
BGIBMGA007816-TA	37	2	6.32	0.35	-4.1745	2.61658e-09	1.61923e-08
BGIBMGA008811-TA	37	2	6.32	0.35	-4.1745	2.61658e-09	1.61776e-08
BGIBMGA003968-TA	110	6	18.79	1.06	-4.14783	2.03478e-25	3.00185e-24
BGIBMGA009175-TA	55	3	9.39	0.53	-4.14706	2.71386e-13	2.46093e-12
BGIBMGA010508-TA	55	3	9.39	0.53	-4.14706	2.71386e-13	2.45765e-12
BGIBMGA010116-TA	36	2	6.15	0.35	-4.13516	4.9016e-09	2.96846e-08
BGIBMGA002897-TA	54	3	9.22	0.53	-4.1207	5.07726e-13	4.41566e-12
BGIBMGA005763-TA	89	5	15.2	0.88	-4.11042	1.16037e-20	1.55348e-19
BGIBMGA006227-TA	35	2	5.98	0.35	-4.09472	9.1704e-09	5.43748e-08
BGIBMGA012541-TA	123	7	21.01	1.23	-4.09435	5.35356e-28	8.23746e-27
BGIBMGA014160-TA	53	3	9.05	0.53	-4.09385	9.4904e-13	8.02789e-12
BGIBMGA010547-TA	314	18	53.64	3.17	-4.08075	3.03576e-69	6.0193e-68
BGIBMGA007104-TA	87	5	14.86	0.88	-4.07779	4.04116e-20	5.29555e-19
BGIBMGA010942-TA	87	5	14.86	0.88	-4.07779	4.04116e-20	5.28537e-19
BGIBMGA000548-TA	34	2	5.81	0.35	-4.05311	1.71339e-08	9.92567e-08
BGIBMGA012976-TA	33	2	5.64	0.35	-4.01027	3.19674e-08	1.79678e-07
BGIBMGA011631-TA	33	2	5.64	0.35	-4.01027	3.19674e-08	1.7953e-07
BGIBMGA011615-TA	66	4	11.27	0.71	-3.98852	2.32866e-15	2.64394e-14
BGIBMGA012103-TA	49	3	8.37	0.53	-3.98116	1.14754e-11	8.54809e-11
BGIBMGA008014-TA	32	2	5.47	0.35	-3.96611	5.9554e-08	3.24281e-07
BGIBMGA013084-TA	48	3	8.2	0.53	-3.95156	2.1344e-11	1.56592e-10
BGIBMGA000065-TA	64	4	10.93	0.71	-3.94433	8.04904e-15	8.87221e-14
BGIBMGA005229-TA	252	16	43.05	2.82	-3.93225	2.03906e-54	3.82029e-53
BGIBMGA006171-TA	47	3	8.03	0.53	-3.92134	3.96556e-11	2.86e-10
BGIBMGA009929-TA	31	2	5.3	0.35	-3.92057	1.10772e-07	5.83548e-07
BGIBMGA009013-TA	608	39	103.86	6.87	-3.91819	8.76722e-129	1.91109e-127
BGIBMGA002400-TA	247	16	42.19	2.82	-3.90313	4.43842e-53	8.27005e-52
BGIBMGA002043-TA	46	3	7.86	0.53	-3.89047	7.35926e-11	5.20274e-10
BGIBMGA009656-TA	30	2	5.12	0.35	-3.87072	2.05694e-07	1.04788e-06
BGIBMGA000944-TA	1432	98	244.61	17.27	-3.82414	1.7178e-295	3.96026e-294
BGIBMGA000812-TA	29	2	4.95	0.35	-3.822	3.81284e-07	1.89417e-06
BGIBMGA000404-TA	29	2	4.95	0.35	-3.822	3.81284e-07	1.89278e-06
BGIBMGA012333-TA	29	2	4.95	0.35	-3.822	3.81284e-07	1.8914e-06
BGIBMGA011193-TA	29	2	4.95	0.35	-3.822	3.81284e-07	1.89002e-06
BGIBMGA001054-TA	29	2	4.95	0.35	-3.822	3.81284e-07	1.88865e-06
BGIBMGA012167-TA	158	11	26.99	1.94	-3.7983	8.83268e-34	1.46873e-32
BGIBMGA011993-TA	99	7	16.91	1.23	-3.78115	1.46594e-21	2.02228e-20
BGIBMGA002655-TA	57	4	9.74	0.71	-3.77803	6.00836e-13	5.19223e-12
BGIBMGA007204-TA	57	4	9.74	0.71	-3.77803	6.00836e-13	5.18564e-12
BGIBMGA011410-TA	28	2	4.78	0.35	-3.77158	7.05432e-07	3.37862e-06
BGIBMGA013227-TA	56	4	9.57	0.71	-3.75263	1.10818e-12	9.20236e-12
BGIBMGA007961-TA	96	7	16.4	1.23	-3.73697	9.13968e-21	1.22602e-19
BGIBMGA013010-TA	27	2	4.61	0.35	-3.71934	1.30255e-06	6.07171e-06
BGIBMGA004131-TA	27	2	4.61	0.35	-3.71934	1.30255e-06	6.06755e-06
BGIBMGA003396-TA	27	2	4.61	0.35	-3.71934	1.30255e-06	6.0634e-06
BGIBMGA005791-TA	27	2	4.61	0.35	-3.71934	1.30255e-06	6.05925e-06
BGIBMGA001750-TA	27	2	4.61	0.35	-3.71934	1.30255e-06	6.05511e-06
BGIBMGA003188-TA	27	2	4.61	0.35	-3.71934	1.30255e-06	6.05098e-06
BGIBMGA005279-TA	348	26	59.44	4.58	-3.69801	3.64302e-71	7.28711e-70
BGIBMGA010074-TA	26	2	4.44	0.35	-3.66513	2.39996e-06	1.07382e-05
BGIBMGA010211-TA	26	2	4.44	0.35	-3.66513	2.39996e-06	1.07312e-05
BGIBMGA011238-TA	26	2	4.44	0.35	-3.66513	2.39996e-06	1.07241e-05
BGIBMGA012921-TA	64	5	10.93	0.88	-3.63465	5.63816e-14	5.72315e-13
BGIBMGA011162-TA	64	5	10.93	0.88	-3.63465	5.63816e-14	5.71462e-13
BGIBMGA011288-TA	77	6	13.15	1.06	-3.63293	1.39308e-16	1.642e-15
BGIBMGA004079-TA	51	4	8.71	0.71	-3.61678	2.32526e-11	1.70227e-10
BGIBMGA012878-TA	25	2	4.27	0.35	-3.60881	4.4119e-06	1.90148e-05
BGIBMGA011219-TA	25	2	4.27	0.35	-3.60881	4.4119e-06	1.90027e-05
BGIBMGA003721-TA	25	2	4.27	0.35	-3.60881	4.4119e-06	1.89907e-05
BGIBMGA005561-TA	112	9	19.13	1.59	-3.58874	2.50834e-23	3.56887e-22
BGIBMGA014618-TA	50	4	8.54	0.71	-3.58835	4.25832e-11	3.06464e-10
BGIBMGA009220-TA	161	13	27.5	2.29	-3.58601	6.75074e-33	1.10631e-31
BGIBMGA008378-TA	37	3	6.32	0.53	-3.57586	1.80892e-08	1.04435e-07
BGIBMGA007097-TA	257	21	43.9	3.7	-3.56862	1.83486e-51	3.391e-50
BGIBMGA007269-TA	49	4	8.37	0.71	-3.55934	7.78794e-11	5.48868e-10
BGIBMGA012536-TA	49	4	8.37	0.71	-3.55934	7.78794e-11	5.483e-10
BGIBMGA010829-TA	24	2	4.1	0.35	-3.5502	8.09072e-06	3.33889e-05
BGIBMGA000770-TA	24	2	4.1	0.35	-3.5502	8.09072e-06	3.33687e-05
BGIBMGA008251-TA	60	5	10.25	0.88	-3.54198	6.29264e-13	5.39675e-12
BGIBMGA013580-TA	228	19	38.95	3.35	-3.53939	1.59335e-45	2.85168e-44
BGIBMGA011983-TA	71	6	12.13	1.06	-3.51644	5.16688e-15	5.77011e-14
BGIBMGA006909-TA	129	11	22.04	1.94	-3.506	3.66108e-26	5.46031e-25
BGIBMGA005903-TA	47	4	8.03	0.71	-3.49951	2.59394e-10	1.76062e-09
BGIBMGA010259-TA	338	29	57.74	5.11	-3.49818	4.19746e-66	8.25056e-65
BGIBMGA003700-TA	128	11	21.86	1.94	-3.49416	6.65152e-26	9.89868e-25
BGIBMGA010449-TA	23	2	3.93	0.35	-3.4891	1.47982e-05	5.8821e-05
BGIBMGA013879-TA	23	2	3.93	0.35	-3.4891	1.47982e-05	5.87866e-05
BGIBMGA010658-TA	23	2	3.93	0.35	-3.4891	1.47982e-05	5.87523e-05
BGIBMGA001770-TA	23	2	3.93	0.35	-3.4891	1.47982e-05	5.8718e-05
BGIBMGA011533-TA	23	2	3.93	0.35	-3.4891	1.47982e-05	5.86838e-05
BGIBMGA006972-TA	92	8	15.71	1.41	-3.47792	6.53186e-19	8.21131e-18
BGIBMGA007823-TA	46	4	7.86	0.71	-3.46864	4.72354e-10	3.12194e-09
BGIBMGA005022-TA	171	15	29.21	2.64	-3.46785	6.57716e-34	1.09635e-32
BGIBMGA012334-TA	34	3	5.81	0.53	-3.45447	1.10044e-07	5.80161e-07
BGIBMGA010628-TA	56	5	9.57	0.88	-3.44294	6.8919e-12	5.24293e-11
BGIBMGA009405-TA	56	5	9.57	0.88	-3.44294	6.8919e-12	5.23707e-11
BGIBMGA011908-TA	45	4	7.69	0.71	-3.43709	8.58812e-10	5.55736e-09
BGIBMGA012412-TA	78	7	13.32	1.23	-3.43686	4.66186e-16	5.40125e-15
BGIBMGA001024-TA	67	6	11.44	1.06	-3.43195	5.63212e-14	5.73414e-13
BGIBMGA001198-TA	344	31	58.76	5.46	-3.42786	4.32698e-66	8.48063e-65
BGIBMGA000695-TA	22	2	3.76	0.35	-3.42531	2.69902e-05	0.000102893
BGIBMGA003041-TA	22	2	3.76	0.35	-3.42531	2.69902e-05	0.000102835
BGIBMGA003446-TA	22	2	3.76	0.35	-3.42531	2.69902e-05	0.000102777
BGIBMGA013799-TA	22	2	3.76	0.35	-3.42531	2.69902e-05	0.00010272
BGIBMGA007470-TA	22	2	3.76	0.35	-3.42531	2.69902e-05	0.000102662
BGIBMGA011782-TA	22	2	3.76	0.35	-3.42531	2.69902e-05	0.000102605
BGIBMGA002430-TA	684	62	116.84	10.93	-3.41817	1.55306e-129	3.39627e-128
BGIBMGA003355-TA	43	4	7.35	0.71	-3.37185	2.825e-09	1.74503e-08
BGIBMGA005494-TA	681	64	116.33	11.28	-3.36638	3.06346e-127	6.65642e-126
BGIBMGA004712-TA	21	2	3.59	0.35	-3.35856	4.90774e-05	0.000176507
BGIBMGA014397-TA	21	2	3.59	0.35	-3.35856	4.90774e-05	0.000176414
BGIBMGA006260-TA	21	2	3.59	0.35	-3.35856	4.90774e-05	0.000176321
BGIBMGA010686-TA	21	2	3.59	0.35	-3.35856	4.90774e-05	0.000176228
BGIBMGA007942-TA	42	4	7.17	0.71	-3.33608	5.11034e-09	3.08663e-08
BGIBMGA008249-TA	42	4	7.17	0.71	-3.33608	5.11034e-09	3.08389e-08
BGIBMGA010740-TA	31	3	5.3	0.53	-3.32193	6.57116e-07	3.19218e-06
BGIBMGA008380-TA	31	3	5.3	0.53	-3.32193	6.57116e-07	3.1899e-06
BGIBMGA011215-TA	31	3	5.3	0.53	-3.32193	6.57116e-07	3.18762e-06
BGIBMGA005512-TA	72	7	12.3	1.23	-3.32193	1.61942e-14	1.73171e-13
BGIBMGA009792-TA	3920	380	669.6	66.98	-3.3215	0	0
BGIBMGA011428-TA	477	47	81.48	8.28	-3.29874	5.30472e-88	1.09992e-86
BGIBMGA001865-TA	364	36	62.18	6.35	-3.29162	1.9554e-67	3.85468e-66
BGIBMGA008006-TA	20	2	3.42	0.35	-3.28857	8.8946e-05	0.000304287
BGIBMGA004896-TA	442	44	75.5	7.76	-3.28235	2.4679e-81	5.02521e-80
BGIBMGA005417-TA	1179	118	201.39	20.8	-3.27534	1.2096e-213	2.75133e-212
BGIBMGA004036-TA	129	13	22.04	2.29	-3.2667	1.17435e-24	1.72128e-23
BGIBMGA003044-TA	40	4	6.83	0.71	-3.26599	1.66299e-08	9.65014e-08
BGIBMGA000792-TA	79	8	13.49	1.41	-3.25812	1.41157e-15	1.62438e-14
BGIBMGA013329-TA	49	5	8.37	0.88	-3.24965	4.30842e-10	2.85869e-09
BGIBMGA001399-TA	68	7	11.62	1.23	-3.23988	1.68567e-13	1.59447e-12
BGIBMGA002660-TA	39	4	6.66	0.71	-3.22963	2.99104e-08	1.68534e-07
BGIBMGA004431-TA	29	3	4.95	0.53	-3.22336	2.13724e-06	9.63884e-06
BGIBMGA012855-TA	29	3	4.95	0.53	-3.22336	2.13724e-06	9.63245e-06
BGIBMGA009017-TA	29	3	4.95	0.53	-3.22336	2.13724e-06	9.62607e-06
BGIBMGA002752-TA	29	3	4.95	0.53	-3.22336	2.13724e-06	9.6197e-06
BGIBMGA002609-TA	29	3	4.95	0.53	-3.22336	2.13724e-06	9.61334e-06
BGIBMGA013631-TA	19	2	3.25	0.35	-3.21501	0.000160626	0.000517979
BGIBMGA002379-TA	19	2	3.25	0.35	-3.21501	0.000160626	0.000517733
BGIBMGA013725-TA	19	2	3.25	0.35	-3.21501	0.000160626	0.000517488
BGIBMGA002574-TA	19	2	3.25	0.35	-3.21501	0.000160626	0.000517243
BGIBMGA013600-TA	19	2	3.25	0.35	-3.21501	0.000160626	0.000516998
BGIBMGA008090-TA	19	2	3.25	0.35	-3.21501	0.000160626	0.000516754
BGIBMGA001734-TA	105	11	17.94	1.94	-3.20905	5.0963e-20	6.63983e-19
BGIBMGA010465-TA	76	8	12.98	1.41	-3.20252	8.10364e-15	8.91794e-14
BGIBMGA003860-TA	57	6	9.74	1.06	-3.19986	2.03056e-11	1.49134e-10
BGIBMGA012940-TA	75	8	12.81	1.41	-3.1835	1.44768e-14	1.56033e-13
BGIBMGA007935-TA	103	11	17.59	1.94	-3.18063	1.62412e-19	2.07625e-18
BGIBMGA013317-TA	56	6	9.57	1.06	-3.17445	3.63062e-11	2.624e-10
BGIBMGA013545-TA	1546	166	264.08	29.26	-3.17397	1.79609e-271	4.12676e-270
BGIBMGA006168-TA	28	3	4.78	0.53	-3.17295	3.839e-06	1.663e-05
BGIBMGA003235-TA	186	20	31.77	3.53	-3.16993	4.84132e-34	8.08988e-33
BGIBMGA007016-TA	55	6	9.39	1.06	-3.14706	6.4813e-11	4.60599e-10
BGIBMGA007416-TA	291	32	49.71	5.64	-3.13977	6.32308e-52	1.17495e-50
BGIBMGA009233-TA	18	2	3.07	0.35	-3.13281	0.000288942	0.000900593
BGIBMGA009112-TA	18	2	3.07	0.35	-3.13281	0.000288942	0.000900181
BGIBMGA012915-TA	18	2	3.07	0.35	-3.13281	0.000288942	0.000899769
BGIBMGA001738-TA	18	2	3.07	0.35	-3.13281	0.000288942	0.000899357
BGIBMGA013532-TA	18	2	3.07	0.35	-3.13281	0.000288942	0.000898945
BGIBMGA002393-TA	18	2	3.07	0.35	-3.13281	0.000288942	0.000898534
BGIBMGA000946-TA	18	2	3.07	0.35	-3.13281	0.000288942	0.000898124
BGIBMGA013269-TA	117	13	19.99	2.29	-3.12586	1.22484e-21	1.69311e-20
BGIBMGA002540-TA	126	14	21.52	2.47	-3.1231	3.3709e-23	4.77614e-22
BGIBMGA008123-TA	27	3	4.61	0.53	-3.1207	6.87584e-06	2.85312e-05
BGIBMGA013902-TA	27	3	4.61	0.53	-3.1207	6.87584e-06	2.85138e-05
BGIBMGA005299-TA	933	104	159.37	18.33	-3.1201	6.7669e-162	1.51887e-160
BGIBMGA011671-TA	36	4	6.15	0.71	-3.1147	1.71791e-07	8.88477e-07
BGIBMGA006417-TA	36	4	6.15	0.71	-3.1147	1.71791e-07	8.87802e-07
BGIBMGA005188-TA	36	4	6.15	0.71	-3.1147	1.71791e-07	8.87128e-07
BGIBMGA003971-TA	36	4	6.15	0.71	-3.1147	1.71791e-07	8.86455e-07
BGIBMGA001461-TA	116	13	19.81	2.29	-3.11281	2.17482e-21	2.98807e-20
BGIBMGA008928-TA	107	12	18.28	2.12	-3.10813	7.92604e-20	1.02872e-18
BGIBMGA009874-TA	230	26	39.29	4.58	-3.10074	7.16354e-41	1.25242e-39
BGIBMGA004848-TA	53	6	9.05	1.06	-3.09385	2.05534e-10	1.40345e-09
BGIBMGA005087-TA	130	15	22.21	2.64	-3.0726	1.6274e-23	2.3252e-22
BGIBMGA011012-TA	26	3	4.44	0.53	-3.0665	1.22771e-05	4.89143e-05
BGIBMGA009859-TA	52	6	8.88	1.06	-3.0665	3.65068e-10	2.43893e-09
BGIBMGA004194-TA	112	13	19.13	2.29	-3.06242	2.1436e-20	2.83631e-19
BGIBMGA006320-TA	291	34	49.71	5.99	-3.05291	1.45781e-50	2.67238e-49
BGIBMGA008869-TA	111	13	18.96	2.29	-3.04954	3.78992e-20	4.97592e-19
BGIBMGA007451-TA	897	105	153.22	18.51	-3.04923	2.62264e-152	5.82895e-151
BGIBMGA010931-TA	51	6	8.71	1.06	-3.03861	6.47266e-10	4.23682e-09
BGIBMGA002036-TA	34	4	5.81	0.71	-3.03265	5.44452e-07	2.66198e-06
BGIBMGA006763-TA	34	4	5.81	0.71	-3.03265	5.44452e-07	2.66007e-06
BGIBMGA008727-TA	25	3	4.27	0.53	-3.01017	2.18494e-05	8.48161e-05
BGIBMGA012974-TA	25	3	4.27	0.53	-3.01017	2.18494e-05	8.47677e-05
BGIBMGA001317-TA	25	3	4.27	0.53	-3.01017	2.18494e-05	8.47194e-05
BGIBMGA007084-TA	25	3	4.27	0.53	-3.01017	2.18494e-05	8.46711e-05
BGIBMGA005775-TA	25	3	4.27	0.53	-3.01017	2.18494e-05	8.46229e-05
BGIBMGA004787-TA	66	8	11.27	1.41	-2.99872	2.5326e-12	2.02162e-11
BGIBMGA002947-TA	74	9	12.64	1.59	-2.9909	1.20453e-13	1.16198e-12
BGIBMGA008389-TA	74	9	12.64	1.59	-2.9909	1.20453e-13	1.16034e-12
BGIBMGA008718-TA	33	4	5.64	0.71	-2.9898	9.65454e-07	4.57565e-06
BGIBMGA011398-TA	213	26	36.38	4.58	-2.98973	1.1162e-36	1.89782e-35
BGIBMGA004515-TA	221	27	37.75	4.76	-2.98744	5.51076e-38	9.51236e-37
BGIBMGA005329-TA	278	34	47.49	5.99	-2.987	2.279e-47	4.1222e-46
BGIBMGA000532-TA	261	32	44.58	5.64	-2.98263	1.63063e-44	2.8805e-43
BGIBMGA004566-TA	49	6	8.37	1.06	-2.98116	2.02324e-09	1.26355e-08
BGIBMGA001677-TA	114	14	19.47	2.47	-2.97867	3.13276e-20	4.12106e-19
BGIBMGA013960-TA	24	3	4.1	0.53	-2.95156	3.87488e-05	0.000144321
BGIBMGA005424-TA	24	3	4.1	0.53	-2.95156	3.87488e-05	0.000144242
BGIBMGA010399-TA	96	12	16.4	2.12	-2.95156	4.12394e-17	4.92051e-16
BGIBMGA004879-TA	32	4	5.47	0.71	-2.94565	1.70721e-06	7.78198e-06
BGIBMGA002412-TA	32	4	5.47	0.71	-2.94565	1.70721e-06	7.77676e-06
BGIBMGA012451-TA	157	20	26.82	3.53	-2.92557	7.04684e-27	1.0603e-25
BGIBMGA014453-TA	2231	286	381.09	50.41	-2.91835	0	0
BGIBMGA002526-TA	170	22	29.04	3.88	-2.90391	9.082e-29	1.4102e-27
BGIBMGA007868-TA	656	85	112.05	14.98	-2.90303	1.63231e-106	3.48005e-105
BGIBMGA003035-TA	31	4	5.3	0.71	-2.9001	3.00992e-06	1.32238e-05
BGIBMGA009344-TA	31	4	5.3	0.71	-2.9001	3.00992e-06	1.32153e-05
BGIBMGA001251-TA	31	4	5.3	0.71	-2.9001	3.00992e-06	1.32068e-05
BGIBMGA002870-TA	23	3	3.93	0.53	-2.89047	6.84606e-05	0.000241244
BGIBMGA004926-TA	23	3	3.93	0.53	-2.89047	6.84606e-05	0.000241119
BGIBMGA010165-TA	23	3	3.93	0.53	-2.89047	6.84606e-05	0.000240994
BGIBMGA006378-TA	53	7	9.05	1.23	-2.87926	8.99964e-10	5.81811e-09
BGIBMGA005370-TA	128	17	21.86	3	-2.86526	9.76284e-22	1.35504e-20
BGIBMGA006997-TA	901	120	153.9	21.15	-2.86326	1.34484e-143	2.96957e-142
BGIBMGA006678-TA	60	8	10.25	1.41	-2.86186	7.41238e-11	5.23485e-10
BGIBMGA005038-TA	45	6	7.69	1.06	-2.85892	1.9288e-08	1.11262e-07
BGIBMGA005735-TA	1094	147	186.87	25.91	-2.85045	3.63986e-173	8.22415e-172
BGIBMGA010655-TA	30	4	5.12	0.71	-2.85025	5.29012e-06	2.24023e-05
BGIBMGA006483-TA	30	4	5.12	0.71	-2.85025	5.29012e-06	2.23884e-05
BGIBMGA012129-TA	37	5	6.32	0.88	-2.84435	4.18838e-07	2.06564e-06
BGIBMGA002010-TA	126	17	21.52	3	-2.84264	2.95968e-21	4.04192e-20
BGIBMGA014594-TA	44	6	7.52	1.06	-2.82667	3.37028e-08	1.88652e-07
BGIBMGA002547-TA	66	9	11.27	1.59	-2.82539	1.07058e-11	7.99236e-11
BGIBMGA007730-TA	58	8	9.91	1.41	-2.81319	2.25298e-10	1.53225e-09
BGIBMGA009534-TA	36	5	6.15	0.88	-2.80501	7.31576e-07	3.49891e-06
BGIBMGA000728-TA	310	43	52.95	7.58	-2.80436	1.89977e-49	3.4639e-48
BGIBMGA009165-TA	29	4	4.95	0.71	-2.80154	9.26702e-06	3.80586e-05
BGIBMGA012009-TA	79	11	13.49	1.94	-2.79776	1.29289e-13	1.23844e-12
BGIBMGA010193-TA	312	44	53.29	7.76	-2.77974	2.53894e-49	4.61693e-48
BGIBMGA001309-TA	458	65	78.23	11.46	-2.77111	2.1078e-71	4.22866e-70
BGIBMGA001105-TA	35	5	5.98	0.88	-2.76457	1.27409e-06	5.9472e-06
BGIBMGA004010-TA	21	3	3.59	0.53	-2.75992	0.000211058	0.000667941
BGIBMGA001560-TA	21	3	3.59	0.53	-2.75992	0.000211058	0.00066763
BGIBMGA006379-TA	21	3	3.59	0.53	-2.75992	0.000211058	0.00066732
BGIBMGA005945-TA	42	6	7.17	1.06	-2.75791	1.02148e-07	5.3979e-07
BGIBMGA007507-TA	28	4	4.78	0.71	-2.75112	1.61768e-05	6.38529e-05
BGIBMGA006043-TA	28	4	4.78	0.71	-2.75112	1.61768e-05	6.38159e-05
BGIBMGA005351-TA	28	4	4.78	0.71	-2.75112	1.61768e-05	6.37789e-05
BGIBMGA005468-TA	55	8	9.39	1.41	-2.73543	1.17676e-09	7.50764e-09
BGIBMGA007687-TA	150	22	25.62	3.88	-2.72314	5.51846e-24	7.98533e-23
BGIBMGA009931-TA	75	11	12.81	1.94	-2.72314	1.15975e-12	9.61889e-12
BGIBMGA010561-TA	184	27	31.43	4.76	-2.72311	4.36126e-29	6.8186e-28
BGIBMGA010555-TA	34	5	5.81	0.88	-2.72296	2.2121e-06	9.93036e-06
BGIBMGA012553-TA	34	5	5.81	0.88	-2.72296	2.2121e-06	9.92381e-06
BGIBMGA006317-TA	27	4	4.61	0.71	-2.69888	2.8134e-05	0.000106715
BGIBMGA012830-TA	27	4	4.61	0.71	-2.69888	2.8134e-05	0.000106655
BGIBMGA005493-TA	80	12	13.67	2.12	-2.68888	2.88014e-13	2.58756e-12
BGIBMGA002887-TA	378	57	64.57	10.05	-2.68367	2.96866e-57	5.63962e-56
BGIBMGA011439-TA	139	21	23.74	3.7	-2.68172	5.63652e-22	7.87145e-21
BGIBMGA000448-TA	33	5	5.64	0.88	-2.68012	3.82828e-06	1.65941e-05
BGIBMGA004139-TA	66	10	11.27	1.76	-2.67884	4.12774e-11	2.97381e-10
BGIBMGA012110-TA	111	17	18.96	3	-2.65992	1.07236e-17	1.29311e-16
BGIBMGA011063-TA	618	95	105.56	16.74	-2.65669	1.62607e-91	3.40274e-90
BGIBMGA007231-TA	247	38	42.19	6.7	-2.65467	1.58572e-37	2.71649e-36
BGIBMGA010225-TA	39	6	6.66	1.06	-2.65146	5.2833e-07	2.58688e-06
BGIBMGA001939-TA	26	4	4.44	0.71	-2.64467	4.87362e-05	0.000176682
BGIBMGA004166-TA	26	4	4.44	0.71	-2.64467	4.87362e-05	0.000176588
BGIBMGA001169-TA	45	7	7.69	1.23	-2.64433	7.36676e-08	3.98579e-07
BGIBMGA009023-TA	1551	241	264.93	42.48	-2.64076	1.72555e-225	3.93808e-224
BGIBMGA008078-TA	32	5	5.47	0.88	-2.63597	6.60278e-06	2.74484e-05
BGIBMGA014598-TA	64	10	10.93	1.76	-2.63465	1.21572e-10	8.47141e-10
BGIBMGA012327-TA	229	36	39.12	6.35	-2.62308	1.80432e-34	3.02245e-33
BGIBMGA006786-TA	165	26	28.18	4.58	-2.62125	3.2461e-25	4.77851e-24
BGIBMGA011607-TA	139	22	23.74	3.88	-2.61319	2.0603e-21	2.83646e-20
BGIBMGA011275-TA	44	7	7.52	1.23	-2.61207	1.26369e-07	6.62125e-07
BGIBMGA003823-TA	599	95	102.32	16.74	-2.61172	4.07922e-87	8.43245e-86
BGIBMGA002261-TA	710	113	121.28	19.92	-2.60605	1.01986e-102	2.16752e-101
BGIBMGA005812-TA	5259	841	898.32	148.23	-2.59939	0	0
BGIBMGA007419-TA	81	13	13.84	2.29	-2.59542	6.10504e-13	5.25574e-12
BGIBMGA005308-TA	31	5	5.3	0.88	-2.59042	1.13473e-05	4.58e-05
BGIBMGA000864-TA	31	5	5.3	0.88	-2.59042	1.13473e-05	4.57728e-05
BGIBMGA008442-TA	31	5	5.3	0.88	-2.59042	1.13473e-05	4.57457e-05
BGIBMGA008870-TA	31	5	5.3	0.88	-2.59042	1.13473e-05	4.57186e-05
BGIBMGA000072-TA	56	9	9.57	1.59	-2.58949	2.50306e-09	1.55322e-08
BGIBMGA007076-TA	62	10	10.59	1.76	-2.58906	3.55294e-10	2.3877e-09
BGIBMGA002507-TA	25	4	4.27	0.71	-2.58835	8.407e-05	0.000288331
BGIBMGA006904-TA	25	4	4.27	0.71	-2.58835	8.407e-05	0.000288186
BGIBMGA009151-TA	25	4	4.27	0.71	-2.58835	8.407e-05	0.00028804
BGIBMGA012689-TA	80	13	13.67	2.29	-2.57759	1.04001e-12	8.67866e-12
BGIBMGA001142-TA	55	9	9.39	1.59	-2.5621	4.27024e-09	2.61403e-08
BGIBMGA002675-TA	121	20	20.67	3.53	-2.5498	2.34474e-18	2.89938e-17
BGIBMGA012007-TA	314	52	53.64	9.17	-2.54832	3.03074e-45	5.39583e-44
BGIBMGA014404-TA	120	20	20.5	3.53	-2.53788	3.9732e-18	4.8513e-17
BGIBMGA012916-TA	54	9	9.22	1.59	-2.53574	7.26828e-09	4.3552e-08
BGIBMGA001849-TA	24	4	4.1	0.71	-2.52973	0.000144371	0.00047548
BGIBMGA004056-TA	41	7	7	1.23	-2.5087	6.27122e-07	3.04865e-06
BGIBMGA006009-TA	35	6	5.98	1.06	-2.49608	4.52916e-06	1.94585e-05
BGIBMGA004347-TA	35	6	5.98	1.06	-2.49608	4.52916e-06	1.94462e-05
BGIBMGA001679-TA	93	16	15.89	2.82	-2.49435	4.34704e-14	4.51362e-13
BGIBMGA009010-TA	46	8	7.86	1.41	-2.47883	1.48535e-07	7.72315e-07
BGIBMGA010132-TA	40	7	6.83	1.23	-2.47323	1.06322e-06	5.00411e-06
BGIBMGA000503-TA	40	7	6.83	1.23	-2.47323	1.06322e-06	5.00064e-06
BGIBMGA004936-TA	40	7	6.83	1.23	-2.47323	1.06322e-06	4.99719e-06
BGIBMGA000929-TA	23	4	3.93	0.71	-2.46864	0.000246734	0.000776151
BGIBMGA009883-TA	23	4	3.93	0.71	-2.46864	0.000246734	0.000775792
BGIBMGA003318-TA	23	4	3.93	0.71	-2.46864	0.000246734	0.000775433
BGIBMGA000420-TA	23	4	3.93	0.71	-2.46864	0.000246734	0.000775075
BGIBMGA002923-TA	108	19	18.45	3.35	-2.46139	6.31608e-16	7.30538e-15
BGIBMGA006507-TA	85	15	14.52	2.64	-2.45943	8.54884e-13	7.26758e-12
BGIBMGA002428-TA	34	6	5.81	1.06	-2.45447	7.6838e-06	3.17482e-05
BGIBMGA003588-TA	51	9	8.71	1.59	-2.45365	3.5319e-08	1.97212e-07
BGIBMGA001956-TA	56	10	9.57	1.76	-2.44294	8.42618e-09	5.00493e-08
BGIBMGA000173-TA	28	5	4.78	0.88	-2.44144	5.62538e-05	0.000200515
BGIBMGA004658-TA	39	7	6.66	1.23	-2.43686	1.79672e-06	8.17903e-06
BGIBMGA005041-TA	39	7	6.66	1.23	-2.43686	1.79672e-06	8.17356e-06
BGIBMGA007465-TA	39	7	6.66	1.23	-2.43686	1.79672e-06	8.16809e-06
BGIBMGA008588-TA	44	8	7.52	1.41	-2.41504	4.22818e-07	2.08225e-06
BGIBMGA013676-TA	44	8	7.52	1.41	-2.41504	4.22818e-07	2.08074e-06
BGIBMGA010361-TA	66	12	11.27	2.12	-2.41035	4.83542e-10	3.18969e-09
BGIBMGA005849-TA	126	23	21.52	4.05	-2.40968	6.30536e-18	7.67133e-17
BGIBMGA002097-TA	60	11	10.25	1.94	-2.4015	3.38298e-09	2.0765e-08
BGIBMGA004195-TA	130	24	22.21	4.23	-2.39248	2.5706e-18	3.17289e-17
BGIBMGA006172-TA	27	5	4.61	0.88	-2.38919	9.5094e-05	0.00032434
BGIBMGA007000-TA	59	11	10.08	1.94	-2.37737	5.66348e-09	3.40861e-08
BGIBMGA000364-TA	59	11	10.08	1.94	-2.37737	5.66348e-09	3.4056e-08
BGIBMGA013086-TA	166	31	28.36	5.46	-2.37688	8.08674e-23	1.14341e-21
BGIBMGA007417-TA	1187	222	202.76	39.13	-2.37343	3.40368e-153	7.58965e-152
BGIBMGA011655-TA	80	15	13.67	2.64	-2.3724	1.12709e-11	8.40496e-11
BGIBMGA004310-TA	32	6	5.47	1.06	-2.36748	2.18626e-05	8.46258e-05
BGIBMGA006102-TA	69	13	11.79	2.29	-2.36414	3.24632e-10	2.18596e-09
BGIBMGA011574-TA	244	46	41.68	8.11	-2.36158	1.25589e-32	2.04338e-31
BGIBMGA010382-TA	42	8	7.17	1.41	-2.34628	1.18882e-06	5.56445e-06
BGIBMGA008004-TA	63	12	10.76	2.12	-2.34354	2.2586e-09	1.40795e-08
BGIBMGA006180-TA	183	35	31.26	6.17	-2.34098	1.33447e-24	1.94758e-23
BGIBMGA008909-TA	26	5	4.44	0.88	-2.33498	0.000159988	0.000517148
BGIBMGA012610-TA	26	5	4.44	0.88	-2.33498	0.000159988	0.000516902
BGIBMGA008749-TA	26	5	4.44	0.88	-2.33498	0.000159988	0.000516656
BGIBMGA002101-TA	26	5	4.44	0.88	-2.33498	0.000159988	0.000516411
BGIBMGA003564-TA	119	23	20.33	4.05	-2.32762	2.22768e-16	2.60765e-15
BGIBMGA003949-TA	114	22	19.47	3.88	-2.32712	9.16142e-16	1.05605e-14
BGIBMGA012377-TA	31	6	5.3	1.06	-2.32193	3.66514e-05	0.000136959
BGIBMGA003787-TA	31	6	5.3	1.06	-2.32193	3.66514e-05	0.000136884
BGIBMGA010991-TA	31	6	5.3	1.06	-2.32193	3.66514e-05	0.000136809
BGIBMGA005244-TA	46	9	7.86	1.59	-2.3055	4.6646e-07	2.29054e-06
BGIBMGA001796-TA	290	57	49.54	10.05	-2.3014	2.32626e-37	3.9751e-36
BGIBMGA006562-TA	76	15	12.98	2.64	-2.29768	8.58492e-11	6.03785e-10
BGIBMGA007138-TA	2765	547	472.3	96.41	-2.29245	0	0
BGIBMGA012075-TA	657	131	112.23	23.09	-2.28112	1.12783e-81	2.31035e-80
BGIBMGA001628-TA	25	5	4.27	0.88	-2.27866	0.000267808	0.000839724
BGIBMGA001804-TA	50	10	8.54	1.76	-2.27866	1.82914e-07	9.36041e-07
BGIBMGA010718-TA	50	10	8.54	1.76	-2.27866	1.82914e-07	9.35337e-07
BGIBMGA008687-TA	25	5	4.27	0.88	-2.27866	0.000267808	0.000839337
BGIBMGA001144-TA	25	5	4.27	0.88	-2.27866	0.000267808	0.000838951
BGIBMGA000975-TA	30	6	5.12	1.06	-2.27208	6.11748e-05	0.000217258
BGIBMGA008927-TA	30	6	5.12	1.06	-2.27208	6.11748e-05	0.000217145
BGIBMGA008363-TA	89	18	15.2	3.17	-2.26152	3.27492e-12	2.56008e-11
BGIBMGA008460-TA	49	10	8.37	1.76	-2.24965	3.02506e-07	1.52735e-06
BGIBMGA005102-TA	152	31	25.96	5.46	-2.24932	9.17356e-20	1.18611e-18
BGIBMGA013134-TA	44	9	7.52	1.59	-2.24171	1.28201e-06	5.98009e-06
BGIBMGA002296-TA	39	8	6.66	1.41	-2.23983	5.46422e-06	2.30821e-05
BGIBMGA012609-TA	735	151	125.55	26.61	-2.23822	4.33144e-89	9.0086e-88
BGIBMGA005126-TA	986	203	168.42	35.78	-2.23484	1.06286e-118	2.28751e-117
BGIBMGA001920-TA	372	77	63.54	13.57	-2.22724	1.16839e-45	2.09663e-44
BGIBMGA007633-TA	29	6	4.95	1.06	-2.22336	0.000101634	0.000343034
BGIBMGA008523-TA	29	6	4.95	1.06	-2.22336	0.000101634	0.000342864
BGIBMGA006426-TA	2006	417	342.66	73.5	-2.22096	1.07158e-237	2.45382e-236
BGIBMGA005423-TA	62	13	10.59	2.29	-2.20928	1.10262e-08	6.48698e-08
BGIBMGA004198-TA	52	11	8.88	1.94	-2.1945	1.94216e-07	9.92386e-07
BGIBMGA005199-TA	47	10	8.03	1.76	-2.18982	8.19686e-07	3.90932e-06
BGIBMGA000884-TA	131	28	22.38	4.94	-2.17963	1.20568e-16	1.42854e-15
BGIBMGA002886-TA	84	18	14.35	3.17	-2.1785	3.87816e-11	2.79993e-10
BGIBMGA012965-TA	56	12	9.57	2.12	-2.17445	7.57024e-08	4.08289e-07
BGIBMGA001973-TA	28	6	4.78	1.06	-2.17295	0.000168026	0.000539284
BGIBMGA013550-TA	37	8	6.32	1.41	-2.16423	1.48263e-05	5.87607e-05
BGIBMGA005521-TA	60	13	10.25	2.29	-2.1622	2.95358e-08	1.667e-07
BGIBMGA004270-TA	46	10	7.86	1.76	-2.15895	1.3427e-06	6.16173e-06
BGIBMGA014109-TA	147	32	25.11	5.64	-2.15449	3.00728e-18	3.69846e-17
BGIBMGA002215-TA	32	7	5.47	1.23	-2.15288	6.37056e-05	0.000225775
BGIBMGA013305-TA	41	9	7	1.59	-2.13833	5.6925e-06	2.39868e-05
BGIBMGA002920-TA	50	11	8.54	1.94	-2.13818	5.19704e-07	2.54831e-06
BGIBMGA001257-TA	67	15	11.44	2.64	-2.11548	7.3206e-09	4.38269e-08
BGIBMGA004612-TA	302	68	51.59	11.99	-2.10526	6.16258e-35	1.03742e-33
BGIBMGA010499-TA	275	62	46.97	10.93	-2.10345	6.41668e-32	1.03658e-30
BGIBMGA004018-TA	40	9	6.83	1.59	-2.10286	9.28698e-06	3.81175e-05
BGIBMGA001154-TA	44	10	7.52	1.76	-2.09516	3.5655e-06	1.55045e-05
BGIBMGA001550-TA	119	27	20.33	4.76	-2.09458	1.45093e-14	1.56135e-13
BGIBMGA003027-TA	79	18	13.49	3.17	-2.08934	4.37308e-10	2.89876e-09
BGIBMGA012190-TA	70	16	11.96	2.82	-2.08445	4.62402e-09	2.81792e-08
BGIBMGA012577-TA	35	8	5.98	1.41	-2.08445	3.95694e-05	0.000145309
BGIBMGA012366-TA	245	56	41.85	9.87	-2.08411	2.79256e-28	4.30662e-27
BGIBMGA004738-TA	323	74	55.17	13.04	-2.08094	1.02584e-36	1.74856e-35
BGIBMGA002401-TA	61	14	10.42	2.47	-2.07677	4.92634e-08	2.71288e-07
BGIBMGA006545-TA	61	14	10.42	2.47	-2.07677	4.92634e-08	2.71068e-07
BGIBMGA007800-TA	61	14	10.42	2.47	-2.07677	4.92634e-08	2.70849e-07
BGIBMGA005445-TA	213	49	36.38	8.64	-2.07404	1.18709e-24	1.73621e-23
BGIBMGA010685-TA	182	42	31.09	7.4	-2.07085	3.17422e-21	4.32623e-20
BGIBMGA007519-TA	39	9	6.66	1.59	-2.0665	1.5091e-05	5.97403e-05
BGIBMGA003151-TA	82	19	14.01	3.35	-2.06422	2.75938e-10	1.86361e-09
BGIBMGA010472-TA	43	10	7.35	1.76	-2.06217	5.77852e-06	2.42591e-05
BGIBMGA011007-TA	715	166	122.13	29.26	-2.06142	2.45678e-78	4.97279e-77
BGIBMGA007035-TA	1557	362	265.96	63.8	-2.05958	3.25004e-168	7.31905e-167
BGIBMGA006779-TA	86	20	14.69	3.53	-2.05709	1.08027e-10	7.55857e-10
BGIBMGA006828-TA	60	14	10.25	2.47	-2.05304	7.94942e-08	4.27383e-07
BGIBMGA014037-TA	338	79	57.74	13.92	-2.05241	1.08289e-37	1.85977e-36
BGIBMGA009370-TA	47	11	8.03	1.94	-2.04934	2.22014e-06	9.94675e-06
BGIBMGA007398-TA	34	8	5.81	1.41	-2.04284	6.42128e-05	0.000227454
BGIBMGA000956-TA	34	8	5.81	1.41	-2.04284	6.42128e-05	0.000227335
BGIBMGA004959-TA	34	8	5.81	1.41	-2.04284	6.42128e-05	0.000227217
BGIBMGA005412-TA	51	12	8.71	2.12	-2.03861	8.55444e-07	4.077e-06
BGIBMGA011370-TA	51	12	8.71	2.12	-2.03861	8.55444e-07	4.07414e-06
BGIBMGA010261-TA	51	12	8.71	2.12	-2.03861	8.55444e-07	4.07129e-06
BGIBMGA003158-TA	580	137	99.07	24.15	-2.03643	6.66596e-63	1.299e-61
BGIBMGA006882-TA	38	9	6.49	1.59	-2.02919	2.44208e-05	9.35168e-05
BGIBMGA001348-TA	42	10	7.17	1.76	-2.0264	9.3293e-06	3.82451e-05
BGIBMGA011659-TA	42	10	7.17	1.76	-2.0264	9.3293e-06	3.8222e-05
BGIBMGA002424-TA	168	40	28.7	7.05	-2.02536	3.40698e-19	4.32292e-18
BGIBMGA001494-TA	585	140	99.93	24.68	-2.01758	1.09711e-62	2.13183e-61
BGIBMGA013072-TA	50	12	8.54	2.12	-2.01017	1.37612e-06	6.31083e-06
BGIBMGA011536-TA	58	14	9.91	2.47	-2.00437	2.05214e-07	1.04622e-06
BGIBMGA005270-TA	33	8	5.64	1.41	-2	0.000103711	0.000349351
BGIBMGA000853-TA	66	16	11.27	2.82	-1.99872	3.08566e-08	1.73722e-07
BGIBMGA005641-TA	37	9	6.32	1.59	-1.9909	3.93476e-05	0.000144572
BGIBMGA013055-TA	164	40	28.01	7.05	-1.99025	2.19144e-18	2.71475e-17
BGIBMGA009310-TA	1031	253	176.11	44.59	-1.98168	1.30964e-106	2.80091e-105
BGIBMGA003789-TA	73	18	12.47	3.17	-1.97591	7.4461e-09	4.45391e-08
BGIBMGA013496-TA	929	229	158.69	40.36	-1.97521	7.81434e-96	1.64029e-94
BGIBMGA000799-TA	101	25	17.25	4.41	-1.96775	1.03701e-11	7.7502e-11
BGIBMGA002892-TA	345	87	58.93	15.33	-1.94264	6.98274e-36	1.18428e-34
BGIBMGA010912-TA	79	20	13.49	3.53	-1.93415	2.85076e-09	1.75935e-08
BGIBMGA011351-TA	110	28	18.79	4.94	-1.92738	2.48466e-12	1.98568e-11
BGIBMGA000916-TA	161	41	27.5	7.23	-1.92736	2.14896e-17	2.57308e-16
BGIBMGA004333-TA	47	12	8.03	2.12	-1.92134	5.60896e-06	2.36494e-05
BGIBMGA001773-TA	121	31	20.67	5.46	-1.92057	2.3778e-13	2.17066e-12
BGIBMGA000384-TA	163	42	27.84	7.4	-1.91156	2.10166e-17	2.52088e-16
BGIBMGA005324-TA	35	9	5.98	1.59	-1.91112	0.000100753	0.000340567
BGIBMGA003554-TA	35	9	5.98	1.59	-1.91112	0.000100753	0.000340398
BGIBMGA002760-TA	62	16	10.59	2.82	-1.90894	1.97211e-07	1.00693e-06
BGIBMGA010198-TA	58	15	9.91	2.64	-1.90835	5.09272e-07	2.49896e-06
BGIBMGA007967-TA	147	38	25.11	6.7	-1.90603	8.6607e-16	1.00002e-14
BGIBMGA000976-TA	548	142	93.61	25.03	-1.903	1.44536e-54	2.71544e-53
BGIBMGA000886-TA	50	13	8.54	2.29	-1.89889	3.41874e-06	1.48853e-05
BGIBMGA004701-TA	69	18	11.79	3.17	-1.89501	4.6921e-08	2.59018e-07
BGIBMGA005883-TA	96	25	16.4	4.41	-1.89485	1.02252e-10	7.16184e-10
BGIBMGA011611-TA	92	24	15.71	4.23	-1.89295	2.6108e-10	1.77029e-09
BGIBMGA011974-TA	130	34	22.21	5.99	-1.89058	5.63342e-14	5.72689e-13
BGIBMGA012856-TA	279	73	47.66	12.87	-1.88877	2.62178e-28	4.05244e-27
BGIBMGA003711-TA	252	66	43.05	11.63	-1.88816	1.07968e-25	1.59628e-24
BGIBMGA005079-TA	38	10	6.49	1.76	-1.88264	6.08066e-05	0.000216177
BGIBMGA003320-TA	38	10	6.49	1.76	-1.88264	6.08066e-05	0.000216064
BGIBMGA008546-TA	171	45	29.21	7.93	-1.88107	7.8457e-18	9.52832e-17
BGIBMGA006267-TA	68	18	11.62	3.17	-1.87406	7.38454e-08	3.98906e-07
BGIBMGA007287-TA	53	14	9.05	2.47	-1.87341	2.08074e-06	9.39649e-06
BGIBMGA013599-TA	34	9	5.81	1.59	-1.86951	0.000160049	0.000516362
BGIBMGA014521-TA	258	69	44.07	12.16	-1.85765	9.77756e-26	1.4519e-24
BGIBMGA008504-TA	101	27	17.25	4.76	-1.85756	6.06574e-11	4.31518e-10
BGIBMGA003183-TA	475	128	81.14	22.56	-1.84665	1.08757e-45	1.95676e-44
BGIBMGA012249-TA	582	157	99.41	27.67	-1.84507	1.52787e-55	2.88639e-54
BGIBMGA004489-TA	252	68	43.05	11.99	-1.84418	5.96172e-25	8.75716e-24
BGIBMGA002187-TA	48	13	8.2	2.29	-1.84028	8.49212e-06	3.49606e-05
BGIBMGA011353-TA	48	13	8.2	2.29	-1.84028	8.49212e-06	3.49394e-05
BGIBMGA010216-TA	66	18	11.27	3.17	-1.82993	1.81365e-07	9.28812e-07
BGIBMGA011921-TA	187	51	31.94	8.99	-1.82897	1.05314e-18	1.31904e-17
BGIBMGA003483-TA	749	206	127.94	36.31	-1.81703	1.49047e-69	2.96395e-68
BGIBMGA006539-TA	58	16	9.91	2.82	-1.81319	1.20139e-06	5.61942e-06
BGIBMGA008977-TA	116	32	19.81	5.64	-1.81246	5.24848e-12	4.02877e-11
BGIBMGA001266-TA	105	29	17.94	5.11	-1.81178	5.52808e-11	3.94507e-10
BGIBMGA006613-TA	920	254	157.15	44.77	-1.81154	1.11475e-84	2.2974e-83
BGIBMGA011754-TA	632	175	107.96	30.84	-1.80762	1.542e-58	2.95412e-57
BGIBMGA001788-TA	1341	372	229.06	65.57	-1.80462	5.87372e-122	1.26816e-120
BGIBMGA008619-TA	209	58	35.7	10.22	-1.80453	2.26622e-20	2.99273e-19
BGIBMGA009555-TA	280	78	47.83	13.75	-1.79848	1.13526e-26	1.70439e-25
BGIBMGA003643-TA	739	206	126.23	36.31	-1.79762	1.14493e-67	2.26357e-66
BGIBMGA008993-TA	154	43	26.31	7.58	-1.79534	2.67762e-15	3.01998e-14
BGIBMGA001132-TA	50	14	8.54	2.47	-1.78973	8.01446e-06	3.30943e-05
BGIBMGA000197-TA	107	30	18.28	5.29	-1.78893	5.23512e-11	3.73992e-10
BGIBMGA002730-TA	902	253	154.08	44.59	-1.78889	1.19266e-81	2.43582e-80
BGIBMGA013510-TA	117	33	19.99	5.82	-1.78019	7.69622e-12	5.82225e-11
BGIBMGA009282-TA	85	24	14.52	4.23	-1.77931	5.8859e-09	3.5331e-08
BGIBMGA000356-TA	194	55	33.14	9.69	-1.77401	1.32468e-18	1.65305e-17
BGIBMGA001576-TA	35	10	5.98	1.76	-1.76457	0.000236258	0.000744229
BGIBMGA010223-TA	42	12	7.17	2.12	-1.75791	5.3951e-05	0.000192609
BGIBMGA003507-TA	264	76	45.1	13.4	-1.75089	2.24036e-24	3.26267e-23
BGIBMGA014402-TA	104	30	17.76	5.29	-1.74729	1.9249e-10	1.32101e-09
BGIBMGA001038-TA	322	93	55	16.39	-1.74662	2.7532e-29	4.3144e-28
BGIBMGA004323-TA	76	22	12.98	3.88	-1.74216	5.90026e-08	3.21536e-07
BGIBMGA004978-TA	951	277	162.45	48.82	-1.73445	1.91797e-82	3.94082e-81
BGIBMGA007642-TA	580	169	99.07	29.79	-1.73362	6.10156e-51	1.12153e-49
BGIBMGA006218-TA	267	78	45.61	13.75	-1.72992	3.01336e-24	4.36969e-23
BGIBMGA006807-TA	147	43	25.11	7.58	-1.72799	5.47212e-14	5.61326e-13
BGIBMGA001476-TA	716	210	122.3	37.01	-1.72444	5.10216e-62	9.85789e-61
BGIBMGA011466-TA	743	218	126.92	38.42	-1.72399	2.89848e-64	5.66453e-63
BGIBMGA000410-TA	51	15	8.71	2.64	-1.72213	1.15731e-05	4.66009e-05
BGIBMGA002294-TA	376	111	64.23	19.56	-1.71534	4.07146e-33	6.72087e-32
BGIBMGA012459-TA	266	79	45.44	13.92	-1.7068	9.97672e-24	1.4345e-22
BGIBMGA009852-TA	730	217	124.7	38.25	-1.70493	3.14816e-62	6.0999e-61
BGIBMGA009037-TA	57	17	9.74	3	-1.69896	4.16062e-06	1.79774e-05
BGIBMGA006530-TA	244	73	41.68	12.87	-1.69534	1.03112e-21	1.42824e-20
BGIBMGA001720-TA	40	12	6.83	2.12	-1.68782	0.000129373	0.000428785
BGIBMGA010771-TA	103	31	17.59	5.46	-1.68778	6.4289e-10	4.21629e-09
BGIBMGA003653-TA	206	62	35.19	10.93	-1.68687	1.92536e-18	2.38949e-17
BGIBMGA010218-TA	335	101	57.22	17.8	-1.68464	5.57026e-29	8.68884e-28
BGIBMGA010236-TA	242	73	41.34	12.87	-1.68353	2.37942e-21	3.26259e-20
BGIBMGA010475-TA	76	23	12.98	4.05	-1.6803	1.2855e-07	6.73032e-07
BGIBMGA012250-TA	275	84	46.97	14.81	-1.66517	1.03244e-23	1.48136e-22
BGIBMGA009003-TA	229	70	39.12	12.34	-1.66456	5.5432e-20	7.20828e-19
BGIBMGA007602-TA	261	80	44.58	14.1	-1.6607	1.70936e-22	2.40193e-21
BGIBMGA002078-TA	101	31	17.25	5.46	-1.65962	1.48813e-09	9.40595e-09
BGIBMGA009042-TA	39	12	6.66	2.12	-1.65146	0.00019888	0.00063087
BGIBMGA007331-TA	320	99	54.66	17.45	-1.64726	6.18256e-27	9.32319e-26
BGIBMGA008755-TA	339	105	57.91	18.51	-1.64551	2.10878e-28	3.26693e-27
BGIBMGA006207-TA	1234	383	210.79	67.51	-1.64263	1.08351e-98	2.29562e-97
BGIBMGA008671-TA	83	26	14.18	4.58	-1.63044	6.4856e-08	3.51743e-07
BGIBMGA005305-TA	67	21	11.44	3.7	-1.62849	1.25306e-06	5.8571e-06
BGIBMGA010673-TA	322	101	55	17.8	-1.62755	1.17908e-26	1.76628e-25
BGIBMGA000851-TA	465	146	79.43	25.73	-1.62623	9.7782e-38	1.68358e-36
BGIBMGA014136-TA	73	23	12.47	4.05	-1.62247	4.51388e-07	2.21973e-06
BGIBMGA008572-TA	98	31	16.74	5.46	-1.61633	5.1557e-09	3.1085e-08
BGIBMGA013994-TA	38	12	6.49	2.12	-1.61415	0.000304164	0.000931811
BGIBMGA001339-TA	384	122	65.59	21.5	-1.60914	5.3695e-31	8.61273e-30
BGIBMGA012138-TA	411	131	70.21	23.09	-1.60441	6.22802e-33	1.02311e-31
BGIBMGA014105-TA	69	22	11.79	3.88	-1.60344	1.13707e-06	5.32592e-06
BGIBMGA001660-TA	1885	603	321.99	106.28	-1.59915	3.83378e-144	8.49301e-143
BGIBMGA000136-TA	53	17	9.05	3	-1.59296	2.24678e-05	8.68695e-05
BGIBMGA002509-TA	90	29	15.37	5.11	-1.58872	3.21738e-08	1.8054e-07
BGIBMGA010005-TA	350	113	59.79	19.92	-1.58569	7.76102e-28	1.19148e-26
BGIBMGA005448-TA	62	20	10.59	3.53	-1.58496	4.78406e-06	2.0476e-05
BGIBMGA003317-TA	71	23	12.13	4.05	-1.58259	1.02744e-06	4.84914e-06
BGIBMGA012581-TA	117	38	19.99	6.7	-1.57705	3.39518e-10	2.28394e-09
BGIBMGA011772-TA	237	77	40.48	13.57	-1.57679	3.388e-19	4.30688e-18
BGIBMGA005638-TA	40	13	6.83	2.29	-1.57654	0.000273282	0.000855311
BGIBMGA006963-TA	86	28	14.69	4.94	-1.57225	8.02622e-08	4.31172e-07
BGIBMGA006589-TA	58	19	9.91	3.35	-1.56472	1.20559e-05	4.80891e-05
BGIBMGA009610-TA	216	71	36.9	12.51	-1.56054	2.23174e-17	2.6675e-16
BGIBMGA004000-TA	67	22	11.44	3.88	-1.55996	2.57608e-06	1.1496e-05
BGIBMGA008087-TA	386	127	65.93	22.38	-1.55873	8.12116e-30	1.28149e-28
BGIBMGA004054-TA	410	135	70.03	23.79	-1.55762	1.53551e-31	2.47464e-30
BGIBMGA012986-TA	258	85	44.07	14.98	-1.55676	2.07856e-20	2.76099e-19
BGIBMGA000187-TA	355	117	60.64	20.62	-1.55623	1.72466e-27	2.62992e-26
BGIBMGA007718-TA	97	32	16.57	5.64	-1.55481	1.57609e-08	9.16152e-08
BGIBMGA007121-TA	208	69	35.53	12.16	-1.54689	1.33817e-16	1.58001e-15
BGIBMGA009219-TA	69	23	11.79	4.05	-1.54157	2.30956e-06	1.03406e-05
BGIBMGA001457-TA	114	38	19.47	6.7	-1.53902	1.12854e-09	7.24762e-09
BGIBMGA000894-TA	51	17	8.71	3	-1.53771	5.09834e-05	0.00018259
BGIBMGA006823-TA	392	131	66.96	23.09	-1.53603	1.18293e-29	1.86229e-28
BGIBMGA006265-TA	706	237	120.6	41.77	-1.52969	9.01918e-52	1.67137e-50
BGIBMGA006706-TA	190	64	32.45	11.28	-1.52445	5.30378e-15	5.9036e-14
BGIBMGA008847-TA	656	221	112.05	38.95	-1.52445	5.36672e-48	9.73308e-47
BGIBMGA012840-TA	86	29	14.69	5.11	-1.52344	1.60686e-07	8.3422e-07
BGIBMGA003701-TA	400	135	68.33	23.79	-1.52216	7.74582e-30	1.2251e-28
BGIBMGA002766-TA	394	133	67.3	23.44	-1.52163	2.0892e-29	3.28144e-28
BGIBMGA001477-TA	361	122	61.66	21.5	-1.52	4.908e-27	7.43414e-26
BGIBMGA002378-TA	485	164	82.85	28.91	-1.51893	9.61902e-36	1.6233e-34
BGIBMGA012854-TA	602	204	102.83	35.96	-1.5158	7.72184e-44	1.36052e-42
BGIBMGA000958-TA	159	54	27.16	9.52	-1.51245	1.17336e-12	9.7199e-12
BGIBMGA005736-TA	50	17	8.54	3	-1.50927	7.63118e-05	0.000267386
BGIBMGA001032-TA	75	26	12.81	4.58	-1.48385	1.63293e-06	7.44838e-06
BGIBMGA006968-TA	46	16	7.86	2.82	-1.47883	0.000191541	0.000612732
BGIBMGA009574-TA	115	40	19.64	7.05	-1.4781	2.9195e-09	1.79851e-08
BGIBMGA000938-TA	160	56	27.33	9.87	-1.46936	2.98034e-12	2.35143e-11
BGIBMGA005071-TA	114	40	19.47	7.05	-1.46556	4.2939e-09	2.62615e-08
BGIBMGA003607-TA	71	25	12.13	4.41	-1.45973	4.02186e-06	1.73999e-05
BGIBMGA009829-TA	51	18	8.71	3.17	-1.45819	0.00010029	0.00033934
BGIBMGA004957-TA	416	148	71.06	26.09	-1.44554	8.1132e-29	1.26265e-27
BGIBMGA011924-TA	204	73	34.85	12.87	-1.43715	8.71982e-15	9.53432e-14
BGIBMGA012969-TA	123	44	21.01	7.76	-1.43695	1.80059e-09	1.12969e-08
BGIBMGA013144-TA	53	19	9.05	3.35	-1.43376	8.81672e-05	0.000301774
BGIBMGA012042-TA	50	18	8.54	3.17	-1.42975	0.000148076	0.00048721
BGIBMGA002427-TA	50	18	8.54	3.17	-1.42975	0.000148076	0.000486975
BGIBMGA000393-TA	50	18	8.54	3.17	-1.42975	0.000148076	0.000486739
BGIBMGA012197-TA	498	180	85.07	31.73	-1.4228	2.06664e-33	3.41976e-32
BGIBMGA009708-TA	83	30	14.18	5.29	-1.42252	9.93774e-07	4.69677e-06
BGIBMGA001415-TA	207	75	35.36	13.22	-1.4194	9.91616e-15	1.07904e-13
BGIBMGA007659-TA	132	48	22.55	8.46	-1.4144	7.48546e-10	4.86698e-09
BGIBMGA011658-TA	412	150	70.38	26.44	-1.41244	1.25308e-27	1.9151e-26
BGIBMGA010245-TA	310	113	52.95	19.92	-1.41041	3.879e-21	5.27622e-20
BGIBMGA000628-TA	192	70	32.8	12.34	-1.41035	1.19278e-13	1.15392e-12
BGIBMGA011512-TA	301	110	51.42	19.39	-1.40702	1.71e-20	2.28482e-19
BGIBMGA006552-TA	235	86	40.14	15.16	-1.40477	2.69492e-16	3.14917e-15
BGIBMGA010118-TA	142	52	24.26	9.17	-1.40359	2.1321e-10	1.45295e-09
BGIBMGA010360-TA	49	18	8.37	3.17	-1.40074	0.000217626	0.000687767
BGIBMGA011604-TA	65	24	11.1	4.23	-1.39183	2.11678e-05	8.22641e-05
BGIBMGA011417-TA	1139	421	194.56	74.2	-1.39072	9.44736e-72	1.90657e-70
BGIBMGA012214-TA	121	45	20.67	7.93	-1.38215	7.0843e-09	4.24871e-08
BGIBMGA003385-TA	86	32	14.69	5.64	-1.38107	1.11399e-06	5.22859e-06
BGIBMGA001787-TA	503	188	85.92	33.14	-1.37442	4.2701e-32	6.91451e-31
BGIBMGA005657-TA	80	30	13.67	5.29	-1.36967	3.06602e-06	1.34442e-05
BGIBMGA011857-TA	1318	495	225.13	87.25	-1.36753	1.03272e-80	2.09657e-79
BGIBMGA004128-TA	532	200	90.87	35.25	-1.36618	1.49003e-33	2.47164e-32
BGIBMGA007409-TA	643	242	109.83	42.65	-1.36465	3.86618e-40	6.70763e-39
BGIBMGA013878-TA	308	116	52.61	20.45	-1.36324	4.92696e-20	6.43153e-19
BGIBMGA002781-TA	183	69	31.26	12.16	-1.36217	1.7778e-12	1.44627e-11
BGIBMGA006994-TA	122	46	20.84	8.11	-1.36158	8.95866e-09	5.31657e-08
BGIBMGA006790-TA	522	197	89.17	34.72	-1.36079	9.28342e-33	1.51407e-31
BGIBMGA005488-TA	352	133	60.13	23.44	-1.35911	1.44419e-22	2.03353e-21
BGIBMGA009740-TA	124	47	21.18	8.28	-1.355	7.8314e-09	4.67615e-08
BGIBMGA004201-TA	487	185	83.19	32.61	-1.3511	2.30714e-30	3.67467e-29
BGIBMGA006883-TA	2216	843	378.53	148.58	-1.34917	1.07929e-131	2.36781e-130
BGIBMGA008529-TA	105	40	17.94	7.05	-1.34748	1.25139e-07	6.56183e-07
BGIBMGA000102-TA	1656	632	282.87	111.39	-1.34452	2.20256e-98	4.65205e-97
BGIBMGA013260-TA	55	21	9.39	3.7	-1.3436	0.000143245	0.000472
BGIBMGA011042-TA	68	26	11.62	4.58	-1.34319	2.33366e-05	9.01262e-05
BGIBMGA006998-TA	313	120	53.47	21.15	-1.33807	8.51408e-20	1.10294e-18
BGIBMGA001436-TA	287	110	49.02	19.39	-1.33806	2.76064e-18	3.40129e-17
BGIBMGA005586-TA	981	378	167.57	66.62	-1.33074	4.04968e-58	7.73648e-57
BGIBMGA012708-TA	517	200	88.31	35.25	-1.32495	3.1322e-31	5.03596e-30
BGIBMGA003010-TA	62	24	10.59	4.23	-1.32397	6.4559e-05	0.000228205
BGIBMGA001146-TA	130	51	22.21	8.99	-1.30482	9.25758e-09	5.48439e-08
BGIBMGA003671-TA	753	296	128.62	52.17	-1.30182	1.41307e-43	2.48328e-42
BGIBMGA012051-TA	193	76	32.97	13.4	-1.29892	2.85888e-12	2.26084e-11
BGIBMGA005666-TA	91	36	15.54	6.35	-1.29116	1.90153e-06	8.59861e-06
BGIBMGA003226-TA	101	40	17.25	7.05	-1.2909	5.26544e-07	2.57999e-06
BGIBMGA013415-TA	111	44	18.96	7.76	-1.28883	1.46424e-07	7.6192e-07
BGIBMGA006495-TA	1288	514	220.01	90.59	-1.28015	1.90102e-71	3.82511e-70
BGIBMGA010665-TA	60	24	10.25	4.23	-1.27689	0.000133113	0.000440536
BGIBMGA007722-TA	375	150	64.06	26.44	-1.2767	6.86406e-22	9.54652e-21
BGIBMGA006719-TA	300	120	51.24	21.15	-1.27661	8.12628e-18	9.85148e-17
BGIBMGA003182-TA	57	23	9.74	4.05	-1.266	0.000220978	0.000698036
BGIBMGA009828-TA	163	66	27.84	11.63	-1.25931	3.82644e-10	2.55134e-09
BGIBMGA001741-TA	69	28	11.79	4.94	-1.25498	5.13486e-05	0.000183704
BGIBMGA004283-TA	123	50	21.01	8.81	-1.25386	6.14822e-08	3.34512e-07
BGIBMGA013244-TA	653	266	111.54	46.88	-1.25052	8.32664e-36	1.40869e-34
BGIBMGA014034-TA	373	152	63.71	26.79	-1.24983	4.01194e-21	5.44615e-20
BGIBMGA004648-TA	267	109	45.61	19.21	-1.24749	1.67529e-15	1.92461e-14
BGIBMGA001828-TA	127	52	21.69	9.17	-1.24204	4.58654e-08	2.53396e-07
BGIBMGA006541-TA	102	42	17.42	7.4	-1.23515	1.11878e-06	5.24746e-06
BGIBMGA011584-TA	70	29	11.96	5.11	-1.22682	6.25718e-05	0.000221988
BGIBMGA002417-TA	297	123	50.73	21.68	-1.22647	1.12693e-16	1.33756e-15
BGIBMGA009473-TA	82	34	14.01	5.99	-1.22583	1.46865e-05	5.8411e-05
BGIBMGA007550-TA	294	122	50.22	21.5	-1.22393	1.82156e-16	2.13962e-15
BGIBMGA001842-TA	113	47	19.3	8.28	-1.2209	3.76974e-07	1.87412e-06
BGIBMGA013786-TA	519	216	88.65	38.07	-1.21947	9.5662e-28	1.46531e-26
BGIBMGA001950-TA	151	63	25.79	11.1	-1.21625	4.57714e-09	2.79185e-08
BGIBMGA007448-TA	67	28	11.44	4.94	-1.2115	0.000103005	0.000347317
BGIBMGA000629-TA	67	28	11.44	4.94	-1.2115	0.000103005	0.000347145
BGIBMGA003259-TA	116	49	19.81	8.64	-1.19713	3.9089e-07	1.93482e-06
BGIBMGA004391-TA	97	41	16.57	7.23	-1.19651	3.60718e-06	1.56657e-05
BGIBMGA011128-TA	59	25	10.08	4.41	-1.19265	0.000326366	0.000998028
BGIBMGA001343-TA	264	112	45.1	19.74	-1.19201	2.1822e-14	2.31893e-13
BGIBMGA007233-TA	73	31	12.47	5.46	-1.19149	6.47542e-05	0.000228776
BGIBMGA010684-TA	7522	3213	1284.87	566.3	-1.18198	0	0
BGIBMGA014117-TA	79	34	13.49	5.99	-1.17126	4.05862e-05	0.000148801
BGIBMGA005749-TA	79	34	13.49	5.99	-1.17126	4.05862e-05	0.000148721
BGIBMGA003362-TA	514	222	87.8	39.13	-1.16595	1.01769e-25	1.50792e-24
BGIBMGA000919-TA	418	181	71.4	31.9	-1.16237	4.14136e-21	5.61064e-20
BGIBMGA004099-TA	90	39	15.37	6.87	-1.16174	1.33516e-05	5.31641e-05
BGIBMGA011489-TA	364	158	62.18	27.85	-1.15877	1.69004e-18	2.10127e-17
BGIBMGA006627-TA	69	30	11.79	5.29	-1.15622	0.000148248	0.000487069
BGIBMGA006344-TA	948	413	161.93	72.79	-1.15356	2.74386e-45	4.8979e-44
BGIBMGA007949-TA	202	88	34.5	15.51	-1.1534	7.6388e-11	5.38916e-10
BGIBMGA004684-TA	96	42	16.4	7.4	-1.1481	8.3596e-06	3.44359e-05
BGIBMGA011343-TA	203	89	34.68	15.69	-1.14426	9.04226e-11	6.35293e-10
BGIBMGA013699-TA	286	126	48.85	22.21	-1.13715	1.84028e-14	1.96172e-13
BGIBMGA010625-TA	136	60	23.23	10.58	-1.13465	1.39308e-07	7.26561e-07
BGIBMGA006734-TA	88	39	15.03	6.87	-1.12946	2.5687e-05	9.82549e-05
BGIBMGA006491-TA	246	109	42.02	19.21	-1.12922	1.64045e-12	1.34256e-11
BGIBMGA002310-TA	72	32	12.3	5.64	-1.12489	0.00014983	0.000491791
BGIBMGA005882-TA	164	73	28.01	12.87	-1.12193	9.8305e-09	5.79352e-08
BGIBMGA008096-TA	85	38	14.52	6.7	-1.11581	4.1583e-05	0.00015221
BGIBMGA012298-TA	277	124	47.32	21.86	-1.11416	1.20419e-13	1.16331e-12
BGIBMGA012152-TA	500	224	85.41	39.48	-1.11328	2.20482e-23	3.1436e-22
BGIBMGA009056-TA	87	39	14.86	6.87	-1.11305	3.54616e-05	0.000132659
BGIBMGA007632-TA	185	83	31.6	14.63	-1.11099	1.52408e-09	9.58862e-09
BGIBMGA003456-TA	220	99	37.58	17.45	-1.10674	5.0176e-11	3.59965e-10
BGIBMGA009221-TA	135	61	23.06	10.75	-1.10106	3.08938e-07	1.55751e-06
BGIBMGA013849-TA	177	80	30.23	14.1	-1.10029	4.53982e-09	2.77157e-08
BGIBMGA001561-TA	73	33	12.47	5.82	-1.09937	0.00017626	0.000564912
BGIBMGA003930-TA	84	38	14.35	6.7	-1.09882	5.7282e-05	0.000204073
BGIBMGA014208-TA	737	334	125.89	58.87	-1.09656	6.1996e-33	1.02091e-31
BGIBMGA009113-TA	108	49	18.45	8.64	-1.09452	5.26666e-06	2.23169e-05
BGIBMGA004500-TA	244	111	41.68	19.56	-1.09145	7.83486e-12	5.92054e-11
BGIBMGA003152-TA	232	106	39.63	18.68	-1.0851	3.14782e-11	2.28234e-10
BGIBMGA005147-TA	615	281	105.05	49.53	-1.0847	2.67754e-27	4.06472e-26
BGIBMGA012703-TA	534	244	91.22	43.01	-1.08468	6.53102e-24	9.43046e-23
BGIBMGA008291-TA	70	32	11.96	5.64	-1.08445	0.000285298	0.000890869
BGIBMGA003762-TA	131	60	22.38	10.58	-1.08087	6.75082e-07	3.24698e-06
BGIBMGA011461-TA	252	116	43.05	20.45	-1.07391	6.64764e-12	5.07414e-11
BGIBMGA005571-TA	139	64	23.74	11.28	-1.07355	3.58664e-07	1.78701e-06
BGIBMGA004540-TA	8106	3737	1384.63	658.66	-1.07189	0	0
BGIBMGA014121-TA	155	72	26.48	12.69	-1.06121	1.01246e-07	5.3544e-07
BGIBMGA007438-TA	721	335	123.16	59.04	-1.06077	1.21616e-30	1.94158e-29
BGIBMGA007222-TA	101	47	17.25	8.28	-1.05889	1.84556e-05	7.24273e-05
BGIBMGA007618-TA	73	34	12.47	5.99	-1.05783	0.00028205	0.000881536
BGIBMGA003125-TA	1218	568	208.05	100.11	-1.05534	3.3409e-50	6.10792e-49
BGIBMGA002435-TA	542	253	92.58	44.59	-1.05398	3.29138e-23	4.67321e-22
BGIBMGA003201-TA	227	106	38.78	18.68	-1.05382	1.4365e-10	9.92848e-10
BGIBMGA013653-TA	203	95	34.68	16.74	-1.0508	1.47288e-09	9.31819e-09
BGIBMGA002640-TA	284	133	48.51	23.44	-1.04931	8.57254e-13	7.27863e-12
BGIBMGA013453-TA	89	42	15.2	7.4	-1.03847	7.64942e-05	0.000267887
BGIBMGA007265-TA	116	55	19.81	9.69	-1.03166	6.90878e-06	2.86329e-05
BGIBMGA013622-TA	97	46	16.57	8.11	-1.0308	3.99532e-05	0.000146639
BGIBMGA011654-TA	157	75	26.82	13.22	-1.02059	2.08834e-07	1.06308e-06
BGIBMGA012206-TA	180	86	30.75	15.16	-1.02032	2.70314e-08	1.532e-07
BGIBMGA007922-TA	480	230	81.99	40.54	-1.0161	1.27563e-19	1.64e-18
BGIBMGA009651-TA	125	60	21.35	10.58	-1.0129	4.16584e-06	1.79885e-05
BGIBMGA006861-TA	1190	573	203.27	100.99	-1.00918	9.75972e-46	1.76063e-44
BGIBMGA006592-TA	135	65	23.06	11.46	-1.00879	1.86528e-06	8.46848e-06
BGIBMGA001655-TA	83	40	14.18	7.05	-1.00816	0.000194295	0.000620958
BGIBMGA006334-TA	168	81	28.7	14.28	-1.00705	1.07687e-07	5.68616e-07
BGIBMGA010616-TA	1354	654	231.28	115.27	-1.00462	1.96363e-51	3.61915e-50
BGIBMGA005496-TA	126	61	21.52	10.75	-1.00134	4.7627e-06	2.03974e-05
BGIBMGA012762-TA	163	79	27.84	13.92	-1	1.98327e-07	1.01187e-06

## Sheet: 6h vs 12h
Gene	RawIntensity-6h	RawIntensity-12h	TPM-6h	TPM-12h	log2 Ratio(12h/6h)	P-Value	FDR
BGIBMGA003444-TA	0	588	0.01	104.86	13.3562	0	0
BGIBMGA001841-TA	0	62	0.01	11.06	10.1111	0	0
BGIBMGA004970-TA	0	54	0.01	9.63	9.91139	0	0
BGIBMGA010454-TA	0	15	0.01	2.68	8.06609	2.6089e-05	0.000366824
BGIBMGA003481-TA	0	14	0.01	2.5	7.96578	5.26918e-05	0.000711667
BGIBMGA006160-TA	10	41	1.75	7.31	2.06252	8.35938e-06	0.000128046
BGIBMGA012758-TA	16	64	2.8	11.41	2.0268	6.91972e-08	1.42555e-06
BGIBMGA004911-TA	362	1180	63.31	210.44	1.7329	1.09468e-12	4.24189e-11
BGIBMGA008537-TA	16	51	2.8	9.1	1.70044	9.84712e-06	0.000148735
BGIBMGA002164-TA	984	3092	172.09	551.41	1.67996	0	0
BGIBMGA001483-TA	1322	3884	231.21	692.66	1.58294	1.68421e-12	6.30126e-11
BGIBMGA006867-TA	1761	4932	307.98	879.55	1.51393	3.20898e-12	1.10532e-10
BGIBMGA005459-TA	49	123	8.57	21.94	1.3562	5.16742e-09	1.1845e-07
BGIBMGA001243-TA	1564	3783	273.53	674.64	1.30242	6.46416e-12	2.0428e-10
BGIBMGA006915-TA	73	171	12.77	30.5	1.25605	8.11692e-11	2.20171e-09
BGIBMGA008865-TA	367	858	64.19	153.01	1.25321	4.39426e-13	1.90711e-11
BGIBMGA000804-TA	218	509	38.13	90.77	1.25129	8.88178e-15	5.07196e-13
BGIBMGA012559-TA	148	344	25.88	61.35	1.24523	0	0
BGIBMGA013792-TA	1282	2901	224.21	517.35	1.20629	4.88364e-12	1.60568e-10
BGIBMGA003337-TA	398	888	69.61	158.36	1.18584	6.19282e-13	2.5516e-11
BGIBMGA000367-TA	1383	3024	241.87	539.29	1.15683	5.89062e-12	1.88906e-10
BGIBMGA003978-TA	2434	5256	425.69	937.33	1.13875	0	0
BGIBMGA006986-TA	1658	3522	289.97	628.1	1.11509	7.35612e-12	2.2804e-10
BGIBMGA011783-TA	160	339	27.98	60.46	1.11159	6.52812e-14	3.39984e-12
BGIBMGA001106-TA	1175	2463	205.5	439.24	1.09587	4.99246e-12	1.63321e-10
BGIBMGA012414-TA	827	1686	144.64	300.67	1.05571	1.75571e-12	6.53123e-11
BGIBMGA013965-TA	76	154	13.29	27.46	1.04699	9.9329e-08	1.99578e-06
BGIBMGA001084-TA	256	516	44.77	92.02	1.03942	0	0
BGIBMGA010941-TA	171	343	29.91	61.17	1.0322	3.4328e-13	1.58493e-11
BGIBMGA010745-TA	54	108	9.44	19.26	1.02875	1.12719e-05	0.000167917
BGIBMGA010228-TA	57	114	9.97	20.33	1.02794	6.4107e-06	9.93659e-05
BGIBMGA008301-TA	111	221	19.41	39.41	1.02176	3.85052e-10	9.86885e-09
BGIBMGA011824-TA	403	802	70.48	143.03	1.02103	0	0
BGIBMGA000959-TA	195	388	34.1	69.19	1.02079	1.98064e-13	9.62235e-12
BGIBMGA004905-TA	2787	5526	487.42	985.48	1.01566	0	0
BGIBMGA003974-TA	138	271	24.14	48.33	1.00149	9.10316e-12	2.80861e-10
BGIBMGA002886-TA	78	153	13.64	27.29	1.00053	3.1516e-07	5.9991e-06
BGIBMGA002824-TA	19	0	3.32	0.01	-8.37504	2.3159e-06	3.93643e-05
BGIBMGA013410-TA	17	0	2.97	0.01	-8.21432	9.08554e-06	0.000138842
BGIBMGA007372-TA	17	0	2.97	0.01	-8.21432	9.08554e-06	0.000138517
BGIBMGA004017-TA	15	0	2.62	0.01	-8.03342	3.56436e-05	0.000496873
BGIBMGA004902-TA	14	0	2.45	0.01	-7.93664	7.05988e-05	0.000919196
BGIBMGA012653-TA	28	2	4.9	0.36	-3.76671	6.02166e-07	1.10425e-05
BGIBMGA010829-TA	25	2	4.37	0.36	-3.60156	3.83232e-06	6.28423e-05
BGIBMGA001874-TA	85	7	14.87	1.25	-3.5724	4.47792e-18	2.85797e-16
BGIBMGA002501-TA	27	3	4.72	0.54	-3.12776	5.93632e-06	9.28977e-05
BGIBMGA008662-TA	2751	314	481.13	56	-3.10293	0	0
BGIBMGA009295-TA	47	6	8.22	1.07	-2.94153	4.90508e-09	1.12834e-07
BGIBMGA008851-TA	29	4	5.07	0.71	-2.83609	7.95246e-06	0.000122389
BGIBMGA002343-TA	36	5	6.3	0.89	-2.82347	6.06222e-07	1.10857e-05
BGIBMGA003711-TA	207	29	36.2	5.17	-2.80775	8.34336e-34	8.76053e-32
BGIBMGA011974-TA	83	12	14.52	2.14	-2.76236	3.69098e-14	1.96953e-12
BGIBMGA008921-TA	26	4	4.55	0.71	-2.67998	4.25544e-05	0.000580774
BGIBMGA003774-TA	37	6	6.47	1.07	-2.59615	1.29e-06	2.27586e-05
BGIBMGA011846-TA	263	43	46	7.67	-2.58434	5.21828e-39	6.40962e-37
BGIBMGA014164-TA	1246	213	217.91	37.99	-2.52004	1.46141e-173	2.79817e-171
BGIBMGA003929-TA	406	71	71.01	12.66	-2.48774	6.8908e-57	9.96869e-55
BGIBMGA001266-TA	136	25	23.79	4.46	-2.41524	1.95841e-19	1.32805e-17
BGIBMGA000899-TA	236	46	41.27	8.2	-2.3314	2.33266e-31	2.26651e-29
BGIBMGA002455-TA	435	95	76.08	16.94	-2.16708	9.45152e-52	1.3376e-49
BGIBMGA011157-TA	36	8	6.3	1.43	-2.13934	2.04536e-05	0.000291363
BGIBMGA005070-TA	205	46	35.85	8.2	-2.12828	1.11282e-24	9.05561e-23
BGIBMGA005849-TA	91	21	15.92	3.75	-2.08588	1.73759e-11	5.04987e-10
BGIBMGA003290-TA	117	27	20.46	4.82	-2.0857	2.21152e-14	1.22008e-12
BGIBMGA005493-TA	86	21	15.04	3.75	-2.00384	1.88639e-10	4.95177e-09
BGIBMGA002090-TA	53	13	9.27	2.32	-1.99844	6.67784e-07	1.20758e-05
BGIBMGA001585-TA	251	62	43.9	11.06	-1.98887	1.60799e-27	1.43398e-25
BGIBMGA007301-TA	100	25	17.49	4.46	-1.97141	1.05518e-11	3.19498e-10
BGIBMGA003806-TA	36	9	6.3	1.61	-1.96829	5.34752e-05	0.000719264
BGIBMGA003789-TA	118	30	20.64	5.35	-1.94783	2.281e-13	1.09995e-11
BGIBMGA014037-TA	341	87	59.64	15.52	-1.94215	9.73836e-36	1.15267e-33
BGIBMGA014161-TA	152	39	26.58	6.96	-1.93318	1.11803e-16	6.8664e-15
BGIBMGA014163-TA	69	18	12.07	3.21	-1.91078	3.45842e-08	7.47984e-07
BGIBMGA007519-TA	42	11	7.35	1.96	-1.90689	1.92114e-05	0.000274871
BGIBMGA005810-TA	291	77	50.89	13.73	-1.89005	1.11577e-29	1.03767e-27
BGIBMGA001954-TA	194	53	33.93	9.45	-1.84418	1.12566e-19	7.79578e-18
BGIBMGA007350-TA	123	34	21.51	6.06	-1.82762	7.4973e-13	2.97606e-11
BGIBMGA004978-TA	881	247	154.08	44.05	-1.80647	1.99377e-81	3.41565e-79
BGIBMGA008277-TA	39	11	6.82	1.96	-1.79892	7.5994e-05	0.000977709
BGIBMGA014618-TA	110	31	19.24	5.53	-1.79876	2.00178e-11	5.74079e-10
BGIBMGA005229-TA	230	65	40.23	11.59	-1.79539	2.84556e-22	2.17936e-20
BGIBMGA012250-TA	215	61	37.6	10.88	-1.78905	7.81818e-21	5.59301e-19
BGIBMGA003186-TA	634	180	110.88	32.1	-1.78835	2.68812e-58	4.06969e-56
BGIBMGA007922-TA	523	149	91.47	26.57	-1.7835	3.29662e-48	4.20804e-46
BGIBMGA000813-TA	59	17	10.32	3.03	-1.76805	1.3598e-06	2.37965e-05
BGIBMGA003607-TA	41	12	7.17	2.14	-1.74436	7.01036e-05	0.000914578
BGIBMGA001354-TA	220	65	38.48	11.59	-1.73123	2.1587e-20	1.51109e-18
BGIBMGA000475-TA	118	35	20.64	6.24	-1.72583	1.49642e-11	4.408e-10
BGIBMGA002430-TA	955	285	167.02	50.83	-1.71627	3.53198e-82	6.21438e-80
BGIBMGA012366-TA	404	121	70.66	21.58	-1.7112	1.33589e-35	1.52573e-33
BGIBMGA009578-TA	113	34	19.76	6.06	-1.70519	5.87862e-11	1.60798e-09
BGIBMGA001037-TA	185	56	32.35	9.99	-1.69521	6.19966e-17	3.88075e-15
BGIBMGA003655-TA	46	14	8.05	2.5	-1.68706	3.76842e-05	0.000519755
BGIBMGA005151-TA	108	33	18.89	5.89	-1.68128	2.29924e-10	5.98722e-09
BGIBMGA001956-TA	52	16	9.09	2.85	-1.67332	1.31039e-05	0.000192565
BGIBMGA007950-TA	74	23	12.94	4.1	-1.65814	2.19462e-07	4.27754e-06
BGIBMGA012100-TA	64	20	11.19	3.57	-1.64821	1.60356e-06	2.78379e-05
BGIBMGA012609-TA	981	311	171.57	55.46	-1.62928	1.82868e-78	3.05249e-76
BGIBMGA007632-TA	291	93	50.89	16.59	-1.61707	3.35542e-24	2.66388e-22
BGIBMGA002424-TA	177	57	30.96	10.17	-1.60609	3.62074e-15	2.08593e-13
BGIBMGA013171-TA	52	17	9.09	3.03	-1.58496	2.74106e-05	0.000384575
BGIBMGA006830-TA	111	37	19.41	6.6	-1.55626	1.20649e-09	2.96388e-08
BGIBMGA004782-TA	419	140	73.28	24.97	-1.55322	2.69152e-32	2.73778e-30
BGIBMGA005304-TA	243	82	42.5	14.62	-1.53952	3.83356e-19	2.54658e-17
BGIBMGA011398-TA	164	56	28.68	9.99	-1.52149	3.37076e-13	1.5674e-11
BGIBMGA006218-TA	218	75	38.13	13.38	-1.51085	6.5985e-17	4.09107e-15
BGIBMGA006461-TA	375	130	65.58	23.18	-1.50038	1.05472e-27	9.53639e-26
BGIBMGA001929-TA	695	241	121.55	42.98	-1.49981	6.36532e-50	8.45678e-48
BGIBMGA004337-TA	233	81	40.75	14.45	-1.49573	9.97322e-18	6.30346e-16
BGIBMGA012402-TA	250	88	43.72	15.69	-1.47845	1.32737e-18	8.72849e-17
BGIBMGA008198-TA	159	56	27.81	9.99	-1.47705	2.38416e-12	8.57507e-11
BGIBMGA003235-TA	156	55	27.28	9.81	-1.47552	3.97992e-12	1.34245e-10
BGIBMGA006786-TA	192	68	33.58	12.13	-1.46902	1.6419e-14	9.1357e-13
BGIBMGA007749-TA	62	22	10.84	3.92	-1.46744	1.47155e-05	0.000214793
BGIBMGA003401-TA	503	181	87.97	32.28	-1.44637	9.27862e-35	1.02379e-32
BGIBMGA013786-TA	337	122	58.94	21.76	-1.43757	1.29627e-23	1.00461e-21
BGIBMGA006115-TA	726	264	126.97	47.08	-1.4313	1.11613e-48	1.4532e-46
BGIBMGA003259-TA	154	56	26.93	9.99	-1.43066	1.62175e-11	4.73436e-10
BGIBMGA004891-TA	523	191	91.47	34.06	-1.42522	2.56988e-35	2.88447e-33
BGIBMGA003182-TA	74	27	12.94	4.82	-1.42473	3.44778e-06	5.72578e-05
BGIBMGA012965-TA	87	32	15.22	5.71	-1.41441	5.5179e-07	1.01473e-05
BGIBMGA008993-TA	165	61	28.86	10.88	-1.40739	5.71088e-12	1.84049e-10
BGIBMGA010131-TA	156	58	27.28	10.34	-1.39961	2.63384e-11	7.39065e-10
BGIBMGA007871-TA	80	30	13.99	5.35	-1.38679	2.27118e-06	3.87052e-05
BGIBMGA007807-TA	234	88	40.92	15.69	-1.38296	5.54406e-16	3.25152e-14
BGIBMGA001464-TA	106	40	18.54	7.13	-1.37867	5.86562e-08	1.23577e-06
BGIBMGA013849-TA	165	63	28.86	11.24	-1.36043	1.9074e-11	5.51874e-10
BGIBMGA002273-TA	500	191	87.45	34.06	-1.36038	1.22047e-31	1.22234e-29
BGIBMGA000104-TA	123	47	21.51	8.38	-1.35999	7.1806e-09	1.63447e-07
BGIBMGA007984-TA	143	55	25.01	9.81	-1.35018	5.3097e-10	1.33977e-08
BGIBMGA012389-TA	215	83	37.6	14.8	-1.34514	2.97654e-14	1.61477e-12
BGIBMGA001875-TA	139	54	24.31	9.63	-1.33594	1.26871e-09	3.09337e-08
BGIBMGA001380-TA	566	220	98.99	39.23	-1.33533	1.19968e-34	1.28032e-32
BGIBMGA001885-TA	133	52	23.26	9.27	-1.32721	3.49598e-09	8.09923e-08
BGIBMGA006680-TA	161	64	28.16	11.41	-1.30335	1.43824e-10	3.82161e-09
BGIBMGA013097-TA	102	41	17.84	7.31	-1.28717	4.50472e-07	8.37878e-06
BGIBMGA002763-TA	156	63	27.28	11.24	-1.2792	4.81444e-10	1.2291e-08
BGIBMGA009127-TA	190	77	33.23	13.73	-1.27515	7.25618e-12	2.26018e-10
BGIBMGA009175-TA	76	31	13.29	5.53	-1.26499	1.75868e-05	0.000254422
BGIBMGA006779-TA	88	36	15.39	6.42	-1.26135	3.99138e-06	6.47977e-05
BGIBMGA009144-TA	110	45	19.24	8.03	-1.26064	2.44882e-07	4.71651e-06
BGIBMGA008088-TA	92	38	16.09	6.78	-1.24681	2.92564e-06	4.88357e-05
BGIBMGA010193-TA	462	191	80.8	34.06	-1.24628	7.62534e-26	6.53171e-24
BGIBMGA006334-TA	181	75	31.66	13.38	-1.24258	5.53622e-11	1.52715e-09
BGIBMGA000976-TA	674	281	117.88	50.11	-1.23415	2.02664e-36	2.44323e-34
BGIBMGA006993-TA	98	41	17.14	7.31	-1.22942	1.82997e-06	3.14329e-05
BGIBMGA003201-TA	324	136	56.66	24.25	-1.22435	4.05368e-18	2.61282e-16
BGIBMGA010637-TA	69	29	12.07	5.17	-1.22319	6.92362e-05	0.000905076
BGIBMGA000916-TA	250	105	43.72	18.73	-1.22294	2.63964e-14	1.44404e-12
BGIBMGA012854-TA	468	197	81.85	35.13	-1.22028	2.32944e-25	1.94419e-23
BGIBMGA007722-TA	486	205	85	36.56	-1.2172	3.53108e-26	3.1064e-24
BGIBMGA013380-TA	379	161	66.28	28.71	-1.20702	1.65858e-20	1.17363e-18
BGIBMGA001684-TA	77	33	13.47	5.89	-1.19341	3.63564e-05	0.000504649
BGIBMGA008847-TA	1015	436	177.51	77.75	-1.19099	3.9323e-51	5.44665e-49
BGIBMGA003377-TA	1174	505	205.32	90.06	-1.18892	1.02963e-58	1.63486e-56
BGIBMGA001217-TA	237	102	41.45	18.19	-1.18823	4.34918e-13	1.91305e-11
BGIBMGA004194-TA	74	32	12.94	5.71	-1.18027	6.00802e-05	0.000796583
BGIBMGA004908-TA	353	153	61.74	27.29	-1.17783	1.54524e-18	1.00595e-16
BGIBMGA013055-TA	154	67	26.93	11.95	-1.1722	7.81066e-09	1.75943e-07
BGIBMGA014402-TA	103	45	18.01	8.03	-1.16533	2.67046e-06	4.50381e-05
BGIBMGA002294-TA	257	113	44.95	20.15	-1.15754	1.4874e-13	7.5062e-12
BGIBMGA002439-TA	379	167	66.28	29.78	-1.15423	3.3063e-19	2.21897e-17
BGIBMGA010538-TA	283	125	49.49	22.29	-1.15074	1.17228e-14	6.63611e-13
BGIBMGA006552-TA	219	97	38.3	17.3	-1.14657	1.30307e-11	3.87352e-10
BGIBMGA009240-TA	88	39	15.39	6.96	-1.14483	1.91257e-05	0.000274247
BGIBMGA007509-TA	280	125	48.97	22.29	-1.1355	3.06534e-14	1.6492e-12
BGIBMGA000828-TA	123	55	21.51	9.81	-1.13268	5.28544e-07	9.74737e-06
BGIBMGA001309-TA	448	202	78.35	36.02	-1.12114	1.8076e-21	1.32219e-19
BGIBMGA006124-TA	106	48	18.54	8.56	-1.11496	4.36374e-06	7.03167e-05
BGIBMGA001427-TA	780	354	136.42	63.13	-1.11166	1.0109e-35	1.17517e-33
BGIBMGA006889-TA	612	280	107.03	49.93	-1.10004	6.23442e-28	5.71635e-26
BGIBMGA007559-TA	282	129	49.32	23.01	-1.09991	1.07135e-13	5.4917e-12
BGIBMGA014185-TA	236	108	41.27	19.26	-1.09949	1.09245e-11	3.29251e-10
BGIBMGA007701-TA	1776	818	310.61	145.88	-1.09032	9.92882e-77	1.61592e-74
BGIBMGA014521-TA	284	131	49.67	23.36	-1.08833	1.4439e-13	7.3436e-12
BGIBMGA001075-TA	147	68	25.71	12.13	-1.08375	1.19452e-07	2.37808e-06
BGIBMGA010992-TA	295	137	51.59	24.43	-1.07844	7.46552e-14	3.85719e-12
BGIBMGA011281-TA	553	257	96.71	45.83	-1.07737	1.31706e-24	1.05852e-22
BGIBMGA003017-TA	215	100	37.6	17.83	-1.07643	1.87708e-10	4.94728e-09
BGIBMGA003317-TA	94	44	16.44	7.85	-1.06645	3.01364e-05	0.00042191
BGIBMGA004818-TA	556	262	97.24	46.72	-1.05751	4.89146e-24	3.83655e-22
BGIBMGA001463-TA	142	67	24.83	11.95	-1.05507	3.5585e-07	6.69533e-06
BGIBMGA000125-TA	109	52	19.06	9.27	-1.03991	1.07561e-05	0.000161341
BGIBMGA004919-TA	176	84	30.78	14.98	-1.03896	2.16112e-08	4.7211e-07
BGIBMGA001011-TA	243	116	42.5	20.69	-1.03853	4.65726e-11	1.29016e-09
BGIBMGA010648-TA	1085	518	189.76	92.38	-1.03852	4.48098e-44	5.60984e-42
BGIBMGA003972-TA	769	369	134.49	65.81	-1.03112	2.20834e-31	2.17823e-29
BGIBMGA012907-TA	361	174	63.14	31.03	-1.02489	2.05172e-15	1.19256e-13
BGIBMGA008237-TA	170	82	29.73	14.62	-1.02398	5.46794e-08	1.15949e-06
BGIBMGA005437-TA	151	73	26.41	13.02	-1.02035	3.26292e-07	6.17489e-06
BGIBMGA005172-TA	136	66	23.79	11.77	-1.01524	1.40574e-06	2.45345e-05
BGIBMGA007771-TA	307	149	53.69	26.57	-1.01486	3.86674e-13	1.74809e-11
BGIBMGA006426-TA	2176	1061	380.56	189.21	-1.00814	1.48551e-82	2.6863e-80
BGIBMGA004201-TA	483	236	84.47	42.09	-1.00496	1.57602e-19	1.07999e-17

## Sheet: 12h vs 18h
Gene	RawIntensity-12h	RawIntensity-18h	TPM-12h	TPM-18h	log2 Ratio(18h/12h)	P-Value	FDR
BGIBMGA012765-TA	0	224	0.01	39.26	11.9388	4.4409e-16	2.3424e-14
BGIBMGA004810-TA	0	213	0.01	37.34	11.8665	4.4409e-16	2.36114e-14
BGIBMGA004665-TA	0	50	0.01	8.76	9.77479	1.77636e-15	9.08128e-14
BGIBMGA009154-TA	0	44	0.01	7.71	9.59059	8.39328e-14	3.06493e-12
BGIBMGA010919-TA	0	40	0.01	7.01	9.45327	1.29341e-12	3.05908e-11
BGIBMGA002532-TA	0	36	0.01	6.31	9.3015	1.99931e-11	3.85143e-10
BGIBMGA009132-TA	0	31	0.01	5.43	9.08481	6.12892e-10	1.01578e-08
BGIBMGA013930-TA	0	29	0.01	5.08	8.98868	2.40984e-09	3.73329e-08
BGIBMGA004074-TA	0	28	0.01	4.91	8.93958	4.77846e-09	7.02603e-08
BGIBMGA002996-TA	0	25	0.01	4.38	8.77479	3.72556e-08	4.84542e-07
BGIBMGA004075-TA	0	23	0.01	4.03	8.65464	1.46486e-07	1.77008e-06
BGIBMGA011575-TA	0	23	0.01	4.03	8.65464	1.46486e-07	1.76687e-06
BGIBMGA000910-TA	0	22	0.01	3.86	8.59246	2.90468e-07	3.38675e-06
BGIBMGA013108-TA	0	19	0.01	3.33	8.37938	2.26466e-06	2.36278e-05
BGIBMGA009700-TA	0	19	0.01	3.33	8.37938	2.26466e-06	2.35908e-05
BGIBMGA012805-TA	0	19	0.01	3.33	8.37938	2.26466e-06	2.35539e-05
BGIBMGA011799-TA	0	19	0.01	3.33	8.37938	2.26466e-06	2.35171e-05
BGIBMGA010921-TA	0	19	0.01	3.33	8.37938	2.26466e-06	2.34804e-05
BGIBMGA013747-TA	0	18	0.01	3.16	8.30378	4.49058e-06	4.46772e-05
BGIBMGA009372-TA	0	17	0.01	2.98	8.21917	8.90438e-06	8.4783e-05
BGIBMGA013342-TA	2	588	0.36	103.07	8.16141	0.000113562	0.000872522
BGIBMGA005612-TA	0	16	0.01	2.8	8.12928	1.76565e-05	0.000160089
BGIBMGA004902-TA	0	16	0.01	2.8	8.12928	1.76565e-05	0.000159871
BGIBMGA007256-TA	0	16	0.01	2.8	8.12928	1.76565e-05	0.000159654
BGIBMGA003947-TA	0	16	0.01	2.8	8.12928	1.76565e-05	0.000159437
BGIBMGA012312-TA	0	16	0.01	2.8	8.12928	1.76565e-05	0.00015922
BGIBMGA001815-TA	0	15	0.01	2.63	8.03892	3.50112e-05	0.00029908
BGIBMGA000896-TA	0	15	0.01	2.63	8.03892	3.50112e-05	0.000298696
BGIBMGA010014-TA	0	15	0.01	2.63	8.03892	3.50112e-05	0.000298313
BGIBMGA004935-TA	0	15	0.01	2.63	8.03892	3.50112e-05	0.000297931
BGIBMGA009435-TA	0	14	0.01	2.45	7.93664	6.94238e-05	0.000562671
BGIBMGA011072-TA	0	14	0.01	2.45	7.93664	6.94238e-05	0.000561986
BGIBMGA002922-TA	2	301	0.36	52.76	7.1953	0.000113562	0.000873532
BGIBMGA006239-TA	20	2188	3.57	383.53	6.74727	2.68116e-09	4.10576e-08
BGIBMGA009448-TA	3	193	0.54	33.83	5.9692	7.16848e-05	0.000578176
BGIBMGA000210-TA	5	266	0.89	46.63	5.71131	2.64644e-05	0.000233266
BGIBMGA008267-TA	2	69	0.36	12.09	5.06967	0.000113562	0.000871515
BGIBMGA013404-TA	5	167	0.89	29.27	5.03947	2.64644e-05	0.000233576
BGIBMGA009953-TA	3	87	0.54	15.25	4.81971	7.16848e-05	0.000578879
BGIBMGA001891-TA	2	43	0.36	7.54	4.3885	0.000113562	0.000870511
BGIBMGA010454-TA	15	290	2.68	50.83	4.24538	6.60414e-08	8.32848e-07
BGIBMGA001841-TA	62	1065	11.06	186.68	4.07714	0	0
BGIBMGA004282-TA	2	32	0.36	5.61	3.96193	0.00011361	0.000869874
BGIBMGA006569-TA	2	31	0.36	5.43	3.91488	0.000113652	0.000868195
BGIBMGA008146-TA	4	61	0.71	10.69	3.9123	4.43682e-05	0.000371842
BGIBMGA008917-TA	3	46	0.54	8.06	3.89975	7.16848e-05	0.000579583
BGIBMGA003344-TA	2	30	0.36	5.26	3.86899	0.00011373	0.000867794
BGIBMGA012070-TA	11	162	1.96	28.4	3.85697	8.04256e-07	8.86415e-06
BGIBMGA001613-TA	3	41	0.54	7.19	3.73496	7.1686e-05	0.000577485
BGIBMGA014522-TA	2	27	0.36	4.73	3.71577	0.000114648	0.000873797
BGIBMGA001210-TA	13	167	2.32	29.27	3.65723	2.3274e-07	2.72802e-06
BGIBMGA013784-TA	99	1263	17.66	221.39	3.64803	5.61772e-14	2.20919e-12
BGIBMGA003841-TA	7	89	1.25	15.6	3.64155	8.73332e-06	8.33932e-05
BGIBMGA012757-TA	2	24	0.36	4.21	3.54775	0.00012045	0.000914872
BGIBMGA003444-TA	588	6808	104.86	1193.35	3.50848	1.44618e-12	3.37238e-11
BGIBMGA014055-TA	2	23	0.36	4.03	3.48471	0.000126249	0.00095455
BGIBMGA004243-TA	7	76	1.25	13.32	3.41359	8.73332e-06	8.35132e-05
BGIBMGA009523-TA	3	30	0.54	5.26	3.28403	7.26604e-05	0.000583919
BGIBMGA011868-TA	5	47	0.89	8.24	3.21077	2.64654e-05	0.000232966
BGIBMGA008088-TA	38	351	6.78	61.53	3.18193	1.51434e-13	5.1088e-12
BGIBMGA010384-TA	5	46	0.89	8.06	3.1789	2.64662e-05	0.000232665
BGIBMGA014021-TA	5	42	0.89	7.36	3.04783	2.64834e-05	0.000232508
BGIBMGA013325-TA	4	33	0.71	5.78	3.02518	4.51508e-05	0.000377449
BGIBMGA013746-TA	3	25	0.54	4.38	3.0199	9.02802e-05	0.000709222
BGIBMGA004982-TA	11	85	1.96	14.9	2.92639	8.04256e-07	8.84948e-06
BGIBMGA004501-TA	12	91	2.14	15.95	2.89787	4.33886e-07	4.92924e-06
BGIBMGA008931-TA	4	30	0.71	5.26	2.88917	4.87464e-05	0.000405468
BGIBMGA002483-TA	14	101	2.5	17.7	2.82375	1.24237e-07	1.51224e-06
BGIBMGA001289-TA	24	170	4.28	29.8	2.79963	2.01024e-10	3.52508e-09
BGIBMGA004992-TA	5	35	0.89	6.14	2.78636	2.74898e-05	0.000240708
BGIBMGA006348-TA	12	84	2.14	14.72	2.78209	4.33886e-07	4.93768e-06
BGIBMGA008162-TA	29	202	5.17	35.41	2.77592	8.20388e-12	1.66229e-10
BGIBMGA012775-TA	6	41	1.07	7.19	2.74838	1.54958e-05	0.000142049
BGIBMGA013450-TA	18	120	3.21	21.03	2.7118	9.7276e-09	1.37552e-07
BGIBMGA007663-TA	7	46	1.25	8.06	2.68885	8.7657e-06	8.35823e-05
BGIBMGA001043-TA	532	3479	94.87	609.82	2.68436	2.68674e-13	8.1164e-12
BGIBMGA006797-TA	4	26	0.71	4.56	2.68314	8.58304e-05	0.000679891
BGIBMGA012123-TA	4	26	0.71	4.56	2.68314	8.58304e-05	0.000679082
BGIBMGA008851-TA	4	26	0.71	4.56	2.68314	8.58304e-05	0.000678274
BGIBMGA009006-TA	5	32	0.89	5.61	2.65612	3.18898e-05	0.000275963
BGIBMGA001269-TA	5	32	0.89	5.61	2.65612	3.18898e-05	0.000275604
BGIBMGA011003-TA	5	30	0.89	5.26	2.56319	4.26492e-05	0.000358793
BGIBMGA011336-TA	22	132	3.92	23.14	2.56146	7.3484e-10	1.20289e-08
BGIBMGA014178-TA	12	72	2.14	12.62	2.56003	4.339e-07	4.92099e-06
BGIBMGA014150-TA	7	41	1.25	7.19	2.52406	9.22412e-06	8.75764e-05
BGIBMGA004859-TA	6	35	1.07	6.14	2.52063	1.90278e-05	0.0001702
BGIBMGA007661-TA	546	3182	97.37	557.76	2.5181	4.3876e-13	1.20996e-11
BGIBMGA009690-TA	5	29	0.89	5.08	2.51295	5.42538e-05	0.000447358
BGIBMGA002405-TA	97	561	17.3	98.34	2.50701	9.83658e-14	3.55293e-12
BGIBMGA001177-TA	8	46	1.43	8.06	2.49476	5.0025e-06	4.95479e-05
BGIBMGA005213-TA	15	85	2.68	14.9	2.47501	6.6042e-08	8.31279e-07
BGIBMGA009578-TA	34	191	6.06	33.48	2.46591	4.96714e-13	1.3365e-11
BGIBMGA011846-TA	43	241	7.67	42.24	2.46131	1.33893e-13	4.63464e-12
BGIBMGA002215-TA	12	67	2.14	11.74	2.45575	4.34082e-07	4.91467e-06
BGIBMGA001767-TA	11	61	1.96	10.69	2.44734	8.05668e-07	8.85036e-06
BGIBMGA009130-TA	101	556	18.01	97.46	2.43601	1.66533e-14	7.90558e-13
BGIBMGA006142-TA	10	54	1.78	9.47	2.41149	1.49805e-06	1.60322e-05
BGIBMGA006535-TA	5	27	0.89	4.73	2.40996	0.000107336	0.000829483
BGIBMGA011273-TA	675	3588	120.38	628.93	2.3853	1.60338e-12	3.70003e-11
BGIBMGA012220-TA	89	468	15.87	82.03	2.36985	1.82077e-14	8.28823e-13
BGIBMGA006863-TA	110	577	19.62	101.14	2.36596	2.0206e-14	9.07359e-13
BGIBMGA010652-TA	8	42	1.43	7.36	2.36369	5.81964e-06	5.71305e-05
BGIBMGA011686-TA	30	156	5.35	27.34	2.3534	4.41914e-12	9.35338e-11
BGIBMGA008779-TA	20	104	3.57	18.23	2.35232	2.68118e-09	4.09635e-08
BGIBMGA004344-TA	21	109	3.75	19.11	2.34937	1.40433e-09	2.22748e-08
BGIBMGA008441-TA	6	31	1.07	5.43	2.34334	4.58826e-05	0.000383085
BGIBMGA003711-TA	29	149	5.17	26.12	2.33692	8.20388e-12	1.66737e-10
BGIBMGA003135-TA	7	36	1.25	6.31	2.33571	1.56111e-05	0.000142908
BGIBMGA004374-TA	220	1119	39.23	196.15	2.32193	5.10924e-13	1.35824e-11
BGIBMGA011781-TA	92	466	16.41	81.68	2.31541	4.55192e-14	1.82241e-12
BGIBMGA012283-TA	6	30	1.07	5.26	2.29745	6.6657e-05	0.000542231
BGIBMGA001363-TA	422	2108	75.26	369.5	2.29562	6.90558e-13	1.77199e-11
BGIBMGA010465-TA	21	105	3.75	18.41	2.29553	1.40434e-09	2.2222e-08
BGIBMGA011039-TA	8	40	1.43	7.01	2.2934	7.50592e-06	7.25063e-05
BGIBMGA011157-TA	8	40	1.43	7.01	2.2934	7.50592e-06	7.24011e-05
BGIBMGA002840-TA	20	99	3.57	17.35	2.28094	2.68128e-09	4.08711e-08
BGIBMGA004220-TA	15	74	2.68	12.97	2.27487	6.61956e-08	8.31637e-07
BGIBMGA004978-TA	247	1216	44.05	213.15	2.27466	4.15224e-14	1.68267e-12
BGIBMGA011755-TA	8	39	1.43	6.84	2.25798	9.25416e-06	8.77363e-05
BGIBMGA012059-TA	68	328	12.13	57.49	2.24473	0	0
BGIBMGA005533-TA	58	278	10.34	48.73	2.23657	3.70814e-14	1.5307e-12
BGIBMGA013680-TA	208	986	37.09	172.83	2.22025	4.60298e-13	1.25891e-11
BGIBMGA004818-TA	262	1241	46.72	217.53	2.2191	2.35146e-13	7.30271e-12
BGIBMGA009726-TA	65	305	11.59	53.46	2.20558	0	0
BGIBMGA003856-TA	10	46	1.78	8.06	2.1789	2.51656e-06	2.6011e-05
BGIBMGA006102-TA	15	69	2.68	12.09	2.17351	6.79278e-08	8.48587e-07
BGIBMGA012100-TA	20	90	3.57	15.78	2.1441	2.69086e-09	4.09232e-08
BGIBMGA006859-TA	13	57	2.32	9.99	2.10636	3.2534e-07	3.76692e-06
BGIBMGA004970-TA	54	236	9.63	41.37	2.10298	6.08402e-14	2.36458e-12
BGIBMGA003972-TA	369	1608	65.81	281.86	2.0986	0	0
BGIBMGA011992-TA	27	117	4.82	20.51	2.08922	2.90366e-11	5.48231e-10
BGIBMGA014064-TA	61	264	10.88	46.28	2.08871	6.4837e-14	2.46232e-12
BGIBMGA001501-TA	151	652	26.93	114.29	2.08541	4.9738e-14	1.97939e-12
BGIBMGA001807-TA	8	34	1.43	5.96	2.0593	5.7971e-05	0.000475062
BGIBMGA000699-TA	8	34	1.43	5.96	2.0593	5.7971e-05	0.000474477
BGIBMGA004376-TA	181	760	32.28	133.22	2.0451	2.10276e-13	6.6232e-12
BGIBMGA003488-TA	11	46	1.96	8.06	2.03993	3.58266e-06	3.60217e-05
BGIBMGA003607-TA	12	49	2.14	8.59	2.00505	2.12362e-06	2.22261e-05
BGIBMGA010361-TA	34	138	6.06	24.19	1.99702	4.97158e-13	1.3323e-11
BGIBMGA012387-TA	18	73	3.21	12.8	1.9955	1.47632e-08	2.03984e-07
BGIBMGA004661-TA	149	602	26.57	105.52	1.98965	3.23296e-13	9.54945e-12
BGIBMGA004375-TA	116	466	20.69	81.68	1.98105	1.58318e-13	5.31404e-12
BGIBMGA002452-TA	9	36	1.61	6.31	1.97058	5.45058e-05	0.000448879
BGIBMGA001223-TA	50	199	8.92	34.88	1.96728	5.86198e-14	2.29169e-12
BGIBMGA004573-TA	139	553	24.79	96.93	1.96718	2.31592e-13	7.22611e-12
BGIBMGA007393-TA	29	115	5.17	20.16	1.96326	8.54072e-12	1.71485e-10
BGIBMGA001062-TA	52	206	9.27	36.11	1.96176	7.4607e-14	2.75466e-12
BGIBMGA006233-TA	26	103	4.64	18.05	1.9598	6.11224e-11	1.12526e-09
BGIBMGA011753-TA	21	83	3.75	14.55	1.95606	2.12108e-09	3.30133e-08
BGIBMGA012397-TA	20	79	3.57	13.85	1.95589	4.5564e-09	6.74428e-08
BGIBMGA001679-TA	32	126	5.71	22.09	1.95183	1.42131e-12	3.32606e-11
BGIBMGA007948-TA	11	43	1.96	7.54	1.94371	1.24034e-05	0.000115291
BGIBMGA001799-TA	79	307	14.09	53.81	1.9332	0	0
BGIBMGA013096-TA	9	35	1.61	6.14	1.93118	8.59676e-05	0.000678552
BGIBMGA003829-TA	13	50	2.32	8.76	1.91681	2.85084e-06	2.93292e-05
BGIBMGA003467-TA	55	210	9.81	36.81	1.90777	5.9952e-15	2.97344e-13
BGIBMGA000683-TA	54	206	9.63	36.11	1.90679	6.08402e-14	2.35084e-12
BGIBMGA013053-TA	52	198	9.27	34.71	1.90471	7.4607e-14	2.73944e-12
BGIBMGA012205-TA	73	278	13.02	48.73	1.90408	0	0
BGIBMGA001271-TA	10	38	1.78	6.66	1.90364	5.1037e-05	0.000423461
BGIBMGA004657-TA	172	653	30.67	114.46	1.89994	1.73417e-13	5.64965e-12
BGIBMGA007301-TA	25	94	4.46	16.48	1.8856	2.59842e-10	4.49716e-09
BGIBMGA005849-TA	21	79	3.75	13.85	1.88492	5.94844e-09	8.63173e-08
BGIBMGA002671-TA	33	124	5.89	21.74	1.88401	1.00542e-12	2.42102e-11
BGIBMGA001926-TA	144	540	25.68	94.65	1.88196	1.61648e-13	5.37158e-12
BGIBMGA013413-TA	14000	52330	2496.7	9172.76	1.87733	0	0
BGIBMGA000475-TA	35	130	6.24	22.79	1.86878	3.90798e-13	1.09128e-11
BGIBMGA014272-TA	10	37	1.78	6.49	1.86634	8.03122e-05	0.000639227
BGIBMGA012626-TA	1067	3949	190.28	692.21	1.86309	2.8575e-12	6.26764e-11
BGIBMGA003656-TA	20	74	3.57	12.97	1.86118	2.14278e-08	2.90631e-07
BGIBMGA005854-TA	23	84	4.1	14.72	1.84408	2.9835e-09	4.50644e-08
BGIBMGA003669-TA	381	1387	67.95	243.12	1.83912	4.82502e-13	1.30886e-11
BGIBMGA001266-TA	25	91	4.46	15.95	1.83844	7.06036e-10	1.16146e-08
BGIBMGA003186-TA	180	652	32.1	114.29	1.83205	3.8236e-13	1.07676e-11
BGIBMGA000757-TA	26	94	4.64	16.48	1.82852	4.16942e-10	7.03299e-09
BGIBMGA011174-TA	12	43	2.14	7.54	1.81695	2.8046e-05	0.000245255
BGIBMGA004838-TA	171	609	30.5	106.75	1.80735	4.20774e-13	1.16519e-11
BGIBMGA007111-TA	24	85	4.28	14.9	1.79963	4.0191e-09	6.00246e-08
BGIBMGA008537-TA	51	180	9.1	31.55	1.7937	2.9976e-14	1.27705e-12
BGIBMGA013329-TA	19	67	3.39	11.74	1.79208	1.94133e-07	2.30394e-06
BGIBMGA003197-TA	265	932	47.26	163.37	1.78945	7.72716e-13	1.91622e-11
BGIBMGA000695-TA	16	56	2.85	9.82	1.78476	2.21514e-06	2.31475e-05
BGIBMGA006777-TA	34	119	6.06	20.86	1.78335	4.47842e-12	9.44876e-11
BGIBMGA003655-TA	14	49	2.5	8.59	1.78073	9.80258e-06	9.26713e-05
BGIBMGA013116-TA	523	1828	93.27	320.42	1.78048	6.98774e-13	1.78617e-11
BGIBMGA003004-TA	15	52	2.68	9.11	1.76522	5.79878e-06	5.70099e-05
BGIBMGA009613-TA	11	38	1.96	6.66	1.76467	0.000116127	0.000883042
BGIBMGA012453-TA	20	69	3.57	12.09	1.75982	1.78104e-07	2.12891e-06
BGIBMGA000813-TA	17	58	3.03	10.17	1.74693	2.03214e-06	2.13022e-05
BGIBMGA002713-TA	215	731	38.34	128.13	1.74069	8.88178e-16	4.57584e-14
BGIBMGA003564-TA	41	139	7.31	24.36	1.73657	3.3351e-13	9.63699e-12
BGIBMGA002811-TA	3706	12549	660.91	2199.68	1.73477	1.10671e-11	2.18905e-10
BGIBMGA012323-TA	24	81	4.28	14.2	1.73021	2.23048e-08	3.00076e-07
BGIBMGA001954-TA	53	178	9.45	31.2	1.72316	6.4393e-14	2.45952e-12
BGIBMGA012190-TA	17	57	3.03	9.99	1.72117	3.13796e-06	3.20844e-05
BGIBMGA004640-TA	90	300	16.05	52.59	1.71222	0	0
BGIBMGA011974-TA	12	40	2.14	7.01	1.7118	0.000105817	0.000819647
BGIBMGA012191-TA	15	50	2.68	8.76	1.7087	1.38927e-05	0.000128238
BGIBMGA002768-TA	41	136	7.31	23.84	1.70544	7.88702e-13	1.94138e-11
BGIBMGA003335-TA	370	1218	65.98	213.5	1.69414	0	0
BGIBMGA003584-TA	116	377	20.69	66.08	1.67528	1.58318e-13	5.28734e-12
BGIBMGA005485-TA	56	181	9.99	31.73	1.66729	3.55272e-14	1.48499e-12
BGIBMGA002594-TA	167	536	29.78	93.95	1.65755	2.5202e-13	7.75428e-12
BGIBMGA009042-TA	24	77	4.28	13.5	1.65728	1.22946e-07	1.49927e-06
BGIBMGA006462-TA	39	125	6.96	21.91	1.65443	1.47071e-11	2.86638e-10
BGIBMGA011117-TA	15	48	2.68	8.41	1.64987	3.28762e-05	0.000283392
BGIBMGA003461-TA	31	99	5.53	17.35	1.64958	2.11292e-09	3.29635e-08
BGIBMGA005635-TA	82	261	14.62	45.75	1.64583	2.22044e-15	1.12649e-13
BGIBMGA007771-TA	149	472	26.57	82.74	1.63879	3.23296e-13	9.46531e-12
BGIBMGA000829-TA	66	209	11.77	36.63	1.63791	0	0
BGIBMGA006376-TA	347	1094	61.88	191.76	1.63176	2.6823e-13	8.13998e-12
BGIBMGA012753-TA	47	147	8.38	25.77	1.62067	5.44454e-13	1.43021e-11
BGIBMGA000127-TA	75	234	13.38	41.02	1.61625	0	0
BGIBMGA013107-TA	52	162	9.27	28.4	1.61525	1.15685e-13	4.08959e-12
BGIBMGA001585-TA	62	193	11.06	33.83	1.61295	0	0
BGIBMGA006022-TA	20	62	3.57	10.87	1.60636	3.53942e-06	3.5695e-05
BGIBMGA009816-TA	410	1266	73.12	221.91	1.60164	1.35891e-12	3.19128e-11
BGIBMGA007061-TA	202	621	36.02	108.85	1.59547	3.28626e-14	1.39111e-12
BGIBMGA012351-TA	26	80	4.64	14.02	1.59529	1.51232e-07	1.81752e-06
BGIBMGA003309-TA	1813	5572	323.32	976.7	1.59495	5.56088e-12	1.15133e-10
BGIBMGA012903-TA	48	145	8.56	25.42	1.57028	2.62234e-12	5.79006e-11
BGIBMGA007410-TA	149	449	26.57	78.7	1.56657	3.23296e-13	9.50719e-12
BGIBMGA004891-TA	191	575	34.06	100.79	1.5652	1.78746e-13	5.79486e-12
BGIBMGA000154-TA	234	702	41.73	123.05	1.56009	5.73542e-13	1.48897e-11
BGIBMGA014185-TA	108	324	19.26	56.79	1.56003	0	0
BGIBMGA007401-TA	24	72	4.28	12.62	1.56003	9.81538e-07	1.06939e-05
BGIBMGA007005-TA	139	415	24.79	72.74	1.55299	2.31592e-13	7.26019e-12
BGIBMGA004782-TA	140	415	24.97	72.74	1.54255	7.30526e-14	2.71233e-12
BGIBMGA000292-TA	56	166	9.99	29.1	1.54246	1.70086e-13	5.56844e-12
BGIBMGA002455-TA	95	280	16.94	49.08	1.5347	4.32986e-14	1.74402e-12
BGIBMGA002790-TA	106	308	18.9	53.99	1.51431	0	0
BGIBMGA013366-TA	91	264	16.23	46.28	1.51173	0	0
BGIBMGA002987-TA	64	185	11.41	32.43	1.50703	0	0
BGIBMGA000395-TA	17	49	3.03	8.59	1.50334	9.00618e-05	0.000708344
BGIBMGA010912-TA	25	72	4.46	12.62	1.5006	1.94473e-06	2.04828e-05
BGIBMGA012477-TA	23	66	4.1	11.57	1.49669	5.57368e-06	5.49595e-05
BGIBMGA007871-TA	30	86	5.35	15.07	1.49407	2.10562e-07	2.49003e-06
BGIBMGA006023-TA	35	100	6.24	17.53	1.49021	2.30564e-08	3.09561e-07
BGIBMGA001267-TA	597	1706	106.47	299.04	1.48989	5.75096e-13	1.48719e-11
BGIBMGA009760-TA	118	337	21.04	59.07	1.48929	0	0
BGIBMGA013510-TA	33	94	5.89	16.48	1.48438	6.52962e-08	8.25016e-07
BGIBMGA014607-TA	26	74	4.64	12.97	1.48298	1.71005e-06	1.8184e-05
BGIBMGA012546-TA	473	1345	84.35	235.76	1.48286	7.05436e-13	1.78944e-11
BGIBMGA008448-TA	19	54	3.39	9.47	1.48208	4.6314e-05	0.000386202
BGIBMGA006802-TA	200	568	35.67	99.56	1.48086	1.77636e-14	8.14184e-13
BGIBMGA007689-TA	72	204	12.84	35.76	1.4777	0	0
BGIBMGA009012-TA	250	705	44.58	123.58	1.47098	3.91242e-13	1.08795e-11
BGIBMGA009967-TA	85	238	15.16	41.72	1.46047	0	0
BGIBMGA011696-TA	919	2571	163.89	450.66	1.45931	1.94311e-12	4.40748e-11
BGIBMGA006483-TA	29	81	5.17	14.2	1.45765	7.78494e-07	8.60877e-06
BGIBMGA013896-TA	64	178	11.41	31.2	1.45125	1.47216e-13	4.99181e-12
BGIBMGA004963-TA	62	172	11.06	30.15	1.44681	5.4734e-13	1.43213e-11
BGIBMGA006346-TA	23	63	4.1	11.04	1.42904	1.81199e-05	0.000163177
BGIBMGA009234-TA	38	104	6.78	18.23	1.42696	3.37368e-08	4.41368e-07
BGIBMGA005251-TA	101	276	18.01	48.38	1.42561	1.66533e-14	7.84951e-13
BGIBMGA003112-TA	26	71	4.64	12.45	1.42395	5.51344e-06	5.44462e-05
BGIBMGA001464-TA	40	109	7.13	19.11	1.42235	1.75527e-08	2.40031e-07
BGIBMGA013678-TA	614	1673	109.5	293.26	1.42125	3.69704e-13	1.05453e-11
BGIBMGA010840-TA	36	98	6.42	17.18	1.42008	9.50774e-08	1.17233e-06
BGIBMGA003178-TA	31	84	5.53	14.72	1.41243	8.71564e-07	9.51135e-06
BGIBMGA004908-TA	153	414	27.29	72.57	1.411	1.70974e-14	7.94612e-13
BGIBMGA003207-TA	40	108	7.13	18.93	1.4087	2.56508e-08	3.43008e-07
BGIBMGA005810-TA	77	207	13.73	36.28	1.40184	2.4869e-14	1.07324e-12
BGIBMGA005319-TA	22	59	3.92	10.34	1.39931	4.51138e-05	0.000377615
BGIBMGA010245-TA	66	177	11.77	31.03	1.39855	9.97868e-13	2.41157e-11
BGIBMGA005656-TA	108	289	19.26	50.66	1.39524	0	0
BGIBMGA001945-TA	26	69	4.64	12.09	1.38162	1.1831e-05	0.000110124
BGIBMGA007954-TA	56	148	9.99	25.94	1.37662	1.38141e-10	2.47462e-09
BGIBMGA001929-TA	241	636	42.98	111.48	1.37505	3.34844e-13	9.63365e-12
BGIBMGA001546-TA	82	216	14.62	37.86	1.37273	1.22125e-14	5.88145e-13
BGIBMGA001037-TA	56	147	9.99	25.77	1.36714	1.9986e-10	3.52325e-09
BGIBMGA000360-TA	71	186	12.66	32.6	1.36459	7.79376e-13	1.92555e-11
BGIBMGA012069-TA	84	220	14.98	38.56	1.36407	2.10942e-14	9.40886e-13
BGIBMGA010538-TA	125	327	22.29	57.32	1.36264	6.70574e-14	2.53218e-12
BGIBMGA005506-TA	31	81	5.53	14.2	1.36054	2.70022e-06	2.78227e-05
BGIBMGA007849-TA	411	1073	73.3	188.08	1.35946	0	0
BGIBMGA008966-TA	70	182	12.48	31.9	1.35394	2.04658e-12	4.6107e-11
BGIBMGA007594-TA	22	57	3.92	9.99	1.34963	9.62396e-05	0.000749834
BGIBMGA003290-TA	27	70	4.82	12.27	1.34803	1.48674e-05	0.000136665
BGIBMGA006919-TA	152	393	27.11	68.89	1.34547	1.65867e-13	5.4572e-12
BGIBMGA011490-TA	47	121	8.38	21.21	1.33972	1.37158e-08	1.90303e-07
BGIBMGA007288-TA	25	64	4.46	11.22	1.33096	4.21492e-05	0.000355487
BGIBMGA006835-TA	2733	6989	487.39	1225.08	1.32973	0	0
BGIBMGA012710-TA	85	217	15.16	38.04	1.32725	3.35288e-14	1.41033e-12
BGIBMGA012168-TA	38	97	6.78	17	1.32618	4.60312e-07	5.20278e-06
BGIBMGA013633-TA	51	130	9.1	22.79	1.32446	5.30392e-09	7.74722e-08
BGIBMGA007889-TA	561	1429	100.05	250.49	1.32403	1.46549e-13	4.9947e-12
BGIBMGA013786-TA	122	310	21.76	54.34	1.32034	1.15463e-13	4.10357e-12
BGIBMGA003337-TA	888	2249	158.36	394.22	1.31579	0	0
BGIBMGA003892-TA	188	474	33.53	83.09	1.30922	2.6601e-13	8.14702e-12
BGIBMGA005906-TA	66	166	11.77	29.1	1.3059	6.68548e-11	1.22401e-09
BGIBMGA014201-TA	72	181	12.84	31.73	1.3052	9.44222e-12	1.87883e-10
BGIBMGA003539-TA	214	538	38.16	94.3	1.3052	0	0
BGIBMGA006115-TA	264	662	47.08	116.04	1.30144	1.84963e-13	5.96731e-12
BGIBMGA011398-TA	56	140	9.99	24.54	1.29658	2.52118e-09	3.89669e-08
BGIBMGA004008-TA	39	97	6.96	17	1.28838	8.14544e-07	8.9331e-06
BGIBMGA000810-TA	29	72	5.17	12.62	1.28748	2.28038e-05	0.000202612
BGIBMGA000131-TA	33	82	5.89	14.37	1.28672	5.98546e-06	5.86716e-05
BGIBMGA008758-TA	95	235	16.94	41.19	1.28186	6.12844e-14	2.35431e-12
BGIBMGA000305-TA	32	79	5.71	13.85	1.27832	9.996e-06	9.42318e-05
BGIBMGA001699-TA	72	177	12.84	31.03	1.27302	3.87752e-11	7.25915e-10
BGIBMGA010884-TA	46	113	8.2	19.81	1.27253	1.37072e-07	1.66238e-06
BGIBMGA000948-TA	157	385	28	67.49	1.26925	5.35128e-14	2.11694e-12
BGIBMGA005994-TA	133	324	23.72	56.79	1.25953	1.86073e-13	5.97412e-12
BGIBMGA006816-TA	163	395	29.07	69.24	1.25207	2.93542e-13	8.82751e-12
BGIBMGA001075-TA	68	164	12.13	28.75	1.24498	4.05332e-10	6.87203e-09
BGIBMGA013453-TA	66	159	11.77	27.87	1.2436	7.78674e-10	1.2653e-08
BGIBMGA003480-TA	138	332	24.61	58.2	1.24177	2.43582e-13	7.52952e-12
BGIBMGA009313-TA	27	65	4.82	11.39	1.24066	9.11768e-05	0.00071542
BGIBMGA005768-TA	40	96	7.13	16.83	1.23906	2.00704e-06	2.11057e-05
BGIBMGA005076-TA	83	199	14.8	34.88	1.2368	7.39254e-12	1.50708e-10
BGIBMGA010867-TA	669	1599	119.31	280.28	1.23215	1.63958e-12	3.77046e-11
BGIBMGA014443-TA	74	176	13.2	30.85	1.22473	1.60009e-10	2.85866e-09
BGIBMGA012182-TA	772	1835	137.68	321.65	1.22417	3.10108e-12	6.71328e-11
BGIBMGA002013-TA	255	604	45.48	105.87	1.21899	0	0
BGIBMGA002356-TA	112	265	19.97	46.45	1.21784	0	0
BGIBMGA013097-TA	41	97	7.31	17	1.21759	2.4193e-06	2.50447e-05
BGIBMGA005070-TA	46	107	8.2	18.76	1.19396	1.08672e-06	1.18205e-05
BGIBMGA002371-TA	49	114	8.74	19.98	1.19285	4.79326e-07	5.39932e-06
BGIBMGA005999-TA	210	487	37.45	85.36	1.18859	1.09246e-13	3.90349e-12
BGIBMGA012532-TA	69	160	12.31	28.05	1.18817	2.64792e-09	4.06422e-08
BGIBMGA011754-TA	432	997	77.04	174.76	1.1817	1.18394e-12	2.81017e-11
BGIBMGA003923-TA	481	1108	85.78	194.22	1.17898	4.44978e-13	1.22203e-11
BGIBMGA003789-TA	30	69	5.35	12.09	1.1762	0.000111704	0.000861238
BGIBMGA010139-TA	2200	5058	392.34	886.6	1.17618	0	0
BGIBMGA005798-TA	253	579	45.12	101.49	1.1695	5.23138e-13	1.38517e-11
BGIBMGA000886-TA	77	176	13.73	30.85	1.16794	7.40094e-10	1.20852e-08
BGIBMGA014456-TA	123	278	21.94	48.73	1.15125	2.42028e-14	1.05824e-12
BGIBMGA007500-TA	159	359	28.36	62.93	1.14989	1.43663e-13	4.92156e-12
BGIBMGA003010-TA	36	81	6.42	14.2	1.14525	4.13342e-05	0.0003495
BGIBMGA014045-TA	102	229	18.19	40.14	1.1419	4.96158e-12	1.04021e-10
BGIBMGA011692-TA	49	110	8.74	19.28	1.1414	1.80856e-06	1.90789e-05
BGIBMGA000374-TA	66	148	11.77	25.94	1.14006	3.0812e-08	4.05498e-07
BGIBMGA011322-TA	33	74	5.89	12.97	1.13884	9.4858e-05	0.000741678
BGIBMGA000104-TA	47	105	8.38	18.41	1.13547	3.48144e-06	3.52171e-05
BGIBMGA011710-TA	260	581	46.37	101.84	1.13504	5.7554e-13	1.48257e-11
BGIBMGA003991-TA	229	508	40.84	89.05	1.12463	3.77698e-13	1.06816e-11
BGIBMGA012389-TA	83	184	14.8	32.25	1.1237	1.02765e-09	1.65369e-08
BGIBMGA007363-TA	4812	10648	858.15	1866.46	1.121	2.6625e-11	5.0413e-10
BGIBMGA001463-TA	67	148	11.95	25.94	1.11817	4.98226e-08	6.3923e-07
BGIBMGA011676-TA	39	86	6.96	15.07	1.11452	3.47968e-05	0.000297631
BGIBMGA000549-TA	47	103	8.38	18.05	1.10698	6.64508e-06	6.44718e-05
BGIBMGA009319-TA	2512	5491	447.98	962.5	1.10335	0	0
BGIBMGA004315-TA	108	235	19.26	41.19	1.09669	1.29154e-11	2.52459e-10
BGIBMGA008956-TA	137	298	24.43	52.24	1.0965	3.77698e-13	1.07273e-11
BGIBMGA014134-TA	41	89	7.31	15.6	1.0936	3.43344e-05	0.000294434
BGIBMGA009515-TA	37	80	6.6	14.02	1.08695	9.27466e-05	0.000726023
BGIBMGA014483-TA	114	246	20.33	43.12	1.08475	6.77724e-12	1.39017e-10
BGIBMGA008903-TA	8079	17378	1440.78	3046.14	1.08013	0	0
BGIBMGA013069-TA	63	135	11.24	23.66	1.07381	4.65966e-07	5.25774e-06
BGIBMGA009111-TA	51	109	9.1	19.11	1.07039	6.4173e-06	6.25357e-05
BGIBMGA001790-TA	37	79	6.6	13.85	1.06935	0.000127435	0.00096133
BGIBMGA004504-TA	107	227	19.08	39.79	1.06034	9.66856e-11	1.74612e-09
BGIBMGA002430-TA	285	604	50.83	105.87	1.05854	7.2764e-13	1.82487e-11
BGIBMGA006196-TA	84	178	14.98	31.2	1.05851	1.0607e-08	1.49037e-07
BGIBMGA011344-TA	141	298	25.15	52.24	1.0546	2.02948e-13	6.45355e-12
BGIBMGA010959-TA	336	710	59.92	124.45	1.05446	3.89244e-13	1.09153e-11
BGIBMGA005550-TA	122	257	21.76	45.05	1.04985	8.38262e-12	1.68821e-10
BGIBMGA012127-TA	57	120	10.17	21.03	1.04813	3.20098e-06	3.26785e-05
BGIBMGA013179-TA	145	305	25.86	53.46	1.04774	1.63647e-13	5.41093e-12
BGIBMGA007844-TA	95	199	16.94	34.88	1.04197	2.33726e-09	3.62931e-08
BGIBMGA013499-TA	70	146	12.48	25.59	1.03596	3.6457e-07	4.19192e-06
BGIBMGA001825-TA	83	173	14.8	30.32	1.03467	3.10592e-08	4.07944e-07
BGIBMGA001918-TA	75	156	13.38	27.34	1.03094	1.58495e-07	1.90137e-06
BGIBMGA000232-TA	156	324	27.82	56.79	1.02951	2.66676e-13	8.12995e-12
BGIBMGA009751-TA	1371	2840	244.5	497.81	1.02576	2.3681e-12	5.26368e-11
BGIBMGA005118-TA	72	149	12.84	26.12	1.02451	3.5276e-07	4.06316e-06
BGIBMGA008551-TA	46	95	8.2	16.65	1.02183	5.11556e-05	0.000423915
BGIBMGA014334-TA	47	97	8.38	17	1.02051	4.31588e-05	0.000362163
BGIBMGA011446-TA	964	1979	171.92	346.89	1.01274	3.52384e-13	1.00946e-11
BGIBMGA012108-TA	62	127	11.06	22.26	1.0091	3.42204e-06	3.4722e-05
BGIBMGA001787-TA	159	324	28.36	56.79	1.00178	2.93988e-13	8.8011e-12
BGIBMGA008980-TA	13	0	2.32	0.01	-7.85798	0.000108133	0.000834671
BGIBMGA005435-TA	37	5	6.6	0.88	-2.90689	1.87312e-07	2.23096e-06
BGIBMGA008756-TA	22	3	3.92	0.53	-2.88679	7.38062e-05	0.000592411
BGIBMGA000926-TA	28	5	4.99	0.88	-2.50346	3.12138e-05	0.000270818
BGIBMGA003310-TA	32	6	5.71	1.05	-2.4431	1.12751e-05	0.000105245
BGIBMGA003929-TA	71	14	12.66	2.45	-2.36942	8.70186e-11	1.58012e-09
BGIBMGA001159-TA	271	54	48.33	9.47	-2.35148	5.85144e-37	5.25523e-35
BGIBMGA012009-TA	58	12	10.34	2.1	-2.29977	8.92722e-09	1.27592e-07
BGIBMGA013817-TA	28	6	4.99	1.05	-2.24865	9.53316e-05	0.000744505
BGIBMGA010136-TA	28	6	4.99	1.05	-2.24865	9.53316e-05	0.000743631
BGIBMGA011441-TA	213	47	37.99	8.24	-2.2049	2.88442e-27	2.20343e-25
BGIBMGA012758-TA	64	15	11.41	2.63	-2.11716	9.1009e-09	1.29241e-07
BGIBMGA013156-TA	34	8	6.06	1.4	-2.11389	3.3025e-05	0.000283938
BGIBMGA006396-TA	239	57	42.62	9.99	-2.09297	1.44807e-28	1.17364e-26
BGIBMGA007047-TA	113	27	20.15	4.73	-2.09087	2.99144e-14	1.28265e-12
BGIBMGA004099-TA	74	18	13.2	3.16	-2.06254	1.16177e-09	1.86051e-08
BGIBMGA011337-TA	39	10	6.96	1.75	-1.99173	1.82963e-05	0.000164543
BGIBMGA004821-TA	42	11	7.49	1.93	-1.95636	1.05576e-05	9.89648e-05
BGIBMGA010116-TA	38	10	6.78	1.75	-1.95393	2.97416e-05	0.00025906
BGIBMGA003156-TA	34	9	6.06	1.58	-1.93939	8.41762e-05	0.000667584
BGIBMGA006883-TA	1666	478	297.11	83.79	-1.82615	5.52514e-158	6.92832e-156
BGIBMGA012907-TA	174	50	31.03	8.76	-1.82466	6.37222e-18	3.71489e-16
BGIBMGA003456-TA	178	52	31.74	9.11	-1.80078	5.32438e-18	3.13149e-16
BGIBMGA009989-TA	40	12	7.13	2.1	-1.76351	6.31194e-05	0.000514714
BGIBMGA000931-TA	83	25	14.8	4.38	-1.75659	7.23276e-09	1.04271e-07
BGIBMGA012635-TA	1718	530	306.38	92.9	-1.72157	3.69996e-150	4.55369e-148
BGIBMGA002010-TA	185	58	32.99	10.17	-1.69771	2.59964e-17	1.46417e-15
BGIBMGA007482-TA	446	144	79.54	25.24	-1.65597	3.24206e-38	3.03475e-36
BGIBMGA013421-TA	45	15	8.03	2.63	-1.61034	6.7008e-05	0.00054442
BGIBMGA008999-TA	45	15	8.03	2.63	-1.61034	6.7008e-05	0.000543755
BGIBMGA013148-TA	395	132	70.44	23.14	-1.60601	1.20606e-32	1.02763e-30
BGIBMGA006120-TA	86	29	15.34	5.08	-1.5944	3.8772e-08	5.03279e-07
BGIBMGA007898-TA	89	30	15.87	5.26	-1.59317	2.2213e-08	2.99447e-07
BGIBMGA010718-TA	50	17	8.92	2.98	-1.58173	3.2886e-05	0.000283109
BGIBMGA001477-TA	348	120	62.06	21.03	-1.56121	7.7182e-28	6.03472e-26
BGIBMGA003263-TA	57	20	10.17	3.51	-1.53478	1.39133e-05	0.000128249
BGIBMGA006250-TA	88	31	15.69	5.43	-1.53082	6.69822e-08	8.39932e-07
BGIBMGA011804-TA	842	297	150.16	52.06	-1.52825	4.65346e-63	5.33222e-61
BGIBMGA014160-TA	48	17	8.56	2.98	-1.5223	7.62136e-05	0.000610996
BGIBMGA005735-TA	998	355	177.98	62.23	-1.51603	1.46307e-73	1.73635e-71
BGIBMGA007407-TA	104	37	18.55	6.49	-1.51513	5.42278e-09	7.90346e-08
BGIBMGA005147-TA	844	302	150.52	52.94	-1.50753	5.56152e-62	6.26472e-60
BGIBMGA014089-TA	388	139	69.19	24.36	-1.50605	2.37304e-29	1.94706e-27
BGIBMGA012007-TA	374	134	66.7	23.49	-1.50564	2.40488e-28	1.92564e-26
BGIBMGA007550-TA	181	66	32.28	11.57	-1.48025	3.57746e-14	1.48599e-12
BGIBMGA013653-TA	230	85	41.02	14.9	-1.46102	2.66322e-17	1.48737e-15
BGIBMGA007186-TA	63	24	11.24	4.21	-1.41675	1.65986e-05	0.000151115
BGIBMGA013169-TA	140	54	24.97	9.47	-1.39876	1.74895e-10	3.11623e-09
BGIBMGA005279-TA	192	75	34.24	13.15	-1.38062	1.30503e-13	4.54095e-12
BGIBMGA014248-TA	122	48	21.76	8.41	-1.3715	4.57362e-09	6.75473e-08
BGIBMGA012570-TA	124	49	22.11	8.59	-1.36397	3.8746e-09	5.79968e-08
BGIBMGA005087-TA	134	53	23.9	9.29	-1.36326	9.39416e-10	1.51538e-08
BGIBMGA002078-TA	131	52	23.36	9.11	-1.35852	1.61501e-09	2.53744e-08
BGIBMGA011248-TA	80	32	14.27	5.61	-1.34691	2.93794e-06	3.0132e-05
BGIBMGA011798-TA	60	24	10.7	4.21	-1.34572	5.30692e-05	0.000439225
BGIBMGA012075-TA	597	240	106.47	42.07	-1.33958	2.21054e-37	2.04045e-35
BGIBMGA010218-TA	358	144	63.84	25.24	-1.33875	4.84386e-23	3.38866e-21
BGIBMGA008283-TA	149	60	26.57	10.52	-1.33666	2.0091e-10	3.5324e-09
BGIBMGA012877-TA	79	32	14.09	5.61	-1.3286	4.27878e-06	4.28265e-05
BGIBMGA006197-TA	160	65	28.53	11.39	-1.32471	5.9816e-11	1.10427e-09
BGIBMGA001741-TA	88	36	15.69	6.31	-1.31413	1.47528e-06	1.58141e-05
BGIBMGA006997-TA	946	389	168.71	68.19	-1.30691	3.99536e-56	4.28277e-54
BGIBMGA010508-TA	162	67	28.89	11.74	-1.29914	8.82844e-11	1.59874e-09
BGIBMGA002261-TA	675	281	120.38	49.26	-1.28911	1.00353e-39	9.66587e-38
BGIBMGA004382-TA	168	70	29.96	12.27	-1.2879	5.27432e-11	9.79138e-10
BGIBMGA004500-TA	243	102	43.34	17.88	-1.27735	4.21854e-15	2.12397e-13
BGIBMGA004108-TA	61	26	10.88	4.56	-1.25457	0.00011361	0.000868875
BGIBMGA008689-TA	157	68	28	11.92	-1.23204	8.94956e-10	1.44717e-08
BGIBMGA010577-TA	397	172	70.8	30.15	-1.23159	1.74222e-22	1.19369e-20
BGIBMGA008363-TA	90	39	16.05	6.84	-1.23051	3.6921e-06	3.7066e-05
BGIBMGA011007-TA	729	317	130.01	55.57	-1.22624	1.12364e-39	1.06682e-37
BGIBMGA000916-TA	105	46	18.73	8.06	-1.2165	7.36418e-07	8.17067e-06
BGIBMGA001677-TA	98	43	17.48	7.54	-1.21307	1.79402e-06	1.89858e-05
BGIBMGA001773-TA	132	58	23.54	10.17	-1.21079	3.01274e-08	3.97275e-07
BGIBMGA010005-TA	283	125	50.47	21.91	-1.20384	6.16538e-16	3.20118e-14
BGIBMGA003237-TA	597	264	106.47	46.28	-1.20199	7.93624e-32	6.67649e-30
BGIBMGA008539-TA	250	111	44.58	19.46	-1.19588	4.00176e-14	1.63164e-12
BGIBMGA005882-TA	198	88	35.31	15.43	-1.19434	1.82318e-11	3.52233e-10
BGIBMGA011180-TA	126	56	22.47	9.82	-1.19421	8.5977e-08	1.06605e-06
BGIBMGA004701-TA	94	42	16.76	7.36	-1.18724	4.30644e-06	4.30385e-05
BGIBMGA008208-TA	105	47	18.73	8.24	-1.18463	1.22743e-06	1.32643e-05
BGIBMGA002892-TA	406	182	72.4	31.9	-1.18243	1.26406e-21	8.48579e-20
BGIBMGA001894-TA	87	39	15.52	6.84	-1.18206	1.05261e-05	9.88089e-05
BGIBMGA009118-TA	136	61	24.25	10.69	-1.18172	3.48874e-08	4.55524e-07
BGIBMGA012559-TA	344	155	61.35	27.17	-1.17505	2.1785e-18	1.32829e-16
BGIBMGA003362-TA	453	205	80.79	35.93	-1.16899	1.54762e-23	1.0942e-21
BGIBMGA007417-TA	947	430	168.88	75.37	-1.16394	4.16614e-47	4.39495e-45
BGIBMGA000320-TA	626	286	111.64	50.13	-1.15511	2.40922e-31	2.00146e-29
BGIBMGA007331-TA	319	146	56.89	25.59	-1.15259	1.09886e-16	5.88951e-15
BGIBMGA007080-TA	72	33	12.84	5.78	-1.1515	8.93532e-05	0.000703604
BGIBMGA010340-TA	122	56	21.76	9.82	-1.14788	3.33092e-07	3.84328e-06
BGIBMGA012214-TA	102	47	18.19	8.24	-1.14243	3.39048e-06	3.44543e-05
BGIBMGA012013-TA	755	352	134.64	61.7	-1.12576	5.1064e-36	4.52495e-34
BGIBMGA009056-TA	90	42	16.05	7.36	-1.1248	1.66702e-05	0.00015156
BGIBMGA000728-TA	184	86	32.81	15.07	-1.12246	7.2828e-10	1.1951e-08
BGIBMGA011941-TA	468	221	83.46	38.74	-1.10726	2.21448e-22	1.50178e-20
BGIBMGA008977-TA	76	36	13.55	6.31	-1.10258	9.9398e-05	0.000770827
BGIBMGA012485-TA	185	88	32.99	15.43	-1.09629	1.33085e-09	2.12106e-08
BGIBMGA012167-TA	180	86	32.1	15.07	-1.09089	2.63852e-09	4.05917e-08
BGIBMGA004128-TA	366	176	65.27	30.85	-1.08115	3.21648e-17	1.75219e-15
BGIBMGA010621-TA	139	67	24.79	11.74	-1.07833	2.24292e-07	2.64299e-06
BGIBMGA006139-TA	305	148	54.39	25.94	-1.06816	2.4264e-14	1.05398e-12
BGIBMGA008342-TA	148	73	26.39	12.8	-1.04385	1.898e-07	2.25655e-06
BGIBMGA000768-TA	101	50	18.01	8.76	-1.0398	1.86692e-05	0.000167443
BGIBMGA011604-TA	95	47	16.94	8.24	-1.03972	3.27926e-05	0.000283038
BGIBMGA000851-TA	468	232	83.46	40.67	-1.03712	2.79538e-20	1.82138e-18
BGIBMGA000064-TA	498	247	88.81	43.3	-1.03636	1.86161e-21	1.23723e-19
BGIBMGA002526-TA	175	87	31.21	15.25	-1.0332	1.9546e-08	2.6674e-07
BGIBMGA007642-TA	557	277	99.33	48.55	-1.03276	1.12095e-23	8.01057e-22
BGIBMGA014034-TA	422	210	75.26	36.81	-1.03179	2.7283e-18	1.63354e-16
BGIBMGA007799-TA	184	92	32.81	16.13	-1.02439	1.05723e-08	1.48864e-07
BGIBMGA007779-TA	1717	859	306.2	150.57	-1.02404	1.49625e-68	1.74458e-66
BGIBMGA006963-TA	141	71	25.15	12.45	-1.01441	6.89952e-07	7.68077e-06
BGIBMGA014424-TA	269	136	47.97	23.84	-1.00875	8.31566e-12	1.67981e-10

## Sheet: 18h vs 24h
Gene	RawIntensity-18h	RawIntensity-24h	TPM-18h	TPM-24h	log2 Ratio(24h/18h)	P-Value	FDR
BGIBMGA005781-TA	0	1003	0.01	176.78	14.1097	1.11022e-15	2.5909e-14
BGIBMGA008514-TA	0	799	0.01	140.83	13.7817	1.11022e-15	2.48011e-14
BGIBMGA002827-TA	0	404	0.01	71.21	12.7979	1.11022e-15	2.45587e-14
BGIBMGA004861-TA	0	351	0.01	61.86	12.5948	1.11022e-15	2.48829e-14
BGIBMGA008709-TA	0	294	0.01	51.82	12.3393	1.11022e-15	2.42429e-14
BGIBMGA011525-TA	0	257	0.01	45.3	12.1453	1.11022e-15	2.56447e-14
BGIBMGA008976-TA	0	254	0.01	44.77	12.1283	1.11022e-15	2.47198e-14
BGIBMGA004577-TA	0	246	0.01	43.36	12.0821	1.11022e-15	2.54714e-14
BGIBMGA013490-TA	0	219	0.01	38.6	11.9144	1.11022e-15	2.3935e-14
BGIBMGA013617-TA	0	187	0.01	32.96	11.6865	1.11022e-15	2.43211e-14
BGIBMGA004057-TA	0	186	0.01	32.78	11.6786	1.11022e-15	2.41652e-14
BGIBMGA003293-TA	0	156	0.01	27.5	11.4252	1.11022e-15	2.51318e-14
BGIBMGA011617-TA	0	139	0.01	24.5	11.2586	1.11022e-15	2.50483e-14
BGIBMGA004041-TA	0	117	0.01	20.62	11.0098	1.11022e-15	2.55577e-14
BGIBMGA001595-TA	3	6117	0.53	1078.14	10.9903	7.41532e-05	0.000325938
BGIBMGA001008-TA	0	112	0.01	19.74	10.9469	1.11022e-15	2.53856e-14
BGIBMGA009423-TA	0	92	0.01	16.22	10.6636	1.11022e-15	2.57322e-14
BGIBMGA009374-TA	0	92	0.01	16.22	10.6636	1.11022e-15	2.40112e-14
BGIBMGA010741-TA	0	86	0.01	15.16	10.5661	1.11022e-15	2.38593e-14
BGIBMGA005908-TA	0	85	0.01	14.98	10.5488	1.11022e-15	2.4479e-14
BGIBMGA001182-TA	0	84	0.01	14.81	10.5324	1.11022e-15	2.53004e-14
BGIBMGA007766-TA	0	82	0.01	14.45	10.4969	1.11022e-15	2.49653e-14
BGIBMGA006606-TA	0	73	0.01	12.87	10.3298	1.11022e-15	2.4639e-14
BGIBMGA000240-TA	0	66	0.01	11.63	10.1836	1.11022e-15	2.43998e-14
BGIBMGA010742-TA	0	60	0.01	10.58	10.0471	1.11022e-15	2.52158e-14
BGIBMGA013894-TA	0	52	0.01	9.17	9.84078	1.11022e-15	2.58203e-14
BGIBMGA006273-TA	0	52	0.01	9.17	9.84078	1.11022e-15	2.4088e-14
BGIBMGA006068-TA	0	50	0.01	8.81	9.783	1.77636e-15	3.79347e-14
BGIBMGA000462-TA	9	7857	1.58	1384.82	9.77556	2.99492e-06	1.71778e-05
BGIBMGA004140-TA	0	48	0.01	8.46	9.72451	3.9968e-15	8.22493e-14
BGIBMGA014115-TA	0	47	0.01	8.28	9.69349	7.10542e-15	1.43184e-13
BGIBMGA011731-TA	0	46	0.01	8.11	9.66356	1.33227e-14	2.62244e-13
BGIBMGA004452-TA	0	45	0.01	7.93	9.63118	2.59792e-14	4.95575e-13
BGIBMGA008360-TA	0	43	0.01	7.58	9.56605	1.01474e-13	1.70572e-12
BGIBMGA005447-TA	0	43	0.01	7.58	9.56605	1.01474e-13	1.70151e-12
BGIBMGA001324-TA	0	42	0.01	7.4	9.53138	2.02726e-13	3.09374e-12
BGIBMGA004806-TA	0	42	0.01	7.4	9.53138	2.02726e-13	3.0868e-12
BGIBMGA010471-TA	0	40	0.01	7.05	9.46148	8.13128e-13	1.03796e-11
BGIBMGA005785-TA	0	36	0.01	6.35	9.31061	1.31433e-11	1.4056e-10
BGIBMGA011616-TA	0	36	0.01	6.35	9.31061	1.31433e-11	1.40339e-10
BGIBMGA008171-TA	0	33	0.01	5.82	9.18488	1.06014e-10	1.03738e-09
BGIBMGA001178-TA	0	32	0.01	5.64	9.13955	2.12612e-10	2.03359e-09
BGIBMGA011732-TA	0	32	0.01	5.64	9.13955	2.12612e-10	2.03073e-09
BGIBMGA014617-TA	0	30	0.01	5.29	9.04712	8.5514e-10	7.65119e-09
BGIBMGA004534-TA	0	29	0.01	5.11	8.99718	1.71499e-09	1.48363e-08
BGIBMGA011307-TA	0	29	0.01	5.11	8.99718	1.71499e-09	1.48174e-08
BGIBMGA014469-TA	0	28	0.01	4.94	8.94837	3.43944e-09	2.88005e-08
BGIBMGA007572-TA	0	27	0.01	4.76	8.89482	6.89784e-09	5.60997e-08
BGIBMGA008322-TA	0	27	0.01	4.76	8.89482	6.89784e-09	5.60326e-08
BGIBMGA003328-TA	0	26	0.01	4.58	8.8392	1.38337e-08	1.07611e-07
BGIBMGA013094-TA	7	3101	1.23	546.56	8.79558	9.45582e-06	4.951e-05
BGIBMGA002524-TA	0	25	0.01	4.41	8.78463	2.77436e-08	2.07268e-07
BGIBMGA008422-TA	0	23	0.01	4.05	8.66178	1.11587e-07	7.70112e-07
BGIBMGA006747-TA	0	23	0.01	4.05	8.66178	1.11587e-07	7.6933e-07
BGIBMGA012706-TA	0	23	0.01	4.05	8.66178	1.11587e-07	7.6855e-07
BGIBMGA012675-TA	0	22	0.01	3.88	8.59991	2.2379e-07	1.5062e-06
BGIBMGA000588-TA	0	22	0.01	3.88	8.59991	2.2379e-07	1.50471e-06
BGIBMGA012526-TA	0	22	0.01	3.88	8.59991	2.2379e-07	1.50322e-06
BGIBMGA002199-TA	0	22	0.01	3.88	8.59991	2.2379e-07	1.50174e-06
BGIBMGA005130-TA	0	22	0.01	3.88	8.59991	2.2379e-07	1.50025e-06
BGIBMGA003365-TA	0	21	0.01	3.7	8.53138	4.48814e-07	2.89449e-06
BGIBMGA012035-TA	0	21	0.01	3.7	8.53138	4.48814e-07	2.89174e-06
BGIBMGA011369-TA	0	19	0.01	3.35	8.38802	1.80517e-06	1.07065e-05
BGIBMGA002651-TA	0	19	0.01	3.35	8.38802	1.80517e-06	1.06971e-05
BGIBMGA004476-TA	0	19	0.01	3.35	8.38802	1.80517e-06	1.06878e-05
BGIBMGA007547-TA	0	18	0.01	3.17	8.30834	3.6203e-06	2.04368e-05
BGIBMGA010299-TA	0	18	0.01	3.17	8.30834	3.6203e-06	2.04198e-05
BGIBMGA007321-TA	0	18	0.01	3.17	8.30834	3.6203e-06	2.04029e-05
BGIBMGA000667-TA	0	18	0.01	3.17	8.30834	3.6203e-06	2.0386e-05
BGIBMGA002924-TA	0	18	0.01	3.17	8.30834	3.6203e-06	2.03691e-05
BGIBMGA008221-TA	4	1205	0.7	212.39	8.24515	4.64276e-05	0.000213178
BGIBMGA000648-TA	0	17	0.01	3	8.22882	7.26054e-06	3.89158e-05
BGIBMGA006389-TA	0	17	0.01	3	8.22882	7.26054e-06	3.88851e-05
BGIBMGA012539-TA	0	16	0.01	2.82	8.13955	1.45611e-05	7.42934e-05
BGIBMGA012372-TA	0	16	0.01	2.82	8.13955	1.45611e-05	7.42377e-05
BGIBMGA010090-TA	0	16	0.01	2.82	8.13955	1.45611e-05	7.4182e-05
BGIBMGA008397-TA	0	16	0.01	2.82	8.13955	1.45611e-05	7.41264e-05
BGIBMGA001536-TA	0	16	0.01	2.82	8.13955	1.45611e-05	7.40708e-05
BGIBMGA002471-TA	0	15	0.01	2.64	8.04439	2.92026e-05	0.000140053
BGIBMGA013616-TA	0	15	0.01	2.64	8.04439	2.92026e-05	0.000139954
BGIBMGA005259-TA	0	15	0.01	2.64	8.04439	2.92026e-05	0.000139855
BGIBMGA011172-TA	0	15	0.01	2.64	8.04439	2.92026e-05	0.000139757
BGIBMGA013159-TA	0	15	0.01	2.64	8.04439	2.92026e-05	0.000139658
BGIBMGA002153-TA	0	15	0.01	2.64	8.04439	2.92026e-05	0.00013956
BGIBMGA009914-TA	0	15	0.01	2.64	8.04439	2.92026e-05	0.000139462
BGIBMGA011228-TA	0	15	0.01	2.64	8.04439	2.92026e-05	0.000139364
BGIBMGA013108-TA	19	4808	3.33	847.43	7.99143	6.3372e-09	5.18505e-08
BGIBMGA009899-TA	0	14	0.01	2.47	7.94837	5.8566e-05	0.000264971
BGIBMGA008334-TA	0	14	0.01	2.47	7.94837	5.8566e-05	0.000264795
BGIBMGA006021-TA	0	13	0.01	2.29	7.8392	0.000117455	0.000495427
BGIBMGA005052-TA	0	13	0.01	2.29	7.8392	0.000117455	0.000495119
BGIBMGA007093-TA	0	13	0.01	2.29	7.8392	0.000117455	0.000494812
BGIBMGA010002-TA	0	13	0.01	2.29	7.8392	0.000117455	0.000494505
BGIBMGA012181-TA	0	13	0.01	2.29	7.8392	0.000117455	0.000494199
BGIBMGA005880-TA	0	13	0.01	2.29	7.8392	0.000117455	0.000493893
BGIBMGA013914-TA	0	13	0.01	2.29	7.8392	0.000117455	0.000493587
BGIBMGA006682-TA	0	13	0.01	2.29	7.8392	0.000117455	0.000493282
BGIBMGA005318-TA	0	13	0.01	2.29	7.8392	0.000117455	0.000492977
BGIBMGA005131-TA	0	12	0.01	2.12	7.72792	0.000235558	0.000930584
BGIBMGA003332-TA	0	12	0.01	2.12	7.72792	0.000235558	0.000930043
BGIBMGA007527-TA	0	12	0.01	2.12	7.72792	0.000235558	0.000929503
BGIBMGA011187-TA	0	12	0.01	2.12	7.72792	0.000235558	0.000928963
BGIBMGA006241-TA	0	12	0.01	2.12	7.72792	0.000235558	0.000928424
BGIBMGA004455-TA	0	12	0.01	2.12	7.72792	0.000235558	0.000927885
BGIBMGA008059-TA	0	12	0.01	2.12	7.72792	0.000235558	0.000927347
BGIBMGA009948-TA	0	12	0.01	2.12	7.72792	0.000235558	0.00092681
BGIBMGA008963-TA	0	12	0.01	2.12	7.72792	0.000235558	0.000926274
BGIBMGA009936-TA	0	12	0.01	2.12	7.72792	0.000235558	0.000925737
BGIBMGA013270-TA	2	275	0.35	48.47	7.11359	0.000115998	0.000492957
BGIBMGA013807-TA	2	217	0.35	38.25	6.77196	0.000115998	0.000492033
BGIBMGA006335-TA	7	699	1.23	123.2	6.6462	9.45582e-06	4.94719e-05
BGIBMGA005046-TA	10	880	1.75	155.1	6.4697	1.65868e-06	9.99479e-06
BGIBMGA013435-TA	3	266	0.53	46.88	6.46684	7.41532e-05	0.000326149
BGIBMGA000281-TA	2	174	0.35	30.67	6.45333	0.000115998	0.000492341
BGIBMGA001803-TA	3	245	0.53	43.18	6.34823	7.41532e-05	0.000326572
BGIBMGA011099-TA	3	243	0.53	42.83	6.33649	7.41532e-05	0.000326361
BGIBMGA001874-TA	2	133	0.35	23.44	6.06547	0.000115998	0.000490807
BGIBMGA013955-TA	4	247	0.7	43.53	5.95851	4.64276e-05	0.000213466
BGIBMGA001007-TA	2	122	0.35	21.5	5.94084	0.000115998	0.000491726
BGIBMGA006535-TA	27	1618	4.73	285.18	5.91389	3.91092e-11	3.93468e-10
BGIBMGA010568-TA	5	273	0.88	48.12	5.77299	2.801e-05	0.000135193
BGIBMGA003406-TA	7	370	1.23	65.21	5.72836	9.45582e-06	4.94338e-05
BGIBMGA002254-TA	2	83	0.35	14.63	5.38543	0.000115998	0.000492649
BGIBMGA008286-TA	15	584	2.63	102.93	5.29046	7.8283e-08	5.49194e-07
BGIBMGA011575-TA	23	878	4.03	154.75	5.26302	4.97776e-10	4.5253e-09
BGIBMGA003676-TA	9	307	1.58	54.11	5.0979	2.99492e-06	1.71633e-05
BGIBMGA008247-TA	3	102	0.53	17.98	5.08426	7.41532e-05	0.000326996
BGIBMGA010077-TA	6	200	1.05	35.25	5.06916	1.64409e-05	8.20959e-05
BGIBMGA010919-TA	40	1291	7.01	227.54	5.02056	1.35447e-13	2.22179e-12
BGIBMGA001498-TA	13	417	2.28	73.5	5.01064	2.69722e-07	1.77489e-06
BGIBMGA009036-TA	3	92	0.53	16.22	4.93564	7.41532e-05	0.000325727
BGIBMGA007553-TA	2	59	0.35	10.4	4.89308	0.000115998	0.000493266
BGIBMGA004810-TA	213	5997	37.34	1056.99	4.8231	3.63264e-13	5.09695e-12
BGIBMGA007397-TA	17	443	2.98	78.08	4.71157	2.23928e-08	1.68966e-07
BGIBMGA012728-TA	50	1280	8.76	225.6	4.68669	6.77236e-14	1.18229e-12
BGIBMGA013819-TA	10	255	1.75	44.94	4.68257	1.65868e-06	9.97708e-06
BGIBMGA010842-TA	2	49	0.35	8.64	4.6256	0.000115998	0.000491419
BGIBMGA003344-TA	30	726	5.26	127.96	4.60449	6.06914e-12	6.80124e-11
BGIBMGA000842-TA	18	436	3.16	76.85	4.60405	1.1926e-08	9.35213e-08
BGIBMGA000552-TA	3	72	0.53	12.69	4.58156	7.41532e-05	0.000326784
BGIBMGA001755-TA	2	44	0.35	7.76	4.47063	0.000115998	0.000491113
BGIBMGA013342-TA	588	12811	103.07	2257.98	4.45334	1.42264e-12	1.74389e-11
BGIBMGA009338-TA	12	241	2.1	42.48	4.33832	4.97174e-07	3.18219e-06
BGIBMGA014055-TA	23	458	4.03	80.72	4.32407	4.97776e-10	4.53136e-09
BGIBMGA005266-TA	8	156	1.4	27.5	4.29593	5.35434e-06	2.89732e-05
BGIBMGA000544-TA	2	39	0.35	6.87	4.29488	0.000115999	0.000490502
BGIBMGA004243-TA	76	1429	13.32	251.87	4.24101	3.5305e-14	6.60486e-13
BGIBMGA006311-TA	4	75	0.7	13.22	4.23922	4.64276e-05	0.000213322
BGIBMGA006569-TA	31	534	5.43	94.12	4.11548	3.34178e-12	3.8661e-11
BGIBMGA010300-TA	7	119	1.23	20.97	4.0916	9.45582e-06	4.93199e-05
BGIBMGA004042-TA	4	67	0.7	11.81	4.07651	4.64276e-05	0.000214046
BGIBMGA000701-TA	2	33	0.35	5.82	4.05559	0.000116016	0.00049027
BGIBMGA005897-TA	31	510	5.43	89.89	4.04914	3.34178e-12	3.85953e-11
BGIBMGA004998-TA	3	48	0.53	8.46	3.99659	7.41532e-05	0.000327209
BGIBMGA008146-TA	61	965	10.69	170.08	3.99188	5.83978e-14	1.04363e-12
BGIBMGA002560-TA	4	63	0.7	11.1	3.98706	4.64276e-05	0.000213756
BGIBMGA013642-TA	167	2602	29.27	458.61	3.96977	2.61568e-13	3.82825e-12
BGIBMGA010212-TA	8	120	1.4	21.15	3.91716	5.35434e-06	2.90658e-05
BGIBMGA006239-TA	2188	32853	383.53	5790.45	3.91626	0	0
BGIBMGA012827-TA	6	89	1.05	15.69	3.90138	1.64409e-05	8.19753e-05
BGIBMGA009154-TA	44	642	7.71	113.15	3.87536	1.03029e-13	1.71908e-12
BGIBMGA001166-TA	8	112	1.4	19.74	3.81762	5.35434e-06	2.89501e-05
BGIBMGA014492-TA	4	55	0.7	9.69	3.79107	4.64276e-05	0.000213611
BGIBMGA000910-TA	22	294	3.86	51.82	3.74684	9.41634e-10	8.38091e-09
BGIBMGA005876-TA	8	103	1.4	18.15	3.69647	5.35434e-06	2.90426e-05
BGIBMGA011016-TA	3	38	0.53	6.7	3.6601	7.41584e-05	0.00032554
BGIBMGA010556-TA	4	50	0.7	8.81	3.65372	4.64276e-05	0.000213901
BGIBMGA004693-TA	20	242	3.51	42.65	3.603	3.36112e-09	2.82143e-08
BGIBMGA014221-TA	3	36	0.53	6.35	3.58269	7.4171e-05	0.000325385
BGIBMGA006296-TA	28	330	4.91	58.16	3.56623	2.08352e-11	2.17012e-10
BGIBMGA001386-TA	35	406	6.14	71.56	3.54284	4.1811e-13	5.72457e-12
BGIBMGA001219-TA	3	35	0.53	6.17	3.54121	7.41862e-05	0.000325241
BGIBMGA007946-TA	9	104	1.58	18.33	3.53621	2.99492e-06	1.71923e-05
BGIBMGA009514-TA	2	23	0.35	4.05	3.5325	0.000125868	0.000525688
BGIBMGA005152-TA	10	113	1.75	19.92	3.50879	1.65868e-06	9.95944e-06
BGIBMGA005524-TA	6	65	1.05	11.46	3.44815	1.64409e-05	8.19152e-05
BGIBMGA004074-TA	28	302	4.91	53.23	3.43844	2.08352e-11	2.1668e-10
BGIBMGA007111-TA	85	885	14.9	155.98	3.38798	2.66454e-15	5.53361e-14
BGIBMGA011121-TA	7	73	1.23	12.87	3.38728	9.45582e-06	4.93957e-05
BGIBMGA004906-TA	3	31	0.53	5.46	3.36484	7.45386e-05	0.000326154
BGIBMGA012260-TA	3	31	0.53	5.46	3.36484	7.45386e-05	0.000325944
BGIBMGA001177-TA	46	462	8.06	81.43	3.33671	1.03695e-13	1.72174e-12
BGIBMGA009376-TA	2	20	0.35	3.53	3.33424	0.000178642	0.000721261
BGIBMGA006936-TA	6	60	1.05	10.58	3.33288	1.64409e-05	8.20356e-05
BGIBMGA009127-TA	87	868	15.25	152.99	3.32656	0	0
BGIBMGA010014-TA	15	143	2.63	25.2	3.26029	7.8283e-08	5.49762e-07
BGIBMGA001934-TA	8	76	1.4	13.4	3.25873	5.35434e-06	2.90194e-05
BGIBMGA006647-TA	4	38	0.7	6.7	3.25873	4.64558e-05	0.000213163
BGIBMGA005944-TA	41	385	7.19	67.86	3.2385	1.66755e-13	2.67715e-12
BGIBMGA003773-TA	4	37	0.7	6.52	3.21945	4.6479e-05	0.000213126
BGIBMGA000236-TA	22	202	3.86	35.6	3.2052	9.41634e-10	8.39191e-09
BGIBMGA010108-TA	14	128	2.45	22.56	3.20291	1.45614e-07	9.93832e-07
BGIBMGA012476-TA	7	64	1.23	11.28	3.19704	9.45582e-06	4.93578e-05
BGIBMGA005612-TA	16	145	2.8	25.56	3.19039	4.19338e-08	3.0555e-07
BGIBMGA004863-TA	3	27	0.53	4.76	3.1669	7.84906e-05	0.000342124
BGIBMGA007424-TA	10	89	1.75	15.69	3.16442	1.65868e-06	9.98592e-06
BGIBMGA006839-TA	12	104	2.1	18.33	3.12575	4.97174e-07	3.1852e-06
BGIBMGA012309-TA	39	336	6.84	59.22	3.11402	1.46549e-13	2.37522e-12
BGIBMGA013930-TA	29	247	5.08	43.53	3.09911	1.12088e-11	1.20442e-10
BGIBMGA007948-TA	43	364	7.54	64.16	3.08904	1.36335e-13	2.22561e-12
BGIBMGA013341-TA	5	41	0.88	7.23	3.03842	2.80322e-05	0.000135204
BGIBMGA003656-TA	74	603	12.97	106.28	3.03462	4.24106e-14	7.76308e-13
BGIBMGA010579-TA	7	57	1.23	10.05	3.03047	9.45586e-06	4.92822e-05
BGIBMGA008454-TA	8	64	1.4	11.28	3.01027	5.35434e-06	2.89963e-05
BGIBMGA013271-TA	124	993	21.74	175.02	3.0091	1.92069e-13	2.9377e-12
BGIBMGA000603-TA	26	208	4.56	36.66	3.0071	7.37e-11	7.24308e-10
BGIBMGA002963-TA	4	31	0.7	5.46	2.96347	4.82238e-05	0.000220679
BGIBMGA000554-TA	11	84	1.93	14.81	2.9399	9.11192e-07	5.63561e-06
BGIBMGA012137-TA	13	99	2.28	17.45	2.93612	2.69722e-07	1.77317e-06
BGIBMGA005106-TA	103	777	18.05	136.95	2.92358	4.30766e-14	7.84271e-13
BGIBMGA009101-TA	10	75	1.75	13.22	2.9173	1.65868e-06	9.96825e-06
BGIBMGA012537-TA	5	37	0.88	6.52	2.8893	2.82382e-05	0.000136101
BGIBMGA008917-TA	46	338	8.06	59.57	2.88573	1.03695e-13	1.72596e-12
BGIBMGA011336-TA	132	962	23.14	169.56	2.87334	1.87184e-13	2.90884e-12
BGIBMGA007022-TA	3	22	0.53	3.88	2.87199	0.000157356	0.000640266
BGIBMGA001342-TA	4	29	0.7	5.11	2.8679	5.21622e-05	0.00023806
BGIBMGA012694-TA	6	43	1.05	7.58	2.85181	1.64701e-05	8.20004e-05
BGIBMGA010790-TA	17	122	2.98	21.5	2.85095	2.23928e-08	1.69154e-07
BGIBMGA008002-TA	7	50	1.23	8.81	2.84048	9.45794e-06	4.92553e-05
BGIBMGA008564-TA	23	162	4.03	28.55	2.82464	4.97776e-10	4.53745e-09
BGIBMGA012765-TA	224	1571	39.26	276.89	2.81818	2.36478e-13	3.52176e-12
BGIBMGA002620-TA	7	49	1.23	8.64	2.81237	9.45958e-06	4.92261e-05
BGIBMGA002898-TA	10	69	1.75	12.16	2.79672	1.65869e-06	9.95065e-06
BGIBMGA014123-TA	4	27	0.7	4.76	2.76553	6.44798e-05	0.000287324
BGIBMGA004427-TA	7	46	1.23	8.11	2.72104	9.47632e-06	4.92754e-05
BGIBMGA009953-TA	87	547	15.25	96.41	2.66037	0	0
BGIBMGA009448-TA	193	1204	33.83	212.21	2.64912	1.86517e-13	2.90514e-12
BGIBMGA013777-TA	9	56	1.58	9.87	2.64313	2.99594e-06	1.71547e-05
BGIBMGA012477-TA	66	410	11.57	72.26	2.64281	0	0
BGIBMGA002980-TA	32	198	5.61	34.9	2.63715	1.8916e-12	2.25762e-11
BGIBMGA004317-TA	7	43	1.23	7.58	2.62354	9.56512e-06	4.96991e-05
BGIBMGA003817-TA	4	24	0.7	4.23	2.59523	0.000144227	0.000590026
BGIBMGA007878-TA	4	24	0.7	4.23	2.59523	0.000144227	0.000589671
BGIBMGA014336-TA	10	59	1.75	10.4	2.57116	1.65938e-06	9.94604e-06
BGIBMGA004665-TA	50	291	8.76	51.29	2.54967	6.77236e-14	1.17926e-12
BGIBMGA007418-TA	5	29	0.88	5.11	2.53775	4.88634e-05	0.000223305
BGIBMGA008874-TA	5	29	0.88	5.11	2.53775	4.88634e-05	0.000223155
BGIBMGA011914-TA	4	23	0.7	4.05	2.5325	0.000216612	0.000862764
BGIBMGA000865-TA	55	309	9.64	54.46	2.49809	1.95399e-14	3.7913e-13
BGIBMGA000896-TA	15	84	2.63	14.81	2.49344	7.82834e-08	5.4863e-07
BGIBMGA000028-TA	10	54	1.75	9.52	2.44361	1.66906e-06	9.9864e-06
BGIBMGA009155-TA	5	27	0.88	4.76	2.43539	9.00702e-05	0.000390094
BGIBMGA012041-TA	5	27	0.88	4.76	2.43539	9.00702e-05	0.000389845
BGIBMGA005727-TA	6	32	1.05	5.64	2.42531	2.9701e-05	0.000141643
BGIBMGA003017-TA	90	478	15.78	84.25	2.41658	0	0
BGIBMGA001215-TA	8	42	1.4	7.4	2.4021	5.97724e-06	3.22154e-05
BGIBMGA006419-TA	9	47	1.58	8.28	2.38971	3.1313e-06	1.78545e-05
BGIBMGA003497-TA	314	1631	55.04	287.47	2.38486	2.60902e-13	3.82675e-12
BGIBMGA000066-TA	1331	6911	233.31	1218.09	2.3843	5.89128e-12	6.61284e-11
BGIBMGA009265-TA	12	62	2.1	10.93	2.37983	4.98644e-07	3.1886e-06
BGIBMGA004378-TA	10	50	1.75	8.81	2.33179	1.74454e-06	1.03832e-05
BGIBMGA005834-TA	23	115	4.03	20.27	2.33049	4.97776e-10	4.54354e-09
BGIBMGA012335-TA	7	35	1.23	6.17	2.32661	1.77209e-05	8.79057e-05
BGIBMGA011251-TA	13	64	2.28	11.28	2.30666	2.71286e-07	1.78e-06
BGIBMGA012453-TA	69	339	12.09	59.75	2.30512	0	0
BGIBMGA001841-TA	1065	5218	186.68	919.69	2.30058	2.25398e-12	2.65743e-11
BGIBMGA000680-TA	8	39	1.4	6.87	2.29488	8.377e-06	4.41336e-05
BGIBMGA012753-TA	147	715	25.77	126.02	2.28989	1.69198e-13	2.69724e-12
BGIBMGA009660-TA	20	97	3.51	17.1	2.28445	3.36124e-09	2.81805e-08
BGIBMGA004251-TA	45	218	7.89	38.42	2.28376	4.28546e-14	7.82327e-13
BGIBMGA013371-TA	31	150	5.43	26.44	2.2837	3.34178e-12	3.8727e-11
BGIBMGA011342-TA	492	2382	86.24	419.84	2.28341	2.84218e-14	5.37639e-13
BGIBMGA010258-TA	30	144	5.26	25.38	2.27056	6.06914e-12	6.79004e-11
BGIBMGA007639-TA	93	443	16.3	78.08	2.26008	8.65974e-14	1.47389e-12
BGIBMGA006348-TA	84	400	14.72	70.5	2.25985	2.10942e-14	4.06962e-13
BGIBMGA011496-TA	8	38	1.4	6.7	2.25873	1.04341e-05	5.40076e-05
BGIBMGA007254-TA	9	42	1.58	7.4	2.2276	4.84806e-06	2.66584e-05
BGIBMGA000222-TA	22	101	3.86	17.8	2.2052	9.41766e-10	8.37112e-09
BGIBMGA000112-TA	9	41	1.58	7.23	2.19407	6.08508e-06	3.27187e-05
BGIBMGA007902-TA	9	41	1.58	7.23	2.19407	6.08508e-06	3.26929e-05
BGIBMGA010297-TA	18	82	3.16	14.45	2.19307	1.19571e-08	9.36574e-08
BGIBMGA011483-TA	8	36	1.4	6.35	2.18133	1.95289e-05	9.6592e-05
BGIBMGA003079-TA	11	49	1.93	8.64	2.16243	1.32275e-06	8.04908e-06
BGIBMGA006461-TA	135	598	23.66	105.4	2.15535	2.80442e-13	4.06073e-12
BGIBMGA001087-TA	8	35	1.4	6.17	2.13984	2.8881e-05	0.000138903
BGIBMGA004911-TA	1988	8537	348.47	1504.68	2.11035	7.34702e-12	8.00861e-11
BGIBMGA014091-TA	7	30	1.23	5.29	2.10461	0.00011804	0.000495126
BGIBMGA008865-TA	1592	6799	279.06	1198.35	2.1024	4.9889e-12	5.66549e-11
BGIBMGA002650-TA	22	94	3.86	16.57	2.1019	9.45974e-10	8.39753e-09
BGIBMGA005302-TA	11	47	1.93	8.28	2.10103	2.03084e-06	1.19097e-05
BGIBMGA009541-TA	49	209	8.59	36.84	2.10054	6.86118e-14	1.1826e-12
BGIBMGA013497-TA	58	247	10.17	43.53	2.09769	3.77476e-14	7.04242e-13
BGIBMGA001138-TA	8	34	1.4	5.99	2.09713	4.42268e-05	0.000205434
BGIBMGA000244-TA	8	34	1.4	5.99	2.09713	4.42268e-05	0.000205293
BGIBMGA007160-TA	50	211	8.76	37.19	2.08591	6.77236e-14	1.18534e-12
BGIBMGA009118-TA	61	254	10.69	44.77	2.06627	5.83978e-14	1.04089e-12
BGIBMGA013201-TA	262	1088	45.93	191.76	2.06179	2.498e-13	3.68781e-12
BGIBMGA014269-TA	10	41	1.75	7.23	2.04664	9.9444e-06	5.15121e-05
BGIBMGA009130-TA	556	2278	97.46	401.51	2.04255	4.08784e-13	5.61954e-12
BGIBMGA003924-TA	11	45	1.93	7.93	2.03872	3.91396e-06	2.18943e-05
BGIBMGA001719-TA	8	32	1.4	5.64	2.01027	0.000109947	0.000469
BGIBMGA005151-TA	33	131	5.78	23.09	1.99813	1.10134e-12	1.37739e-11
BGIBMGA002090-TA	32	126	5.61	22.21	1.98514	1.90203e-12	2.26609e-11
BGIBMGA011270-TA	117	460	20.51	81.08	1.98302	2.17604e-13	3.28389e-12
BGIBMGA014522-TA	27	106	4.73	18.68	1.98158	4.05654e-11	4.06912e-10
BGIBMGA004108-TA	26	102	4.56	17.98	1.97929	7.76206e-11	7.61736e-10
BGIBMGA010260-TA	21	82	3.68	14.45	1.97329	2.34176e-09	1.99035e-08
BGIBMGA011493-TA	139	541	24.36	95.35	1.96872	2.38476e-13	3.53601e-12
BGIBMGA005779-TA	299	1162	52.41	204.81	1.96637	7.35412e-13	9.4408e-12
BGIBMGA010745-TA	88	340	15.43	59.93	1.95754	5.9286e-14	1.05396e-12
BGIBMGA011149-TA	36	139	6.31	24.5	1.95707	2.89546e-13	4.1659e-12
BGIBMGA005485-TA	181	686	31.73	120.91	1.93001	2.19824e-13	3.30271e-12
BGIBMGA003014-TA	43	163	7.54	28.73	1.92992	1.36335e-13	2.23097e-12
BGIBMGA013624-TA	44	166	7.71	29.26	1.92413	1.03029e-13	1.72332e-12
BGIBMGA013380-TA	83	312	14.55	54.99	1.91815	1.82299e-13	2.87237e-12
BGIBMGA000127-TA	234	873	41.02	153.87	1.90731	5.87308e-13	7.77468e-12
BGIBMGA010804-TA	11	41	1.93	7.23	1.90539	2.1511e-05	0.000105474
BGIBMGA006460-TA	18	67	3.16	11.81	1.90201	5.79652e-08	4.12622e-07
BGIBMGA008521-TA	24	89	4.21	15.69	1.89795	5.61562e-10	5.07799e-09
BGIBMGA003197-TA	932	3452	163.37	608.43	1.89695	2.02772e-12	2.40318e-11
BGIBMGA013148-TA	132	486	23.14	85.66	1.88823	1.87184e-13	2.89559e-12
BGIBMGA011308-TA	22	81	3.86	14.28	1.88732	3.11444e-09	2.62409e-08
BGIBMGA013048-TA	73	265	12.8	46.71	1.86759	0	0
BGIBMGA004963-TA	172	624	30.15	109.98	1.86701	1.84741e-13	2.89741e-12
BGIBMGA006623-TA	31	112	5.43	19.74	1.8621	6.29208e-12	7.00484e-11
BGIBMGA010621-TA	67	242	11.74	42.65	1.86111	0	0
BGIBMGA011687-TA	10	36	1.75	6.35	1.8594	9.2924e-05	0.000401174
BGIBMGA012570-TA	49	175	8.59	30.84	1.84407	6.86118e-14	1.18863e-12
BGIBMGA000867-TA	5137	18326	900.45	3230.02	1.84283	1.81908e-11	1.90345e-10
BGIBMGA012172-TA	54	192	9.47	33.84	1.83729	6.86118e-14	1.19167e-12
BGIBMGA001744-TA	78	277	13.67	48.82	1.83646	0	0
BGIBMGA002922-TA	301	1069	52.76	188.41	1.83636	6.08402e-14	1.07316e-12
BGIBMGA003645-TA	9	32	1.58	5.64	1.83577	0.000256708	0.000993902
BGIBMGA004064-TA	351	1238	61.53	218.2	1.82629	2.24044e-13	3.35128e-12
BGIBMGA006575-TA	138	485	24.19	85.48	1.82118	2.45138e-13	3.62687e-12
BGIBMGA008421-TA	12	42	2.1	7.4	1.81714	3.07876e-05	0.000146619
BGIBMGA012414-TA	1502	5249	263.28	925.15	1.81309	6.49724e-12	7.19784e-11
BGIBMGA010787-TA	35	122	6.14	21.5	1.80803	1.29474e-12	1.61037e-11
BGIBMGA011117-TA	48	167	8.41	29.43	1.80711	1.35003e-13	2.21987e-12
BGIBMGA010490-TA	11	38	1.93	6.7	1.79556	8.42698e-05	0.00036614
BGIBMGA014440-TA	20	69	3.51	12.16	1.7926	1.02169e-07	7.11622e-07
BGIBMGA010350-TA	20	68	3.51	11.99	1.77229	1.58291e-07	1.07603e-06
BGIBMGA004356-TA	297	1007	52.06	177.49	1.76949	5.22248e-13	7.00906e-12
BGIBMGA009598-TA	34	115	5.96	20.27	1.76596	9.56324e-12	1.03579e-10
BGIBMGA004859-TA	35	118	6.14	20.8	1.76027	5.63682e-12	6.33769e-11
BGIBMGA012268-TA	20	67	3.51	11.81	1.75047	2.45552e-07	1.63967e-06
BGIBMGA004220-TA	74	246	12.97	43.36	1.74119	4.24106e-14	7.78406e-13
BGIBMGA011992-TA	117	389	20.51	68.56	1.74104	2.17604e-13	3.2912e-12
BGIBMGA007407-TA	37	123	6.49	21.68	1.74007	2.98738e-12	3.47385e-11
BGIBMGA008955-TA	584	1938	102.37	341.58	1.73843	8.54206e-13	1.08835e-11
BGIBMGA001464-TA	109	361	19.11	63.63	1.73538	2.5091e-14	4.7998e-13
BGIBMGA004765-TA	55	182	9.64	32.08	1.73457	1.95399e-14	3.80217e-13
BGIBMGA000198-TA	17	56	2.98	9.87	1.72774	3.05856e-06	1.74837e-05
BGIBMGA011595-TA	11	36	1.93	6.35	1.71816	0.000207374	0.000828398
BGIBMGA005172-TA	54	176	9.47	31.02	1.71176	6.86118e-14	1.1856e-12
BGIBMGA000672-TA	12	39	2.1	6.87	1.70992	0.000118323	0.000496006
BGIBMGA008483-TA	26	84	4.56	14.81	1.69947	1.44782e-08	1.12496e-07
BGIBMGA002618-TA	17	54	2.98	9.52	1.67565	7.33686e-06	3.92629e-05
BGIBMGA013115-TA	17	54	2.98	9.52	1.67565	7.33686e-06	3.9232e-05
BGIBMGA004075-TA	23	73	4.03	12.87	1.67516	1.76225e-07	1.19555e-06
BGIBMGA002455-TA	280	889	49.08	156.69	1.67471	0	0
BGIBMGA012485-TA	88	279	15.43	49.17	1.67204	5.9286e-14	1.0512e-12
BGIBMGA003186-TA	652	2059	114.29	362.91	1.66691	1.9984e-12	2.37258e-11
BGIBMGA005345-TA	13	41	2.28	7.23	1.66496	0.000104928	0.000449287
BGIBMGA007947-TA	20	63	3.51	11.1	1.66102	1.40409e-06	8.51356e-06
BGIBMGA003199-TA	24	75	4.21	13.22	1.65083	1.56729e-07	1.06755e-06
BGIBMGA000947-TA	240	748	42.07	131.84	1.64792	0	0
BGIBMGA010664-TA	65	201	11.39	35.43	1.6372	0	0
BGIBMGA010805-TA	44	136	7.71	23.97	1.63643	2.10832e-12	2.49002e-11
BGIBMGA002677-TA	91	281	15.95	49.53	1.63475	0	0
BGIBMGA010681-TA	27	83	4.73	14.63	1.62902	4.66052e-08	3.37056e-07
BGIBMGA014178-TA	72	221	12.62	38.95	1.62591	0	0
BGIBMGA005202-TA	15	46	2.63	8.11	1.62464	5.2864e-05	0.000240939
BGIBMGA007487-TA	33	101	5.78	17.8	1.62274	1.78214e-09	1.53586e-08
BGIBMGA007813-TA	193	589	33.83	103.81	1.61757	1.86517e-13	2.91182e-12
BGIBMGA007103-TA	176	534	30.85	94.12	1.60923	0	0
BGIBMGA007676-TA	124	376	21.74	66.27	1.608	1.92069e-13	2.94433e-12
BGIBMGA003178-TA	84	254	14.72	44.77	1.60475	2.10942e-14	4.08122e-13
BGIBMGA007311-TA	16	48	2.8	8.46	1.59523	4.63596e-05	0.000213878
BGIBMGA013191-TA	31	93	5.43	16.39	1.59379	1.22118e-08	9.55422e-08
BGIBMGA012074-TA	24	72	4.21	12.69	1.5918	5.5844e-07	3.53765e-06
BGIBMGA012126-TA	455	1364	79.76	240.41	1.59176	5.83978e-13	7.76085e-12
BGIBMGA011033-TA	18	54	3.16	9.52	1.59104	1.52492e-05	7.72818e-05
BGIBMGA010251-TA	18	54	3.16	9.52	1.59104	1.52492e-05	7.72242e-05
BGIBMGA006216-TA	150	448	26.29	78.96	1.58661	7.30526e-14	1.25278e-12
BGIBMGA000475-TA	130	388	22.79	68.39	1.58538	0	0
BGIBMGA001779-TA	42	125	7.36	22.03	1.58169	4.7678e-11	4.7545e-10
BGIBMGA000419-TA	43	128	7.54	22.56	1.58113	2.7839e-11	2.84293e-10
BGIBMGA003401-TA	178	529	31.2	93.24	1.5794	1.90958e-13	2.94727e-12
BGIBMGA001954-TA	178	529	31.2	93.24	1.5794	1.90958e-13	2.94059e-12
BGIBMGA008441-TA	31	92	5.43	16.22	1.57875	1.85046e-08	1.41038e-07
BGIBMGA000103-TA	454	1348	79.58	237.59	1.578	1.08358e-12	1.35767e-11
BGIBMGA011568-TA	56	166	9.82	29.26	1.57513	8.70414e-14	1.47775e-12
BGIBMGA009298-TA	116	343	20.33	60.45	1.57213	1.68976e-13	2.70641e-12
BGIBMGA006217-TA	21	62	3.68	10.93	1.57052	4.41572e-06	2.43798e-05
BGIBMGA002788-TA	21	62	3.68	10.93	1.57052	4.41572e-06	2.436e-05
BGIBMGA009551-TA	77	226	13.5	39.83	1.5609	2.42028e-14	4.64297e-13
BGIBMGA009895-TA	54	158	9.47	27.85	1.55624	3.20632e-13	4.5648e-12
BGIBMGA009018-TA	63	184	11.04	32.43	1.55459	0	0
BGIBMGA006139-TA	148	428	25.94	75.44	1.54015	4.06342e-14	7.47823e-13
BGIBMGA009999-TA	37	107	6.49	18.86	1.53904	2.43574e-09	2.06764e-08
BGIBMGA012179-TA	18	52	3.16	9.17	1.537	3.51984e-05	0.00016565
BGIBMGA009699-TA	50	144	8.76	25.38	1.53469	4.9567e-12	5.63835e-11
BGIBMGA006898-TA	881	2537	154.43	447.15	1.53381	9.80548e-13	1.23771e-11
BGIBMGA002683-TA	24	69	4.21	12.16	1.53025	1.93563e-06	1.14303e-05
BGIBMGA007640-TA	30	86	5.26	15.16	1.52714	1.09333e-07	7.56089e-07
BGIBMGA007701-TA	753	2157	131.99	380.18	1.52625	1.71019e-12	2.07021e-11
BGIBMGA005449-TA	152	434	26.64	76.49	1.52168	1.74971e-13	2.77624e-12
BGIBMGA008774-TA	366	1043	64.16	183.83	1.51863	0	0
BGIBMGA007678-TA	162	461	28.4	81.25	1.51648	0	0
BGIBMGA013703-TA	43	122	7.54	21.5	1.5117	3.1873e-10	2.9773e-09
BGIBMGA012168-TA	97	275	17	48.47	1.51156	1.04805e-13	1.73593e-12
BGIBMGA010853-TA	78	221	13.67	38.95	1.51061	0	0
BGIBMGA008525-TA	101	284	17.7	50.06	1.49991	2.73114e-14	5.18077e-13
BGIBMGA009375-TA	37	104	6.49	18.33	1.49792	8.17128e-09	6.52837e-08
BGIBMGA010435-TA	132	368	23.14	64.86	1.48694	1.87184e-13	2.9022e-12
BGIBMGA001929-TA	636	1770	111.48	311.97	1.48462	1.48082e-12	1.81193e-11
BGIBMGA006072-TA	42	116	7.36	20.45	1.47432	1.80381e-09	1.55256e-08
BGIBMGA010485-TA	29	80	5.08	14.1	1.47279	6.30184e-07	3.97361e-06
BGIBMGA008846-TA	154	424	26.99	74.73	1.46926	2.77778e-13	4.03938e-12
BGIBMGA007410-TA	449	1236	78.7	217.85	1.4689	1.76059e-12	2.1124e-11
BGIBMGA012981-TA	216	593	37.86	104.52	1.46503	3.71036e-13	5.16333e-12
BGIBMGA011869-TA	43	118	7.54	20.8	1.46395	1.55985e-09	1.35114e-08
BGIBMGA013107-TA	162	444	28.4	78.26	1.46238	0	0
BGIBMGA001075-TA	164	449	28.75	79.14	1.46085	2.18048e-13	3.28329e-12
BGIBMGA009664-TA	30	82	5.26	14.45	1.45793	5.43388e-07	3.44874e-06
BGIBMGA001748-TA	98	267	17.18	47.06	1.45377	5.12924e-14	9.21499e-13
BGIBMGA010827-TA	35	95	6.14	16.74	1.44699	7.9178e-08	5.53757e-07
BGIBMGA012122-TA	29	78	5.08	13.75	1.43653	1.38727e-06	8.42663e-06
BGIBMGA014059-TA	473	1270	82.91	223.84	1.43285	8.04024e-13	1.02827e-11
BGIBMGA002164-TA	2533	6750	444	1189.71	1.42198	0	0
BGIBMGA010571-TA	1588	4217	278.36	743.26	1.41692	8.8951e-13	1.1291e-11
BGIBMGA001926-TA	540	1430	94.65	252.04	1.41298	1.05116e-12	1.32193e-11
BGIBMGA000305-TA	79	208	13.85	36.66	1.40432	0	0
BGIBMGA000545-TA	30	79	5.26	13.92	1.40402	1.75318e-06	1.04255e-05
BGIBMGA013852-TA	65	170	11.39	29.96	1.39527	2.63168e-12	3.08133e-11
BGIBMGA010840-TA	98	256	17.18	45.12	1.39304	5.12924e-14	9.23943e-13
BGIBMGA011500-TA	203	525	35.58	92.53	1.37885	3.19522e-13	4.55856e-12
BGIBMGA003207-TA	108	279	18.93	49.17	1.3771	0	0
BGIBMGA006806-TA	40	103	7.01	18.15	1.37248	7.90008e-08	5.53087e-07
BGIBMGA001800-TA	3865	9946	677.48	1753.02	1.37159	7.0075e-12	7.66311e-11
BGIBMGA000232-TA	324	832	56.79	146.64	1.36857	4.30766e-14	7.82174e-13
BGIBMGA012127-TA	120	308	21.03	54.29	1.36824	0	0
BGIBMGA006036-TA	61	156	10.69	27.5	1.36317	4.67578e-11	4.66959e-10
BGIBMGA012585-TA	30	76	5.26	13.4	1.3491	5.49708e-06	2.96982e-05
BGIBMGA003822-TA	80	202	14.02	35.6	1.34439	8.83738e-14	1.49662e-12
BGIBMGA005939-TA	205	512	35.93	90.24	1.32858	5.59552e-13	7.46546e-12
BGIBMGA013513-TA	133	330	23.31	58.16	1.31908	1.83631e-13	2.88666e-12
BGIBMGA001699-TA	177	437	31.03	77.02	1.31157	0	0
BGIBMGA007898-TA	30	74	5.26	13.04	1.30981	1.15804e-05	5.97587e-05
BGIBMGA004408-TA	145	357	25.42	62.92	1.30755	6.95e-14	1.19487e-12
BGIBMGA007539-TA	799	1949	140.05	343.52	1.29445	6.63914e-14	1.16502e-12
BGIBMGA006162-TA	120	292	21.03	51.47	1.29128	0	0
BGIBMGA007423-TA	44	107	7.71	18.86	1.29053	1.80315e-07	1.22208e-06
BGIBMGA003141-TA	90	219	15.78	38.6	1.2905	0	0
BGIBMGA013038-TA	87	211	15.25	37.19	1.28611	1.44995e-13	2.35565e-12
BGIBMGA006645-TA	157	379	27.52	66.8	1.27937	6.0174e-14	1.06417e-12
BGIBMGA013765-TA	116	278	20.33	49	1.26917	1.68976e-13	2.70004e-12
BGIBMGA009613-TA	38	91	6.66	16.04	1.26808	2.0871e-06	1.21975e-05
BGIBMGA002625-TA	90	215	15.78	37.89	1.26372	1.9118e-13	2.93734e-12
BGIBMGA005918-TA	32	76	5.61	13.4	1.25616	1.70586e-05	8.48062e-05
BGIBMGA003420-TA	112	266	19.63	46.88	1.25591	0	0
BGIBMGA010384-TA	46	109	8.06	19.21	1.25301	2.63218e-07	1.74052e-06
BGIBMGA010377-TA	257	609	45.05	107.34	1.25259	6.70574e-13	8.74063e-12
BGIBMGA002644-TA	2349	5566	411.75	981.03	1.25253	0	0
BGIBMGA004369-TA	49	116	8.59	20.45	1.25137	1.11116e-07	7.67639e-07
BGIBMGA000186-TA	93	220	16.3	38.78	1.25044	3.39728e-13	4.80644e-12
BGIBMGA007043-TA	271	640	47.5	112.8	1.24777	2.16494e-13	3.28172e-12
BGIBMGA006263-TA	31	73	5.43	12.87	1.24499	2.89896e-05	0.000139327
BGIBMGA013849-TA	34	80	5.96	14.1	1.24231	1.20793e-05	6.20971e-05
BGIBMGA012441-TA	43	101	7.54	17.8	1.23924	8.89326e-07	5.50539e-06
BGIBMGA013791-TA	26	61	4.56	10.75	1.23723	0.000141802	0.000580808
BGIBMGA004818-TA	1241	2904	217.53	511.84	1.23448	6.88116e-12	7.53709e-11
BGIBMGA013076-TA	2698	6308	472.92	1111.81	1.23324	0	0
BGIBMGA007879-TA	2160	5042	378.62	888.67	1.2309	0	0
BGIBMGA001341-TA	25	58	4.38	10.22	1.22239	0.000241752	0.00094953
BGIBMGA005068-TA	419	972	73.45	171.32	1.22186	0	0
BGIBMGA005933-TA	73	169	12.8	29.79	1.21868	3.30966e-10	3.08311e-09
BGIBMGA006120-TA	29	67	5.08	11.81	1.21711	8.35794e-05	0.000363605
BGIBMGA005070-TA	107	246	18.76	43.36	1.2087	5.68434e-14	1.01853e-12
BGIBMGA013494-TA	166	381	29.1	67.15	1.20637	2.81552e-13	4.06813e-12
BGIBMGA004162-TA	105	240	18.41	42.3	1.20017	6.4837e-14	1.14069e-12
BGIBMGA010462-TA	56	128	9.82	22.56	1.19997	6.71036e-08	4.73209e-07
BGIBMGA000125-TA	43	98	7.54	17.27	1.19563	2.5248e-06	1.46171e-05
BGIBMGA001159-TA	54	123	9.47	21.68	1.19493	1.33458e-07	9.1362e-07
BGIBMGA003923-TA	1108	2513	194.22	442.92	1.18935	4.62874e-12	5.29188e-11
BGIBMGA011003-TA	30	68	5.26	11.99	1.1887	9.92558e-05	0.000426342
BGIBMGA001303-TA	98	222	17.18	39.13	1.18755	1.73017e-12	2.08696e-11
BGIBMGA011450-TA	335	758	58.72	133.6	1.186	2.8666e-13	4.13314e-12
BGIBMGA007984-TA	59	133	10.34	23.44	1.18074	5.60486e-08	4.01504e-07
BGIBMGA007060-TA	33	74	5.78	13.04	1.1738	5.81152e-05	0.000263107
BGIBMGA000069-TA	29	65	5.08	11.46	1.17371	0.000167684	0.000677823
BGIBMGA010841-TA	66	148	11.57	26.09	1.17311	1.18716e-08	9.32025e-08
BGIBMGA003398-TA	181	404	31.73	71.21	1.16623	2.19824e-13	3.29542e-12
BGIBMGA009625-TA	37	82	6.49	14.45	1.15478	2.8454e-05	0.000136946
BGIBMGA001675-TA	38	84	6.66	14.81	1.15298	2.38014e-05	0.000116201
BGIBMGA013534-TA	190	420	33.3	74.03	1.15259	3.67706e-13	5.1275e-12
BGIBMGA009069-TA	152	335	26.64	59.04	1.1481	1.74971e-13	2.76977e-12
BGIBMGA014051-TA	35	77	6.14	13.57	1.14411	5.70178e-05	0.000258829
BGIBMGA012762-TA	36	79	6.31	13.92	1.14145	4.76408e-05	0.000218158
BGIBMGA005878-TA	263	576	46.1	101.52	1.13893	3.1064e-13	4.44117e-12
BGIBMGA005723-TA	148	324	25.94	57.11	1.13856	4.06342e-14	7.49856e-13
BGIBMGA001706-TA	187	409	32.78	72.09	1.13698	4.3321e-13	5.91937e-12
BGIBMGA007263-TA	333	724	58.37	127.61	1.12844	6.12622e-13	8.0315e-12
BGIBMGA000829-TA	209	454	36.63	80.02	1.12733	3.32844e-13	4.71888e-12
BGIBMGA010309-TA	414	899	72.57	158.45	1.12658	7.35412e-13	9.45868e-12
BGIBMGA008208-TA	47	102	8.24	17.98	1.12568	4.77624e-06	2.62848e-05
BGIBMGA007577-TA	59	128	10.34	22.56	1.12553	2.94788e-07	1.92676e-06
BGIBMGA003135-TA	36	78	6.31	13.75	1.12372	6.64852e-05	0.000295872
BGIBMGA005067-TA	66	143	11.57	25.2	1.12303	6.18556e-08	4.39855e-07
BGIBMGA000549-TA	103	223	18.05	39.3	1.12253	1.36742e-11	1.45551e-10
BGIBMGA001217-TA	67	145	11.74	25.56	1.12246	5.18594e-08	3.73465e-07
BGIBMGA007645-TA	7008	15156	1228.41	2671.3	1.12075	1.47051e-11	1.55792e-10
BGIBMGA004672-TA	317	685	55.57	120.73	1.11941	3.80362e-13	5.27151e-12
BGIBMGA006038-TA	85	183	14.9	32.25	1.11399	1.14813e-09	1.00997e-08
BGIBMGA002859-TA	33	71	5.78	12.51	1.11394	0.000159513	0.000648654
BGIBMGA008779-TA	104	223	18.23	39.3	1.10821	2.16836e-11	2.24814e-10
BGIBMGA009319-TA	5491	11748	962.5	2070.62	1.1052	3.73006e-11	3.76387e-10
BGIBMGA008085-TA	455	971	79.76	171.14	1.10144	5.83978e-13	7.74569e-12
BGIBMGA006778-TA	60	128	10.52	22.56	1.10063	4.71802e-07	3.0341e-06
BGIBMGA002641-TA	155	330	27.17	58.16	1.09801	4.37428e-13	5.95305e-12
BGIBMGA003366-TA	401	853	70.29	150.34	1.09684	1.72529e-13	2.74389e-12
BGIBMGA008391-TA	126	268	22.09	47.24	1.09662	5.12034e-13	6.88559e-12
BGIBMGA004163-TA	270	573	47.33	100.99	1.09339	5.87974e-13	7.76835e-12
BGIBMGA013340-TA	60	127	10.52	22.38	1.08908	6.4979e-07	4.08964e-06
BGIBMGA007318-TA	75	158	13.15	27.85	1.08261	3.292e-08	2.44328e-07
BGIBMGA000484-TA	95	200	16.65	35.25	1.0821	5.12854e-10	4.64372e-09
BGIBMGA009888-TA	536	1128	93.95	198.81	1.08143	0	0
BGIBMGA002763-TA	92	193	16.13	34.02	1.07664	1.19051e-09	1.04589e-08
BGIBMGA012670-TA	63	132	11.04	23.27	1.07573	5.22552e-07	3.32271e-06
BGIBMGA007663-TA	46	96	8.06	16.92	1.06988	2.08254e-05	0.000102334
BGIBMGA002405-TA	561	1171	98.34	206.39	1.06952	1.2057e-13	1.9922e-12
BGIBMGA012687-TA	141	294	24.72	51.82	1.06783	1.49658e-13	2.41983e-12
BGIBMGA003337-TA	2249	4684	394.22	825.57	1.06639	0	0
BGIBMGA010867-TA	1599	3321	280.28	585.34	1.06241	6.31916e-12	7.02347e-11
BGIBMGA012351-TA	80	166	14.02	29.26	1.06144	2.53598e-08	1.89877e-07
BGIBMGA005815-TA	392	811	68.71	142.94	1.05682	3.28626e-14	6.16491e-13
BGIBMGA000218-TA	61	126	10.69	22.21	1.05495	1.39882e-06	8.48919e-06
BGIBMGA008328-TA	12207	25206	2139.73	4442.64	1.05399	0	0
BGIBMGA003278-TA	99	204	17.35	35.96	1.05146	8.75898e-10	7.82661e-09
BGIBMGA012626-TA	3949	8119	692.21	1431	1.04774	9.97958e-12	1.07745e-10
BGIBMGA012397-TA	79	162	13.85	28.55	1.0436	5.61738e-08	4.01977e-07
BGIBMGA001106-TA	3762	7695	659.43	1356.27	1.04035	6.533e-12	7.22567e-11
BGIBMGA012025-TA	98	200	17.18	35.25	1.03689	1.92563e-09	1.65531e-08
BGIBMGA004594-TA	183	373	32.08	65.74	1.0351	3.9746e-13	5.48608e-12
BGIBMGA012546-TA	1345	2729	235.76	481	1.02872	3.51496e-12	4.04578e-11
BGIBMGA006705-TA	38	77	6.66	13.57	1.02683	0.00023022	0.000912682
BGIBMGA013097-TA	97	196	17	34.55	1.02315	4.20962e-09	3.48204e-08
BGIBMGA001872-TA	52	105	9.11	18.51	1.02278	1.7895e-05	8.87043e-05
BGIBMGA009170-TA	110	222	19.28	39.13	1.02117	4.21002e-10	3.87927e-09
BGIBMGA007565-TA	64	129	11.22	22.74	1.01916	2.05288e-06	1.20286e-05
BGIBMGA006508-TA	76	153	13.32	26.97	1.01776	2.39016e-07	1.5976e-06
BGIBMGA009515-TA	80	161	14.02	28.38	1.01739	1.17008e-07	8.0425e-07
BGIBMGA012387-TA	73	147	12.8	25.91	1.01737	4.08712e-07	2.63837e-06
BGIBMGA007079-TA	190	382	33.3	67.33	1.01573	3.67706e-13	5.13805e-12
BGIBMGA012483-TA	118	237	20.68	41.77	1.01423	1.37962e-10	1.34227e-09
BGIBMGA006414-TA	3490	7006	611.75	1234.83	1.0133	0	0
BGIBMGA009578-TA	191	383	33.48	67.51	1.0118	1.85185e-13	2.89768e-12
BGIBMGA003468-TA	661	1325	115.86	233.54	1.01129	5.04042e-14	9.10359e-13
BGIBMGA003440-TA	46	92	8.06	16.22	1.00892	7.23266e-05	0.000320189
BGIBMGA003205-TA	80	160	14.02	28.2	1.00821	1.57956e-07	1.07483e-06
BGIBMGA002829-TA	77	154	13.5	27.14	1.00746	2.6996e-07	1.77302e-06
BGIBMGA002453-TA	332	663	58.2	116.86	1.00569	0	0
BGIBMGA007114-TA	1164	2321	204.03	409.08	1.0036	2.84462e-12	3.31352e-11
BGIBMGA006962-TA	86	171	15.07	30.14	1	7.29554e-08	5.13942e-07
BGIBMGA007193-TA	94	187	16.48	32.96	1	1.75641e-08	1.34473e-07
BGIBMGA000032-TA	83	0	14.55	0.01	-10.5068	1.30216e-25	4.72887e-24
BGIBMGA000881-TA	75	0	13.15	0.01	-10.3608	3.26112e-23	1.11288e-21
BGIBMGA014126-TA	66	0	11.57	0.01	-10.1762	1.62894e-20	4.83064e-19
BGIBMGA008283-TA	60	0	10.52	0.01	-10.0389	1.02549e-18	2.77455e-17
BGIBMGA012391-TA	45	0	7.89	0.01	-9.62388	3.22476e-14	6.0663e-13
BGIBMGA011707-TA	40	0	7.01	0.01	-9.45327	1.01785e-12	1.28242e-11
BGIBMGA008049-TA	39	0	6.84	0.01	-9.41785	2.03012e-12	2.40184e-11
BGIBMGA010221-TA	34	0	5.96	0.01	-9.21917	6.40784e-11	6.34339e-10
BGIBMGA002119-TA	32	0	5.61	0.01	-9.13186	2.5491e-10	2.41773e-09
BGIBMGA014174-TA	32	0	5.61	0.01	-9.13186	2.5491e-10	2.41436e-09
BGIBMGA013439-TA	32	0	5.61	0.01	-9.13186	2.5491e-10	2.41099e-09
BGIBMGA007812-TA	32	0	5.61	0.01	-9.13186	2.5491e-10	2.40764e-09
BGIBMGA008274-TA	32	0	5.61	0.01	-9.13186	2.5491e-10	2.4043e-09
BGIBMGA009526-TA	31	0	5.43	0.01	-9.08481	5.08422e-10	4.60974e-09
BGIBMGA008284-TA	30	0	5.26	0.01	-9.03892	1.01406e-09	8.96674e-09
BGIBMGA006995-TA	30	0	5.26	0.01	-9.03892	1.01406e-09	8.95508e-09
BGIBMGA012543-TA	29	0	5.08	0.01	-8.98868	2.02256e-09	1.73424e-08
BGIBMGA003640-TA	29	0	5.08	0.01	-8.98868	2.02256e-09	1.73206e-08
BGIBMGA010286-TA	28	0	4.91	0.01	-8.93958	4.03402e-09	3.36135e-08
BGIBMGA012044-TA	28	0	4.91	0.01	-8.93958	4.03402e-09	3.35723e-08
BGIBMGA010476-TA	28	0	4.91	0.01	-8.93958	4.03402e-09	3.35312e-08
BGIBMGA013414-TA	27	0	4.73	0.01	-8.8857	8.04592e-09	6.48159e-08
BGIBMGA005505-TA	27	0	4.73	0.01	-8.8857	8.04592e-09	6.47392e-08
BGIBMGA002693-TA	27	0	4.73	0.01	-8.8857	8.04592e-09	6.46625e-08
BGIBMGA003454-TA	27	0	4.73	0.01	-8.8857	8.04592e-09	6.45861e-08
BGIBMGA008114-TA	27	0	4.73	0.01	-8.8857	8.04592e-09	6.45098e-08
BGIBMGA006451-TA	27	0	4.73	0.01	-8.8857	8.04592e-09	6.44338e-08
BGIBMGA004779-TA	26	0	4.56	0.01	-8.83289	1.60477e-08	1.2356e-07
BGIBMGA014161-TA	26	0	4.56	0.01	-8.83289	1.60477e-08	1.2342e-07
BGIBMGA007928-TA	26	0	4.56	0.01	-8.83289	1.60477e-08	1.2328e-07
BGIBMGA012783-TA	25	0	4.38	0.01	-8.77479	3.20074e-08	2.38075e-07
BGIBMGA006935-TA	25	0	4.38	0.01	-8.77479	3.20074e-08	2.37814e-07
BGIBMGA003120-TA	24	0	4.21	0.01	-8.71768	6.38394e-08	4.52068e-07
BGIBMGA011250-TA	24	0	4.21	0.01	-8.71768	6.38394e-08	4.51597e-07
BGIBMGA005722-TA	24	0	4.21	0.01	-8.71768	6.38394e-08	4.51127e-07
BGIBMGA002365-TA	23	0	4.03	0.01	-8.65464	1.27329e-07	8.74306e-07
BGIBMGA004547-TA	23	0	4.03	0.01	-8.65464	1.27329e-07	8.73423e-07
BGIBMGA011421-TA	22	0	3.86	0.01	-8.59246	2.53958e-07	1.69247e-06
BGIBMGA000619-TA	22	0	3.86	0.01	-8.59246	2.53958e-07	1.69081e-06
BGIBMGA008091-TA	22	0	3.86	0.01	-8.59246	2.53958e-07	1.68916e-06
BGIBMGA004486-TA	22	0	3.86	0.01	-8.59246	2.53958e-07	1.6875e-06
BGIBMGA000817-TA	22	0	3.86	0.01	-8.59246	2.53958e-07	1.68585e-06
BGIBMGA013050-TA	21	0	3.68	0.01	-8.52356	5.06526e-07	3.23595e-06
BGIBMGA010404-TA	21	0	3.68	0.01	-8.52356	5.06526e-07	3.23291e-06
BGIBMGA001261-TA	21	0	3.68	0.01	-8.52356	5.06526e-07	3.22988e-06
BGIBMGA006728-TA	21	0	3.68	0.01	-8.52356	5.06526e-07	3.22685e-06
BGIBMGA014433-TA	21	0	3.68	0.01	-8.52356	5.06526e-07	3.22382e-06
BGIBMGA006961-TA	20	0	3.51	0.01	-8.45533	1.01027e-06	6.2201e-06
BGIBMGA014224-TA	20	0	3.51	0.01	-8.45533	1.01027e-06	6.21447e-06
BGIBMGA003263-TA	20	0	3.51	0.01	-8.45533	1.01027e-06	6.20884e-06
BGIBMGA004338-TA	20	0	3.51	0.01	-8.45533	1.01027e-06	6.20323e-06
BGIBMGA008314-TA	19	0	3.33	0.01	-8.37938	2.015e-06	1.18681e-05
BGIBMGA014163-TA	19	0	3.33	0.01	-8.37938	2.015e-06	1.18578e-05
BGIBMGA012805-TA	19	0	3.33	0.01	-8.37938	2.015e-06	1.18475e-05
BGIBMGA005040-TA	19	0	3.33	0.01	-8.37938	2.015e-06	1.18373e-05
BGIBMGA005643-TA	19	0	3.33	0.01	-8.37938	2.015e-06	1.1827e-05
BGIBMGA013556-TA	18	0	3.16	0.01	-8.30378	4.01896e-06	2.24263e-05
BGIBMGA006195-TA	18	0	3.16	0.01	-8.30378	4.01896e-06	2.24078e-05
BGIBMGA007749-TA	18	0	3.16	0.01	-8.30378	4.01896e-06	2.23895e-05
BGIBMGA005642-TA	18	0	3.16	0.01	-8.30378	4.01896e-06	2.23711e-05
BGIBMGA002893-TA	18	0	3.16	0.01	-8.30378	4.01896e-06	2.23528e-05
BGIBMGA004328-TA	18	0	3.16	0.01	-8.30378	4.01896e-06	2.23345e-05
BGIBMGA007529-TA	18	0	3.16	0.01	-8.30378	4.01896e-06	2.23162e-05
BGIBMGA009770-TA	18	0	3.16	0.01	-8.30378	4.01896e-06	2.2298e-05
BGIBMGA000965-TA	18	0	3.16	0.01	-8.30378	4.01896e-06	2.22798e-05
BGIBMGA002224-TA	18	0	3.16	0.01	-8.30378	4.01896e-06	2.22616e-05
BGIBMGA011241-TA	18	0	3.16	0.01	-8.30378	4.01896e-06	2.22435e-05
BGIBMGA004348-TA	18	0	3.16	0.01	-8.30378	4.01896e-06	2.22254e-05
BGIBMGA010580-TA	18	0	3.16	0.01	-8.30378	4.01896e-06	2.22073e-05
BGIBMGA007604-TA	17	0	2.98	0.01	-8.21917	8.0159e-06	4.26614e-05
BGIBMGA008614-TA	17	0	2.98	0.01	-8.21917	8.0159e-06	4.2628e-05
BGIBMGA012734-TA	17	0	2.98	0.01	-8.21917	8.0159e-06	4.25947e-05
BGIBMGA000529-TA	17	0	2.98	0.01	-8.21917	8.0159e-06	4.25614e-05
BGIBMGA006271-TA	17	0	2.98	0.01	-8.21917	8.0159e-06	4.25281e-05
BGIBMGA007200-TA	17	0	2.98	0.01	-8.21917	8.0159e-06	4.24949e-05
BGIBMGA005190-TA	17	0	2.98	0.01	-8.21917	8.0159e-06	4.24618e-05
BGIBMGA000727-TA	17	0	2.98	0.01	-8.21917	8.0159e-06	4.24287e-05
BGIBMGA001690-TA	17	0	2.98	0.01	-8.21917	8.0159e-06	4.23956e-05
BGIBMGA006850-TA	17	0	2.98	0.01	-8.21917	8.0159e-06	4.23626e-05
BGIBMGA006871-TA	17	0	2.98	0.01	-8.21917	8.0159e-06	4.23297e-05
BGIBMGA001152-TA	17	0	2.98	0.01	-8.21917	8.0159e-06	4.22968e-05
BGIBMGA014219-TA	16	0	2.8	0.01	-8.12928	1.59878e-05	8.08439e-05
BGIBMGA007977-TA	16	0	2.8	0.01	-8.12928	1.59878e-05	8.07838e-05
BGIBMGA004902-TA	16	0	2.8	0.01	-8.12928	1.59878e-05	8.07237e-05
BGIBMGA013032-TA	16	0	2.8	0.01	-8.12928	1.59878e-05	8.06638e-05
BGIBMGA005718-TA	16	0	2.8	0.01	-8.12928	1.59878e-05	8.06039e-05
BGIBMGA008282-TA	16	0	2.8	0.01	-8.12928	1.59878e-05	8.05441e-05
BGIBMGA000558-TA	16	0	2.8	0.01	-8.12928	1.59878e-05	8.04844e-05
BGIBMGA009780-TA	16	0	2.8	0.01	-8.12928	1.59878e-05	8.04248e-05
BGIBMGA010352-TA	16	0	2.8	0.01	-8.12928	1.59878e-05	8.03652e-05
BGIBMGA003034-TA	16	0	2.8	0.01	-8.12928	1.59878e-05	8.03058e-05
BGIBMGA008855-TA	16	0	2.8	0.01	-8.12928	1.59878e-05	8.02464e-05
BGIBMGA003947-TA	16	0	2.8	0.01	-8.12928	1.59878e-05	8.01872e-05
BGIBMGA011514-TA	16	0	2.8	0.01	-8.12928	1.59878e-05	8.0128e-05
BGIBMGA001927-TA	16	0	2.8	0.01	-8.12928	1.59878e-05	8.00689e-05
BGIBMGA013958-TA	15	0	2.63	0.01	-8.03892	3.1888e-05	0.000151647
BGIBMGA013421-TA	15	0	2.63	0.01	-8.03892	3.1888e-05	0.000151541
BGIBMGA012273-TA	15	0	2.63	0.01	-8.03892	3.1888e-05	0.000151435
BGIBMGA010018-TA	15	0	2.63	0.01	-8.03892	3.1888e-05	0.000151329
BGIBMGA006621-TA	15	0	2.63	0.01	-8.03892	3.1888e-05	0.000151223
BGIBMGA005760-TA	15	0	2.63	0.01	-8.03892	3.1888e-05	0.000151118
BGIBMGA000084-TA	15	0	2.63	0.01	-8.03892	3.1888e-05	0.000151012
BGIBMGA009086-TA	15	0	2.63	0.01	-8.03892	3.1888e-05	0.000150907
BGIBMGA006774-TA	15	0	2.63	0.01	-8.03892	3.1888e-05	0.000150802
BGIBMGA008999-TA	15	0	2.63	0.01	-8.03892	3.1888e-05	0.000150697
BGIBMGA001502-TA	15	0	2.63	0.01	-8.03892	3.1888e-05	0.000150592
BGIBMGA012853-TA	14	0	2.45	0.01	-7.93664	6.36012e-05	0.000286416
BGIBMGA005330-TA	14	0	2.45	0.01	-7.93664	6.36012e-05	0.000286226
BGIBMGA005692-TA	14	0	2.45	0.01	-7.93664	6.36012e-05	0.000286037
BGIBMGA011872-TA	14	0	2.45	0.01	-7.93664	6.36012e-05	0.000285848
BGIBMGA012426-TA	14	0	2.45	0.01	-7.93664	6.36012e-05	0.000285659
BGIBMGA014268-TA	14	0	2.45	0.01	-7.93664	6.36012e-05	0.00028547
BGIBMGA011917-TA	14	0	2.45	0.01	-7.93664	6.36012e-05	0.000285281
BGIBMGA002107-TA	14	0	2.45	0.01	-7.93664	6.36012e-05	0.000285093
BGIBMGA004772-TA	14	0	2.45	0.01	-7.93664	6.36012e-05	0.000284905
BGIBMGA011814-TA	14	0	2.45	0.01	-7.93664	6.36012e-05	0.000284717
BGIBMGA000536-TA	14	0	2.45	0.01	-7.93664	6.36012e-05	0.000284529
BGIBMGA011902-TA	14	0	2.45	0.01	-7.93664	6.36012e-05	0.000284342
BGIBMGA009243-TA	14	0	2.45	0.01	-7.93664	6.36012e-05	0.000284155
BGIBMGA005752-TA	14	0	2.45	0.01	-7.93664	6.36012e-05	0.000283968
BGIBMGA003957-TA	14	0	2.45	0.01	-7.93664	6.36012e-05	0.000283782
BGIBMGA004965-TA	14	0	2.45	0.01	-7.93664	6.36012e-05	0.000283595
BGIBMGA011982-TA	13	0	2.28	0.01	-7.83289	0.000126854	0.000529479
BGIBMGA002070-TA	13	0	2.28	0.01	-7.83289	0.000126854	0.000529154
BGIBMGA011326-TA	13	0	2.28	0.01	-7.83289	0.000126854	0.000528829
BGIBMGA009044-TA	13	0	2.28	0.01	-7.83289	0.000126854	0.000528505
BGIBMGA001684-TA	13	0	2.28	0.01	-7.83289	0.000126854	0.000528181
BGIBMGA004622-TA	13	0	2.28	0.01	-7.83289	0.000126854	0.000527857
BGIBMGA000806-TA	13	0	2.28	0.01	-7.83289	0.000126854	0.000527534
BGIBMGA012542-TA	13	0	2.28	0.01	-7.83289	0.000126854	0.000527211
BGIBMGA001287-TA	13	0	2.28	0.01	-7.83289	0.000126854	0.000526889
BGIBMGA001902-TA	13	0	2.28	0.01	-7.83289	0.000126854	0.000526567
BGIBMGA012932-TA	13	0	2.28	0.01	-7.83289	0.000126854	0.000526245
BGIBMGA013034-TA	13	0	2.28	0.01	-7.83289	0.000126854	0.000525924
BGIBMGA012343-TA	13	0	2.28	0.01	-7.83289	0.000126854	0.000525603
BGIBMGA002695-TA	13	0	2.28	0.01	-7.83289	0.000126854	0.000525282
BGIBMGA011622-TA	13	0	2.28	0.01	-7.83289	0.000126854	0.000524962
BGIBMGA010330-TA	13	0	2.28	0.01	-7.83289	0.000126854	0.000524642
BGIBMGA004361-TA	13	0	2.28	0.01	-7.83289	0.000126854	0.000524323
BGIBMGA003578-TA	13	0	2.28	0.01	-7.83289	0.000126854	0.000524004
BGIBMGA010268-TA	13	0	2.28	0.01	-7.83289	0.000126854	0.000523686
BGIBMGA004481-TA	12	0	2.1	0.01	-7.71425	0.000253012	0.000991462
BGIBMGA010430-TA	12	0	2.1	0.01	-7.71425	0.000253012	0.000990891
BGIBMGA003472-TA	12	0	2.1	0.01	-7.71425	0.000253012	0.00099032
BGIBMGA012300-TA	12	0	2.1	0.01	-7.71425	0.000253012	0.000989749
BGIBMGA009164-TA	12	0	2.1	0.01	-7.71425	0.000253012	0.000989179
BGIBMGA006952-TA	12	0	2.1	0.01	-7.71425	0.000253012	0.00098861
BGIBMGA005321-TA	12	0	2.1	0.01	-7.71425	0.000253012	0.000988042
BGIBMGA008534-TA	12	0	2.1	0.01	-7.71425	0.000253012	0.000987474
BGIBMGA005655-TA	12	0	2.1	0.01	-7.71425	0.000253012	0.000986907
BGIBMGA011818-TA	12	0	2.1	0.01	-7.71425	0.000253012	0.00098634
BGIBMGA000879-TA	12	0	2.1	0.01	-7.71425	0.000253012	0.000985774
BGIBMGA009052-TA	12	0	2.1	0.01	-7.71425	0.000253012	0.000985209
BGIBMGA009730-TA	12	0	2.1	0.01	-7.71425	0.000253012	0.000984644
BGIBMGA001064-TA	12	0	2.1	0.01	-7.71425	0.000253012	0.00098408
BGIBMGA003533-TA	12	0	2.1	0.01	-7.71425	0.000253012	0.000983517
BGIBMGA010953-TA	12	0	2.1	0.01	-7.71425	0.000253012	0.000982955
BGIBMGA001307-TA	12	0	2.1	0.01	-7.71425	0.000253012	0.000982393
BGIBMGA008199-TA	12	0	2.1	0.01	-7.71425	0.000253012	0.000981831
BGIBMGA005946-TA	12	0	2.1	0.01	-7.71425	0.000253012	0.00098127
BGIBMGA007320-TA	12	0	2.1	0.01	-7.71425	0.000253012	0.00098071
BGIBMGA009648-TA	4984	54	873.63	9.52	-6.51992	0	0
BGIBMGA001289-TA	170	2	29.8	0.35	-6.41181	3.99904e-48	2.22602e-46
BGIBMGA011468-TA	391	6	68.54	1.06	-6.01481	4.82538e-107	3.94809e-105
BGIBMGA006227-TA	103	2	18.05	0.35	-5.6885	1.85028e-28	7.4793e-27
BGIBMGA000408-TA	101	2	17.7	0.35	-5.66025	7.08678e-28	2.79804e-26
BGIBMGA012043-TA	138	3	24.19	0.53	-5.51227	2.48766e-37	1.25139e-35
BGIBMGA013017-TA	83	2	14.55	0.35	-5.37752	1.21162e-22	4.05326e-21
BGIBMGA011941-TA	221	6	38.74	1.06	-5.19169	1.57413e-57	9.99056e-56
BGIBMGA014089-TA	139	4	24.36	0.71	-5.10055	2.30316e-36	1.14166e-34
BGIBMGA005967-TA	101	3	17.7	0.53	-5.06161	1.2491e-26	4.76552e-25
BGIBMGA003202-TA	64	2	11.22	0.35	-5.00257	3.6723e-17	9.3403e-16
BGIBMGA005149-TA	63	2	11.04	0.35	-4.97924	7.10916e-17	1.76198e-15
BGIBMGA013960-TA	90	3	15.78	0.53	-4.89596	1.78108e-23	6.20274e-22
BGIBMGA009647-TA	10739	366	1882.41	64.51	-4.86691	0	0
BGIBMGA002402-TA	58	2	10.17	0.35	-4.86082	1.91932e-15	4.07316e-14
BGIBMGA000695-TA	56	2	9.82	0.35	-4.8103	7.14698e-15	1.43595e-13
BGIBMGA000065-TA	111	4	19.46	0.71	-4.77655	2.4034e-28	9.54473e-27
BGIBMGA010403-TA	439	16	76.95	2.82	-4.77015	4.57254e-108	3.78684e-106
BGIBMGA005424-TA	82	3	14.37	0.53	-4.76092	3.41628e-21	1.03571e-19
BGIBMGA000771-TA	82	3	14.37	0.53	-4.76092	3.41628e-21	1.03111e-19
BGIBMGA008448-TA	54	2	9.47	0.35	-4.75794	2.65532e-14	5.05106e-13
BGIBMGA002000-TA	133	5	23.31	0.88	-4.7273	1.7073e-33	7.88728e-32
BGIBMGA014038-TA	327	13	57.32	2.29	-4.64562	1.18533e-79	8.94397e-78
BGIBMGA011234-TA	50	2	8.76	0.35	-4.6455	3.63816e-13	5.09417e-12
BGIBMGA002596-TA	125	5	21.91	0.88	-4.63794	3.17238e-31	1.381e-29
BGIBMGA000060-TA	99	4	17.35	0.71	-4.61097	6.1433e-25	2.19574e-23
BGIBMGA012773-TA	73	3	12.8	0.53	-4.59401	1.22505e-18	3.30132e-17
BGIBMGA004058-TA	48	2	8.41	0.35	-4.58668	1.34119e-12	1.656e-11
BGIBMGA014248-TA	48	2	8.41	0.35	-4.58668	1.34119e-12	1.65299e-11
BGIBMGA010547-TA	426	18	74.67	3.17	-4.55797	3.64606e-102	2.91299e-100
BGIBMGA007269-TA	95	4	16.65	0.71	-4.55156	8.30462e-24	2.92211e-22
BGIBMGA006972-TA	185	8	32.43	1.41	-4.52356	5.83162e-45	3.1682e-43
BGIBMGA010508-TA	67	3	11.74	0.53	-4.4693	6.04724e-17	1.50981e-15
BGIBMGA000368-TA	44	2	7.71	0.35	-4.4613	1.8058e-11	1.89247e-10
BGIBMGA013477-TA	172	8	30.15	1.41	-4.41839	2.6273e-41	1.39391e-39
BGIBMGA005417-TA	2531	118	443.65	20.8	-4.41477	0	0
BGIBMGA006330-TA	41	2	7.19	0.35	-4.36056	1.25768e-10	1.22714e-09
BGIBMGA006483-TA	81	4	14.2	0.71	-4.32193	7.14152e-20	2.07257e-18
BGIBMGA010215-TA	276	14	48.38	2.47	-4.29183	2.84084e-64	1.91011e-62
BGIBMGA001894-TA	39	2	6.84	0.35	-4.28857	4.56398e-10	4.18272e-09
BGIBMGA006885-TA	79	4	13.85	0.71	-4.28592	2.58452e-19	7.31311e-18
BGIBMGA007779-TA	859	44	150.57	7.76	-4.27823	2.24106e-196	2.23809e-194
BGIBMGA003709-TA	331	17	58.02	3	-4.27352	1.39601e-76	1.03047e-74
BGIBMGA001354-TA	76	4	13.32	0.71	-4.22963	1.77166e-18	4.73676e-17
BGIBMGA007104-TA	93	5	16.3	0.88	-4.21122	3.0405e-22	9.7858e-21
BGIBMGA008539-TA	111	6	19.46	1.06	-4.19838	2.80108e-26	1.05095e-24
BGIBMGA012333-TA	36	2	6.31	0.35	-4.17221	3.12858e-09	2.63274e-08
BGIBMGA003716-TA	36	2	6.31	0.35	-4.17221	3.12858e-09	2.62948e-08
BGIBMGA005763-TA	90	5	15.78	0.88	-4.16445	2.06536e-21	6.31795e-20
BGIBMGA007293-TA	54	3	9.47	0.53	-4.1593	2.60736e-13	3.83259e-12
BGIBMGA008928-TA	214	12	37.51	2.12	-4.14514	4.98392e-49	2.79717e-47
BGIBMGA013631-TA	35	2	6.14	0.35	-4.13281	5.92846e-09	4.85647e-08
BGIBMGA010565-TA	34	2	5.96	0.35	-4.08989	1.12189e-08	8.85905e-08
BGIBMGA000944-TA	1665	98	291.85	17.27	-4.07889	0	0
BGIBMGA007432-TA	1154	68	202.28	11.99	-4.07645	1.54858e-254	1.59339e-252
BGIBMGA007782-TA	101	6	17.7	1.06	-4.06161	1.6293e-23	5.7034e-22
BGIBMGA002096-TA	33	2	5.78	0.35	-4.04564	2.12004e-08	1.61042e-07
BGIBMGA012289-TA	33	2	5.78	0.35	-4.04564	2.12004e-08	1.60862e-07
BGIBMGA007080-TA	33	2	5.78	0.35	-4.04564	2.12004e-08	1.60683e-07
BGIBMGA012205-TA	278	17	48.73	3	-4.02178	6.21246e-62	4.13616e-60
BGIBMGA006484-TA	32	2	5.61	0.35	-4.00257	4.00028e-08	2.92421e-07
BGIBMGA013992-TA	32	2	5.61	0.35	-4.00257	4.00028e-08	2.92106e-07
BGIBMGA009405-TA	79	5	13.85	0.88	-3.97624	2.21934e-18	5.91041e-17
BGIBMGA003747-TA	31	2	5.43	0.35	-3.95553	7.53614e-08	5.30341e-07
BGIBMGA011219-TA	30	2	5.26	0.35	-3.90964	1.41736e-07	9.68342e-07
BGIBMGA007097-TA	315	21	55.22	3.7	-3.89959	2.14294e-68	1.50028e-66
BGIBMGA001251-TA	60	4	10.52	0.71	-3.88917	4.58402e-14	8.30135e-13
BGIBMGA007816-TA	29	2	5.08	0.35	-3.8594	2.66098e-07	1.75444e-06
BGIBMGA006166-TA	29	2	5.08	0.35	-3.8594	2.66098e-07	1.75274e-06
BGIBMGA010648-TA	393	27	68.89	4.76	-3.85526	3.05094e-84	2.35442e-82
BGIBMGA008378-TA	43	3	7.54	0.53	-3.8305	2.75934e-10	2.5918e-09
BGIBMGA002352-TA	41	3	7.19	0.53	-3.76193	9.63664e-10	8.53226e-09
BGIBMGA011162-TA	68	5	11.92	0.88	-3.75974	2.18778e-15	4.59976e-14
BGIBMGA013879-TA	27	2	4.73	0.35	-3.75641	9.3252e-07	5.75704e-06
BGIBMGA001054-TA	27	2	4.73	0.35	-3.75641	9.3252e-07	5.75181e-06
BGIBMGA000886-TA	176	13	30.85	2.29	-3.75185	9.57012e-38	4.85005e-36
BGIBMGA013329-TA	67	5	11.74	0.88	-3.73779	4.07314e-15	8.35671e-14
BGIBMGA010465-TA	105	8	18.41	1.41	-3.70672	7.49258e-23	2.54411e-21
BGIBMGA008231-TA	26	2	4.56	0.35	-3.70361	1.74021e-06	1.03938e-05
BGIBMGA012123-TA	26	2	4.56	0.35	-3.70361	1.74021e-06	1.03847e-05
BGIBMGA007824-TA	26	2	4.56	0.35	-3.70361	1.74021e-06	1.03756e-05
BGIBMGA008090-TA	26	2	4.56	0.35	-3.70361	1.74021e-06	1.03665e-05
BGIBMGA005903-TA	52	4	9.11	0.71	-3.68156	6.76466e-12	7.4576e-11
BGIBMGA007204-TA	52	4	9.11	0.71	-3.68156	6.76466e-12	7.44551e-11
BGIBMGA000404-TA	25	2	4.38	0.35	-3.6455	3.24006e-06	1.84591e-05
BGIBMGA006877-TA	25	2	4.38	0.35	-3.6455	3.24006e-06	1.84436e-05
BGIBMGA002996-TA	25	2	4.38	0.35	-3.6455	3.24006e-06	1.84282e-05
BGIBMGA010596-TA	25	2	4.38	0.35	-3.6455	3.24006e-06	1.84128e-05
BGIBMGA011410-TA	25	2	4.38	0.35	-3.6455	3.24006e-06	1.83974e-05
BGIBMGA002393-TA	25	2	4.38	0.35	-3.6455	3.24006e-06	1.8382e-05
BGIBMGA013545-TA	2048	166	358.99	29.26	-3.61694	0	0
BGIBMGA011993-TA	86	7	15.07	1.23	-3.61495	1.39771e-18	3.75172e-17
BGIBMGA010740-TA	37	3	6.49	0.53	-3.61415	1.15408e-08	9.10262e-08
BGIBMGA002400-TA	197	16	34.53	2.82	-3.61408	7.08466e-41	3.72961e-39
BGIBMGA001107-TA	24	2	4.21	0.35	-3.58839	6.01786e-06	3.24086e-05
BGIBMGA012455-TA	24	2	4.21	0.35	-3.58839	6.01786e-06	3.2383e-05
BGIBMGA008251-TA	60	5	10.52	0.88	-3.57949	3.06922e-13	4.39727e-12
BGIBMGA003968-TA	71	6	12.45	1.06	-3.55401	2.2177e-15	4.64827e-14
BGIBMGA013317-TA	71	6	12.45	1.06	-3.55401	2.2177e-15	4.63397e-14
BGIBMGA002967-TA	35	3	6.14	0.53	-3.53417	3.9528e-08	2.89261e-07
BGIBMGA010361-TA	138	12	24.19	2.12	-3.51227	2.03348e-28	8.17122e-27
BGIBMGA009859-TA	69	6	12.09	1.06	-3.51168	7.5275e-15	1.50794e-13
BGIBMGA003856-TA	46	4	8.06	0.71	-3.50489	2.7203e-10	2.55866e-09
BGIBMGA007961-TA	78	7	13.67	1.23	-3.47428	1.85313e-16	4.4785e-15
BGIBMGA001589-TA	22	2	3.86	0.35	-3.46317	2.05926e-05	0.000101557
BGIBMGA011827-TA	22	2	3.86	0.35	-3.46317	2.05926e-05	0.000101484
BGIBMGA001738-TA	22	2	3.86	0.35	-3.46317	2.05926e-05	0.00010141
BGIBMGA013269-TA	142	13	24.89	2.29	-3.44215	1.07012e-28	4.40437e-27
BGIBMGA014164-TA	261	24	45.75	4.23	-3.43504	1.8228e-51	1.07641e-49
BGIBMGA002547-TA	97	9	17	1.59	-3.41844	6.20256e-20	1.80779e-18
BGIBMGA005512-TA	75	7	13.15	1.23	-3.41833	1.14029e-15	2.44281e-14
BGIBMGA012877-TA	32	3	5.61	0.53	-3.40394	2.46836e-07	1.64662e-06
BGIBMGA011458-TA	21	2	3.68	0.35	-3.39428	3.7923e-05	0.00017761
BGIBMGA005791-TA	21	2	3.68	0.35	-3.39428	3.7923e-05	0.000177488
BGIBMGA009220-TA	135	13	23.66	2.29	-3.36903	7.25242e-27	2.81435e-25
BGIBMGA001399-TA	72	7	12.62	1.23	-3.35898	6.94982e-15	1.40465e-13
BGIBMGA005812-TA	8675	841	1520.61	148.23	-3.35874	0	0
BGIBMGA006043-TA	41	4	7.19	0.71	-3.3401	5.66388e-09	4.65659e-08
BGIBMGA007342-TA	20	2	3.51	0.35	-3.32604	6.96086e-05	0.000309164
BGIBMGA008014-TA	20	2	3.51	0.35	-3.32604	6.96086e-05	0.000308962
BGIBMGA009864-TA	20	2	3.51	0.35	-3.32604	6.96086e-05	0.00030876
BGIBMGA012855-TA	30	3	5.26	0.53	-3.311	8.27634e-07	5.15166e-06
BGIBMGA011215-TA	30	3	5.26	0.53	-3.311	8.27634e-07	5.14694e-06
BGIBMGA010259-TA	289	29	50.66	5.11	-3.30945	5.27998e-55	3.2303e-53
BGIBMGA003355-TA	40	4	7.01	0.71	-3.30352	1.03383e-08	8.17315e-08
BGIBMGA004515-TA	268	27	46.98	4.76	-3.30301	4.86652e-51	2.82466e-49
BGIBMGA002430-TA	604	62	105.87	10.93	-3.27593	3.42966e-112	2.94821e-110
BGIBMGA007823-TA	39	4	6.84	0.71	-3.26811	1.88328e-08	1.43378e-07
BGIBMGA006320-TA	327	34	57.32	5.99	-3.25841	3.60726e-61	2.37834e-59
BGIBMGA001105-TA	48	5	8.41	0.88	-3.25653	4.39342e-10	4.03731e-09
BGIBMGA002215-TA	67	7	11.74	1.23	-3.2547	1.38072e-13	2.24856e-12
BGIBMGA009112-TA	19	2	3.33	0.35	-3.2501	0.000127311	0.000525253
BGIBMGA006260-TA	19	2	3.33	0.35	-3.2501	0.000127311	0.000524934
BGIBMGA013725-TA	19	2	3.33	0.35	-3.2501	0.000127311	0.000524615
BGIBMGA008006-TA	19	2	3.33	0.35	-3.2501	0.000127311	0.000524297
BGIBMGA008927-TA	57	6	9.99	1.06	-3.23642	1.04203e-11	1.12146e-10
BGIBMGA001849-TA	38	4	6.66	0.71	-3.22963	3.4235e-08	2.52981e-07
BGIBMGA007084-TA	28	3	4.91	0.53	-3.21166	2.7466e-06	1.58472e-05
BGIBMGA003774-TA	28	3	4.91	0.53	-3.21166	2.7466e-06	1.58338e-05
BGIBMGA007935-TA	102	11	17.88	1.94	-3.20422	8.91314e-20	2.56479e-18
BGIBMGA007416-TA	294	32	51.53	5.64	-3.19165	3.9069e-54	2.36891e-52
BGIBMGA001734-TA	100	11	17.53	1.94	-3.1757	2.89832e-19	8.13326e-18
BGIBMGA010966-TA	18	2	3.16	0.35	-3.1745	0.000231936	0.000918948
BGIBMGA001750-TA	18	2	3.16	0.35	-3.1745	0.000231936	0.000918412
BGIBMGA008811-TA	18	2	3.16	0.35	-3.1745	0.000231936	0.000917877
BGIBMGA000494-TA	18	2	3.16	0.35	-3.1745	0.000231936	0.000917343
BGIBMGA008556-TA	18	2	3.16	0.35	-3.1745	0.000231936	0.000916809
BGIBMGA010628-TA	45	5	7.89	0.88	-3.16445	2.6069e-09	2.20741e-08
BGIBMGA013084-TA	27	3	4.73	0.53	-3.15778	4.98224e-06	2.73741e-05
BGIBMGA002817-TA	27	3	4.73	0.53	-3.15778	4.98224e-06	2.7352e-05
BGIBMGA012334-TA	27	3	4.73	0.53	-3.15778	4.98224e-06	2.73299e-05
BGIBMGA002897-TA	27	3	4.73	0.53	-3.15778	4.98224e-06	2.73078e-05
BGIBMGA006909-TA	98	11	17.18	1.94	-3.1466	9.38928e-19	2.5505e-17
BGIBMGA011781-TA	466	53	81.68	9.34	-3.12849	2.73398e-83	2.08612e-81
BGIBMGA006180-TA	307	35	53.81	6.17	-3.12453	2.32542e-55	1.43563e-53
BGIBMGA003700-TA	96	11	16.83	1.94	-3.11691	3.02986e-18	8.00614e-17
BGIBMGA002660-TA	35	4	6.14	0.71	-3.11235	2.02876e-07	1.36815e-06
BGIBMGA007142-TA	26	3	4.56	0.53	-3.10497	9.0097e-06	4.73201e-05
BGIBMGA001628-TA	43	5	7.54	0.88	-3.09899	8.46092e-09	6.75183e-08
BGIBMGA001865-TA	310	36	54.34	6.35	-3.09719	1.94628e-55	1.21258e-53
BGIBMGA005561-TA	76	9	13.32	1.59	-3.0665	1.61733e-14	3.16521e-13
BGIBMGA008749-TA	42	5	7.36	0.88	-3.06413	1.51944e-08	1.17657e-07
BGIBMGA008869-TA	108	13	18.93	2.29	-3.04725	6.09274e-20	1.78344e-18
BGIBMGA002020-TA	25	3	4.38	0.53	-3.04687	1.62393e-05	8.11486e-05
BGIBMGA000929-TA	33	4	5.78	0.71	-3.02518	6.56108e-07	4.12558e-06
BGIBMGA003971-TA	33	4	5.78	0.71	-3.02518	6.56108e-07	4.12177e-06
BGIBMGA010156-TA	33	4	5.78	0.71	-3.02518	6.56108e-07	4.11796e-06
BGIBMGA006882-TA	73	9	12.8	1.59	-3.00905	9.21898e-14	1.55737e-12
BGIBMGA010165-TA	24	3	4.21	0.53	-2.98976	2.91672e-05	0.000140081
BGIBMGA006171-TA	24	3	4.21	0.53	-2.98976	2.91672e-05	0.000139982
BGIBMGA003035-TA	32	4	5.61	0.71	-2.98211	1.17503e-06	7.1759e-06
BGIBMGA003044-TA	32	4	5.61	0.71	-2.98211	1.17503e-06	7.16945e-06
BGIBMGA001790-TA	79	10	13.85	1.76	-2.97624	1.27596e-14	2.51891e-13
BGIBMGA002021-TA	55	7	9.64	1.23	-2.97037	1.5611e-10	1.51017e-09
BGIBMGA001679-TA	126	16	22.09	2.82	-2.96963	1.6988e-22	5.57323e-21
BGIBMGA004195-TA	189	24	33.13	4.23	-2.96941	4.92154e-33	2.25826e-31
BGIBMGA012167-TA	86	11	15.07	1.94	-2.95755	9.9431e-16	2.3284e-14
BGIBMGA012541-TA	54	7	9.47	1.23	-2.94471	2.77432e-10	2.60227e-09
BGIBMGA012830-TA	31	4	5.43	0.71	-2.93506	2.09812e-06	1.22514e-05
BGIBMGA003964-TA	23	3	4.03	0.53	-2.92672	5.21892e-05	0.000238023
BGIBMGA005299-TA	784	104	137.42	18.33	-2.90631	3.21708e-129	2.87463e-127
BGIBMGA001142-TA	68	9	11.92	1.59	-2.90629	1.62979e-12	1.97641e-11
BGIBMGA002507-TA	30	4	5.26	0.71	-2.88917	3.73468e-06	2.09432e-05
BGIBMGA011908-TA	30	4	5.26	0.71	-2.88917	3.73468e-06	2.09259e-05
BGIBMGA012536-TA	30	4	5.26	0.71	-2.88917	3.73468e-06	2.09087e-05
BGIBMGA001461-TA	96	13	16.83	2.29	-2.87762	5.92452e-17	1.48463e-15
BGIBMGA002266-TA	22	3	3.86	0.53	-2.86454	9.30052e-05	0.00040127
BGIBMGA011845-TA	22	3	3.86	0.53	-2.86454	9.30052e-05	0.000401015
BGIBMGA002043-TA	22	3	3.86	0.53	-2.86454	9.30052e-05	0.00040076
BGIBMGA006379-TA	22	3	3.86	0.53	-2.86454	9.30052e-05	0.000400506
BGIBMGA003588-TA	66	9	11.57	1.59	-2.86329	5.08628e-12	5.76643e-11
BGIBMGA003643-TA	1486	206	260.48	36.31	-2.84273	8.99744e-238	9.11964e-236
BGIBMGA007119-TA	36	5	6.31	0.88	-2.84206	4.84444e-07	3.10657e-06
BGIBMGA006378-TA	50	7	8.76	1.23	-2.83227	2.71266e-09	2.28841e-08
BGIBMGA003946-TA	43	6	7.54	1.06	-2.8305	3.60314e-08	2.64815e-07
BGIBMGA001808-TA	43	6	7.54	1.06	-2.8305	3.60314e-08	2.64529e-07
BGIBMGA012451-TA	143	20	25.07	3.53	-2.82822	3.39236e-24	1.19987e-22
BGIBMGA008389-TA	64	9	11.22	1.59	-2.81897	1.57673e-11	1.66266e-10
BGIBMGA008676-TA	35	5	6.14	0.88	-2.80266	8.5447e-07	5.30412e-06
BGIBMGA010555-TA	35	5	6.14	0.88	-2.80266	8.5447e-07	5.29927e-06
BGIBMGA002481-TA	77	11	13.5	1.94	-2.79883	1.6448e-13	2.64688e-12
BGIBMGA002401-TA	98	14	17.18	2.47	-2.79815	7.7455e-17	1.91272e-15
BGIBMGA012377-TA	42	6	7.36	1.06	-2.79564	6.34508e-08	4.49785e-07
BGIBMGA012545-TA	21	3	3.68	0.53	-2.79564	0.00016502	0.000669045
BGIBMGA004431-TA	21	3	3.68	0.53	-2.79564	0.00016502	0.000668646
BGIBMGA004010-TA	21	3	3.68	0.53	-2.79564	0.00016502	0.000668247
BGIBMGA006993-TA	28	4	4.91	0.71	-2.78983	1.17138e-05	6.0401e-05
BGIBMGA007294-TA	28	4	4.91	0.71	-2.78983	1.17138e-05	6.03552e-05
BGIBMGA008267-TA	69	10	12.09	1.76	-2.78017	3.73034e-12	4.27918e-11
BGIBMGA005494-TA	441	64	77.3	11.28	-2.7767	4.49672e-70	3.18096e-68
BGIBMGA007451-TA	709	105	124.28	18.51	-2.74722	2.22498e-110	1.88873e-108
BGIBMGA007047-TA	27	4	4.73	0.71	-2.73595	2.06318e-05	0.000101529
BGIBMGA008249-TA	27	4	4.73	0.71	-2.73595	2.06318e-05	0.000101456
BGIBMGA007633-TA	40	6	7.01	1.06	-2.72535	1.95198e-07	1.31768e-06
BGIBMGA010230-TA	53	8	9.29	1.41	-2.71998	1.94103e-09	1.66644e-08
BGIBMGA002101-TA	33	5	5.78	0.88	-2.71549	2.63342e-06	1.522e-05
BGIBMGA006507-TA	98	15	17.18	2.64	-2.70212	2.9693e-16	7.05053e-15
BGIBMGA002655-TA	26	4	4.56	0.71	-2.68314	3.61954e-05	0.000170106
BGIBMGA008718-TA	26	4	4.56	0.71	-2.68314	3.61954e-05	0.000169988
BGIBMGA009792-TA	2447	380	428.93	66.98	-2.67894	0	0
BGIBMGA009042-TA	77	12	13.5	2.12	-2.67082	6.24128e-13	8.15087e-12
BGIBMGA005329-TA	216	34	37.86	5.99	-2.66005	1.36746e-33	6.36057e-32
BGIBMGA005468-TA	50	8	8.76	1.41	-2.63524	1.01957e-08	8.06985e-08
BGIBMGA001348-TA	62	10	10.87	1.76	-2.6267	1.79855e-10	1.73493e-09
BGIBMGA000448-TA	31	5	5.43	0.88	-2.62538	8.00596e-06	4.26419e-05
BGIBMGA009107-TA	25	4	4.38	0.71	-2.62504	6.3232e-05	0.000284943
BGIBMGA009013-TA	241	39	42.24	6.87	-2.62023	1.0423e-36	5.20459e-35
BGIBMGA000884-TA	173	28	30.32	4.94	-2.61769	9.0341e-27	3.48583e-25
BGIBMGA000792-TA	49	8	8.59	1.41	-2.60696	1.76378e-08	1.34885e-07
BGIBMGA003564-TA	139	23	24.36	4.05	-2.58852	1.62156e-21	5.00547e-20
BGIBMGA012129-TA	30	5	5.26	0.88	-2.57949	1.38814e-05	7.12537e-05
BGIBMGA004198-TA	66	11	11.57	1.94	-2.57626	7.1418e-11	7.02898e-10
BGIBMGA010399-TA	72	12	12.62	2.12	-2.57358	9.57464e-12	1.03537e-10
BGIBMGA007942-TA	24	4	4.21	0.71	-2.56793	0.000109967	0.000468791
BGIBMGA007774-TA	24	4	4.21	0.71	-2.56793	0.000109967	0.000468497
BGIBMGA000629-TA	167	28	29.27	4.94	-2.56684	2.31054e-25	8.34621e-24
BGIBMGA008662-TA	196	33	34.36	5.82	-2.56164	1.94703e-29	8.16192e-28
BGIBMGA002947-TA	53	9	9.29	1.59	-2.54665	6.9181e-09	5.613e-08
BGIBMGA012610-TA	29	5	5.08	0.88	-2.52925	2.39724e-05	0.000116952
BGIBMGA010771-TA	179	31	31.38	5.46	-2.52287	1.49114e-26	5.65717e-25
BGIBMGA013134-TA	52	9	9.11	1.59	-2.51842	1.18679e-08	9.33892e-08
BGIBMGA005244-TA	52	9	9.11	1.59	-2.51842	1.18679e-08	9.32811e-08
BGIBMGA004970-TA	236	41	41.37	7.23	-2.51652	1.83462e-34	8.65202e-33
BGIBMGA012491-TA	23	4	4.03	0.71	-2.50489	0.000190323	0.000767053
BGIBMGA011754-TA	997	175	174.76	30.84	-2.5025	2.48004e-139	2.30712e-137
BGIBMGA003823-TA	539	95	94.48	16.74	-2.49671	6.21116e-76	4.53548e-74
BGIBMGA005905-TA	51	9	8.94	1.59	-2.49125	2.03072e-08	1.5443e-07
BGIBMGA014594-TA	34	6	5.96	1.06	-2.49125	5.28262e-06	2.88843e-05
BGIBMGA001024-TA	34	6	5.96	1.06	-2.49125	5.28262e-06	2.8861e-05
BGIBMGA009250-TA	34	6	5.96	1.06	-2.49125	5.28262e-06	2.88378e-05
BGIBMGA003860-TA	34	6	5.96	1.06	-2.49125	5.28262e-06	2.88147e-05
BGIBMGA005945-TA	34	6	5.96	1.06	-2.49125	5.28262e-06	2.87916e-05
BGIBMGA001132-TA	79	14	13.85	2.47	-2.4873	2.54384e-12	2.98363e-11
BGIBMGA009534-TA	28	5	4.91	0.88	-2.48015	4.1224e-05	0.000192143
BGIBMGA008687-TA	28	5	4.91	0.88	-2.48015	4.1224e-05	0.000192011
BGIBMGA008870-TA	28	5	4.91	0.88	-2.48015	4.1224e-05	0.000191879
BGIBMGA004658-TA	39	7	6.84	1.23	-2.47534	1.17364e-06	7.1739e-06
BGIBMGA002540-TA	78	14	13.67	2.47	-2.46843	4.32898e-12	4.95752e-11
BGIBMGA012907-TA	50	9	8.76	1.59	-2.4619	3.46562e-08	2.55261e-07
BGIBMGA001137-TA	50	9	8.76	1.59	-2.4619	3.46562e-08	2.54984e-07
BGIBMGA009037-TA	94	17	16.48	3	-2.45768	3.10974e-14	5.86618e-13
BGIBMGA002760-TA	88	16	15.43	2.82	-2.45197	2.28894e-13	3.41631e-12
BGIBMGA005270-TA	44	8	7.71	1.41	-2.45104	2.62426e-07	1.73867e-06
BGIBMGA002675-TA	110	20	19.28	3.53	-2.44936	2.2642e-16	5.39515e-15
BGIBMGA002187-TA	71	13	12.45	2.29	-2.44273	5.44814e-11	5.42497e-10
BGIBMGA001044-TA	27	5	4.73	0.88	-2.42626	7.05724e-05	0.000312831
BGIBMGA011398-TA	140	26	24.54	4.58	-2.42172	3.52076e-20	1.03954e-18
BGIBMGA007231-TA	204	38	35.76	6.7	-2.41611	1.11204e-28	4.54932e-27
BGIBMGA007602-TA	428	80	75.02	14.1	-2.41158	2.60756e-58	1.68647e-56
BGIBMGA010193-TA	235	44	41.19	7.76	-2.40817	1.07425e-32	4.86349e-31
BGIBMGA001985-TA	32	6	5.61	1.06	-2.40394	1.54155e-05	7.80077e-05
BGIBMGA006102-TA	69	13	12.09	2.29	-2.40039	1.56087e-10	1.51211e-09
BGIBMGA004270-TA	53	10	9.29	1.76	-2.4001	2.25528e-08	1.69608e-07
BGIBMGA011128-TA	132	25	23.14	4.41	-2.39154	7.26194e-19	1.99659e-17
BGIBMGA009010-TA	42	8	7.36	1.41	-2.38401	7.5679e-07	4.72802e-06
BGIBMGA009874-TA	136	26	23.84	4.58	-2.37996	2.83044e-19	7.97573e-18
BGIBMGA006396-TA	57	11	9.99	1.94	-2.36443	8.60606e-09	6.85155e-08
BGIBMGA012110-TA	88	17	15.43	3	-2.3627	7.21222e-13	9.31144e-12
BGIBMGA001739-TA	31	6	5.43	1.06	-2.35689	2.61718e-05	0.000127134
BGIBMGA001198-TA	159	31	27.87	5.46	-2.35174	5.35766e-22	1.70018e-20
BGIBMGA009370-TA	56	11	9.82	1.94	-2.33967	1.44828e-08	1.12403e-07
BGIBMGA006910-TA	1063	209	186.33	36.84	-2.33852	3.57768e-137	3.28325e-135
BGIBMGA000503-TA	35	7	6.14	1.23	-2.31958	9.7168e-06	5.03716e-05
BGIBMGA012921-TA	25	5	4.38	0.88	-2.31536	0.000203822	0.000816611
BGIBMGA008926-TA	50	10	8.76	1.76	-2.31536	1.07836e-07	7.48786e-07
BGIBMGA011412-TA	30	6	5.26	1.06	-2.311	4.42378e-05	0.000205204
BGIBMGA010931-TA	30	6	5.26	1.06	-2.311	4.42378e-05	0.000205064
BGIBMGA002886-TA	89	18	15.6	3.17	-2.29899	1.30025e-12	1.61425e-11
BGIBMGA007233-TA	153	31	26.82	5.46	-2.29634	1.15805e-20	3.44927e-19
BGIBMGA004036-TA	64	13	11.22	2.29	-2.29265	2.08758e-09	1.78549e-08
BGIBMGA004139-TA	49	10	8.59	1.76	-2.28708	1.80614e-07	1.22288e-06
BGIBMGA012297-TA	29	6	5.08	1.06	-2.26076	7.44278e-05	0.00032588
BGIBMGA006968-TA	77	16	13.5	2.82	-2.25919	6.8663e-11	6.76764e-10
BGIBMGA004194-TA	62	13	10.87	2.29	-2.24693	5.79438e-09	4.75812e-08
BGIBMGA013325-TA	33	7	5.78	1.23	-2.23241	2.7302e-05	0.000132057
BGIBMGA011607-TA	102	22	17.88	3.88	-2.20422	1.25672e-13	2.07145e-12
BGIBMGA010561-TA	125	27	21.91	4.76	-2.20256	2.26328e-16	5.41195e-15
BGIBMGA011655-TA	69	15	12.09	2.64	-2.1952	1.36537e-09	1.19027e-08
BGIBMGA007465-TA	32	7	5.61	1.23	-2.18934	4.54618e-05	0.000210164
BGIBMGA009360-TA	165	36	28.92	6.35	-2.18724	5.41194e-21	1.62622e-19
BGIBMGA013580-TA	87	19	15.25	3.35	-2.18658	1.02635e-11	1.10634e-10
BGIBMGA007868-TA	387	85	67.84	14.98	-2.1791	6.35142e-47	3.50671e-45
BGIBMGA007522-TA	41	9	7.19	1.59	-2.17697	3.71494e-06	2.0867e-05
BGIBMGA006562-TA	68	15	11.92	2.64	-2.17477	2.25088e-09	1.92032e-08
BGIBMGA004896-TA	199	44	34.88	7.76	-2.16827	9.31782e-25	3.31295e-23
BGIBMGA011351-TA	126	28	22.09	4.94	-2.16081	3.8277e-16	9.05711e-15
BGIBMGA011674-TA	27	6	4.73	1.06	-2.15778	0.000207532	0.000828542
BGIBMGA004566-TA	27	6	4.73	1.06	-2.15778	0.000207532	0.000828055
BGIBMGA010882-TA	31	7	5.43	1.23	-2.14229	7.53432e-05	0.000329251
BGIBMGA007689-TA	204	46	35.76	8.11	-2.14057	5.96758e-25	2.14422e-23
BGIBMGA002923-TA	84	19	14.72	3.35	-2.13554	4.54368e-11	4.54435e-10
BGIBMGA004333-TA	53	12	9.29	2.12	-2.13161	1.90417e-07	1.28669e-06
BGIBMGA014404-TA	88	20	15.43	3.53	-2.128	1.71567e-11	1.80079e-10
BGIBMGA004978-TA	1216	277	213.15	48.82	-2.12632	2.15284e-139	2.03055e-137
BGIBMGA004787-TA	35	8	6.14	1.41	-2.12254	2.75186e-05	0.000132915
BGIBMGA002097-TA	48	11	8.41	1.94	-2.11605	8.4042e-07	5.22168e-06
BGIBMGA010198-TA	65	15	11.39	2.64	-2.10916	9.9358e-09	7.87328e-08
BGIBMGA012689-TA	56	13	9.82	2.29	-2.10038	1.16274e-07	8.00016e-07
BGIBMGA003320-TA	43	10	7.54	1.76	-2.09899	3.72208e-06	2.08898e-05
BGIBMGA004540-TA	16097	3737	2821.59	658.66	-2.0989	0	0
BGIBMGA009523-TA	30	7	5.26	1.23	-2.0964	0.000124245	0.000519549
BGIBMGA010132-TA	30	7	5.26	1.23	-2.0964	0.000124245	0.000519229
BGIBMGA006854-TA	34	8	5.96	1.41	-2.07962	4.52226e-05	0.000209486
BGIBMGA010382-TA	34	8	5.96	1.41	-2.07962	4.52226e-05	0.000209343
BGIBMGA002457-TA	198	47	34.71	8.28	-2.06765	2.91418e-23	9.99505e-22
BGIBMGA004344-TA	109	26	19.11	4.58	-2.06091	2.15096e-13	3.26782e-12
BGIBMGA010956-TA	113	27	19.81	4.76	-2.0572	8.13758e-14	1.3885e-12
BGIBMGA009963-TA	75	18	13.15	3.17	-2.05251	1.38571e-09	1.20646e-08
BGIBMGA012412-TA	29	7	5.08	1.23	-2.04617	0.000203814	0.000817543
BGIBMGA013077-TA	29	7	5.08	1.23	-2.04617	0.000203814	0.000817061
BGIBMGA013463-TA	33	8	5.78	1.41	-2.03537	7.39644e-05	0.000327013
BGIBMGA002296-TA	33	8	5.78	1.41	-2.03537	7.39644e-05	0.0003268
BGIBMGA009407-TA	78	19	13.67	3.35	-2.02878	8.41624e-10	7.5402e-09
BGIBMGA010475-TA	94	23	16.48	4.05	-2.02472	1.68585e-11	1.77223e-10
BGIBMGA014121-TA	294	72	51.53	12.69	-2.02172	6.8528e-33	3.12331e-31
BGIBMGA009307-TA	57	14	9.99	2.47	-2.01597	1.86062e-07	1.25851e-06
BGIBMGA003027-TA	73	18	12.8	3.17	-2.01359	3.62238e-09	3.02578e-08
BGIBMGA010216-TA	73	18	12.8	3.17	-2.01359	3.62238e-09	3.02206e-08
BGIBMGA002887-TA	231	57	40.49	10.05	-2.01037	5.30734e-26	1.95881e-24
BGIBMGA001550-TA	109	27	19.11	4.76	-2.00529	5.50566e-13	7.36003e-12
BGIBMGA000532-TA	129	32	22.61	5.64	-2.00319	4.27116e-15	8.73658e-14
BGIBMGA001576-TA	40	10	7.01	1.76	-1.99384	1.60711e-05	8.04265e-05
BGIBMGA005410-TA	32	8	5.61	1.41	-1.99231	0.000120371	0.00050428
BGIBMGA005229-TA	64	16	11.22	2.82	-1.99231	4.17218e-08	3.04332e-07
BGIBMGA014453-TA	1132	286	198.42	50.41	-1.97678	2.492e-118	2.19781e-116
BGIBMGA002526-TA	87	22	15.25	3.88	-1.97468	1.86115e-10	1.7877e-09
BGIBMGA014201-TA	181	46	31.73	8.11	-1.96807	3.63374e-20	1.06826e-18
BGIBMGA003507-TA	298	76	52.24	13.4	-1.96292	4.08016e-32	1.82292e-30
BGIBMGA001339-TA	477	122	83.61	21.5	-1.95934	2.69252e-50	1.54957e-48
BGIBMGA013994-TA	47	12	8.24	2.12	-1.95858	3.51986e-06	1.99195e-05
BGIBMGA014598-TA	39	10	6.84	1.76	-1.95842	2.595e-05	0.000126146
BGIBMGA011921-TA	198	51	34.71	8.99	-1.94896	1.17583e-21	3.67974e-20
BGIBMGA006727-TA	31	8	5.43	1.41	-1.94526	0.000194869	0.000784909
BGIBMGA001828-TA	201	52	35.23	9.17	-1.94181	7.12426e-22	2.25027e-20
BGIBMGA011439-TA	81	21	14.2	3.7	-1.94029	1.26674e-09	1.10713e-08
BGIBMGA001945-TA	69	18	12.09	3.17	-1.93126	2.4012e-08	1.80183e-07
BGIBMGA003789-TA	69	18	12.09	3.17	-1.93126	2.4012e-08	1.79984e-07
BGIBMGA010808-TA	421	111	73.8	19.56	-1.91571	2.60864e-43	1.40597e-41
BGIBMGA013453-TA	159	42	27.87	7.4	-1.91312	2.80782e-17	7.27783e-16
BGIBMGA000384-TA	159	42	27.87	7.4	-1.91312	2.80782e-17	7.25015e-16
BGIBMGA006545-TA	53	14	9.29	2.47	-1.91117	1.24058e-06	7.56261e-06
BGIBMGA006786-TA	98	26	17.18	4.58	-1.90731	3.8683e-11	3.89757e-10
BGIBMGA000753-TA	34	9	5.96	1.59	-1.90629	0.000114072	0.000485682
BGIBMGA014571-TA	34	9	5.96	1.59	-1.90629	0.000114072	0.000485378
BGIBMGA002713-TA	731	194	128.13	34.19	-1.90596	1.80337e-73	1.28913e-71
BGIBMGA012965-TA	45	12	7.89	2.12	-1.89596	9.03876e-06	4.7436e-05
BGIBMGA013072-TA	45	12	7.89	2.12	-1.89596	9.03876e-06	4.73994e-05
BGIBMGA006402-TA	48	13	8.41	2.29	-1.87676	5.32698e-06	2.89636e-05
BGIBMGA006160-TA	44	12	7.71	2.12	-1.86267	1.43967e-05	7.36204e-05
BGIBMGA001670-TA	44	12	7.71	2.12	-1.86267	1.43967e-05	7.3565e-05
BGIBMGA004656-TA	33	9	5.78	1.59	-1.86204	0.000182544	0.000736138
BGIBMGA006376-TA	1094	302	191.76	53.23	-1.84899	9.54498e-105	7.71666e-103
BGIBMGA010912-TA	72	20	12.62	3.53	-1.83797	3.38352e-08	2.50299e-07
BGIBMGA007138-TA	1965	547	344.44	96.41	-1.837	5.61914e-185	5.45137e-183
BGIBMGA012190-TA	57	16	9.99	2.82	-1.82479	1.08768e-06	6.66045e-06
BGIBMGA008529-TA	142	40	24.89	7.05	-1.81987	1.15095e-14	2.27874e-13
BGIBMGA004442-TA	71	20	12.45	3.53	-1.81841	5.32274e-08	3.82505e-07
BGIBMGA011755-TA	39	11	6.84	1.94	-1.81794	6.18732e-05	0.00027919
BGIBMGA011198-TA	46	13	8.06	2.29	-1.81543	1.33589e-05	6.86236e-05
BGIBMGA005087-TA	53	15	9.29	2.64	-1.81514	2.91338e-06	1.67526e-05
BGIBMGA014109-TA	113	32	19.81	5.64	-1.81246	6.80474e-12	7.47751e-11
BGIBMGA004245-TA	60	17	10.52	3	-1.8101	6.40256e-07	4.03338e-06
BGIBMGA010355-TA	95	27	16.65	4.76	-1.80649	3.52622e-10	3.27139e-09
BGIBMGA013100-TA	218	62	38.21	10.93	-1.80566	1.58889e-21	4.927e-20
BGIBMGA005445-TA	172	49	30.15	8.64	-1.80305	2.88996e-17	7.43398e-16
BGIBMGA009941-TA	35	10	6.14	1.76	-1.80266	0.000168286	0.000679852
BGIBMGA006426-TA	1461	417	256.09	73.5	-1.80083	2.29402e-134	2.07716e-132
BGIBMGA007800-TA	49	14	8.59	2.47	-1.79815	7.81808e-06	4.16739e-05
BGIBMGA003909-TA	42	12	7.36	2.12	-1.79564	3.60546e-05	0.000169561
BGIBMGA001309-TA	226	65	39.61	11.46	-1.78926	5.26826e-22	1.67966e-20
BGIBMGA005521-TA	45	13	7.89	2.29	-1.78468	2.1024e-05	0.000103235
BGIBMGA005428-TA	45	13	7.89	2.29	-1.78468	2.1024e-05	0.00010316
BGIBMGA010836-TA	38	11	6.66	1.94	-1.77947	9.75994e-05	0.000419492
BGIBMGA010971-TA	76	22	13.32	3.88	-1.77947	2.9046e-08	2.16522e-07
BGIBMGA005849-TA	79	23	13.85	4.05	-1.77389	1.71319e-08	1.31312e-07
BGIBMGA005347-TA	72	21	12.62	3.7	-1.77011	7.68928e-08	5.40558e-07
BGIBMGA002010-TA	58	17	10.17	3	-1.76129	1.57057e-06	9.48912e-06
BGIBMGA014136-TA	78	23	13.67	4.05	-1.75502	2.6665e-08	1.9943e-07
BGIBMGA011063-TA	322	95	56.44	16.74	-1.75342	7.17598e-30	3.04576e-28
BGIBMGA010524-TA	44	13	7.71	2.29	-1.75138	3.29434e-05	0.00015536
BGIBMGA012986-TA	287	85	50.31	14.98	-1.74781	1.10506e-26	4.23982e-25
BGIBMGA003010-TA	81	24	14.2	4.23	-1.74716	1.57062e-08	1.21343e-07
BGIBMGA001796-TA	192	57	33.66	10.05	-1.74384	2.64222e-18	7.00911e-17
BGIBMGA006863-TA	577	173	101.14	30.49	-1.72995	2.70554e-51	1.58391e-49
BGIBMGA005702-TA	40	12	7.01	2.12	-1.72535	8.86538e-05	0.000384204
BGIBMGA006823-TA	429	131	75.2	23.09	-1.70346	8.92838e-38	4.55884e-36
BGIBMGA006719-TA	392	120	68.71	21.15	-1.69986	1.46788e-34	7.01999e-33
BGIBMGA001920-TA	251	77	44	13.57	-1.69708	1.22355e-22	4.07309e-21
BGIBMGA011574-TA	150	46	26.29	8.11	-1.69674	4.00312e-14	7.42765e-13
BGIBMGA008504-TA	88	27	15.43	4.76	-1.6967	7.6494e-09	6.17682e-08
BGIBMGA010998-TA	412	127	72.22	22.38	-1.69019	5.9407e-36	2.9024e-34
BGIBMGA010261-TA	39	12	6.84	2.12	-1.68993	0.000138	0.000566259
BGIBMGA014220-TA	94	29	16.48	5.11	-1.68932	2.64802e-09	2.23665e-08
BGIBMGA006997-TA	389	120	68.19	21.15	-1.6889	5.24448e-34	2.45623e-32
BGIBMGA001829-TA	712	220	124.8	38.78	-1.68623	9.7573e-61	6.37133e-59
BGIBMGA005102-TA	100	31	17.53	5.46	-1.68285	9.17726e-10	8.18959e-09
BGIBMGA004000-TA	71	22	12.45	3.88	-1.68202	2.59858e-07	1.72334e-06
BGIBMGA003151-TA	61	19	10.69	3.35	-1.67403	1.99937e-06	1.17862e-05
BGIBMGA007687-TA	70	22	12.27	3.88	-1.66101	3.99232e-07	2.58208e-06
BGIBMGA006915-TA	219	69	38.39	12.16	-1.65859	2.35072e-19	6.67939e-18
BGIBMGA006779-TA	63	20	11.04	3.53	-1.645	1.79223e-06	1.0639e-05
BGIBMGA001266-TA	91	29	15.95	5.11	-1.64216	9.50378e-09	7.5574e-08
BGIBMGA011441-TA	47	15	8.24	2.64	-1.64211	4.1259e-05	0.000191911
BGIBMGA013114-TA	53	17	9.29	3	-1.63072	1.38958e-05	7.12739e-05
BGIBMGA012152-TA	696	224	122	39.48	-1.62769	1.46122e-56	9.18811e-55
BGIBMGA005586-TA	1174	378	205.79	66.62	-1.62715	3.93722e-94	3.07329e-92
BGIBMGA008896-TA	74	24	12.97	4.23	-1.61645	3.18938e-07	2.0826e-06
BGIBMGA005700-TA	46	15	8.06	2.64	-1.61024	6.32264e-05	0.000285107
BGIBMGA006408-TA	43	14	7.54	2.47	-1.61005	0.000109358	0.00046737
BGIBMGA001677-TA	43	14	7.54	2.47	-1.61005	0.000109358	0.000467076
BGIBMGA006530-TA	224	73	39.26	12.87	-1.60905	5.32634e-19	1.47637e-17
BGIBMGA012492-TA	49	16	8.59	2.82	-1.60696	3.66182e-05	0.000171855
BGIBMGA005749-TA	104	34	18.23	5.99	-1.60569	1.53738e-09	1.33508e-08
BGIBMGA001561-TA	101	33	17.7	5.82	-1.60466	2.61566e-09	2.21207e-08
BGIBMGA007288-TA	64	21	11.22	3.7	-1.60048	2.43506e-06	1.4158e-05
BGIBMGA012686-TA	82	27	14.37	4.76	-1.59403	9.71284e-08	6.77902e-07
BGIBMGA007459-TA	85	28	14.9	4.94	-1.59273	5.69078e-08	4.06373e-07
BGIBMGA008088-TA	351	116	61.53	20.45	-1.58919	2.0803e-28	8.31019e-27
BGIBMGA010685-TA	127	42	22.26	7.4	-1.58886	3.3454e-11	3.39591e-10
BGIBMGA006196-TA	178	59	31.2	10.4	-1.58496	4.2777e-15	8.72368e-14
BGIBMGA006267-TA	54	18	9.47	3.17	-1.57888	1.87643e-05	9.29457e-05
BGIBMGA010360-TA	54	18	9.47	3.17	-1.57888	1.87643e-05	9.28779e-05
BGIBMGA011428-TA	141	47	24.72	8.28	-1.57798	3.58704e-12	4.12176e-11
BGIBMGA006495-TA	1542	514	270.29	90.59	-1.57708	1.07479e-117	9.35756e-116
BGIBMGA006828-TA	42	14	7.36	2.47	-1.57519	0.00016701	0.000675501
BGIBMGA009282-TA	71	24	12.45	4.23	-1.55742	1.10913e-06	6.78569e-06
BGIBMGA004612-TA	201	68	35.23	11.99	-1.55497	1.91627e-16	4.61467e-15
BGIBMGA000356-TA	162	55	28.4	9.69	-1.55132	1.7834e-13	2.81653e-12
BGIBMGA000958-TA	159	54	27.87	9.52	-1.54968	3.02028e-13	4.3363e-12
BGIBMGA012083-TA	44	15	7.71	2.64	-1.54619	0.000146397	0.000597823
BGIBMGA000197-TA	88	30	15.43	5.29	-1.5444	6.70438e-08	4.73279e-07
BGIBMGA003466-TA	41	14	7.19	2.47	-1.54148	0.000253756	0.000983033
BGIBMGA008671-TA	76	26	13.32	4.58	-1.54017	5.7023e-07	3.60898e-06
BGIBMGA012671-TA	206	71	36.11	12.51	-1.52932	1.9727e-16	4.73378e-15
BGIBMGA010884-TA	113	39	19.81	6.87	-1.52785	1.25172e-09	1.09542e-08
BGIBMGA010673-TA	292	101	51.18	17.8	-1.5237	1.46488e-22	4.85269e-21
BGIBMGA005279-TA	75	26	13.15	4.58	-1.52164	8.55436e-07	5.30043e-06
BGIBMGA007035-TA	1041	362	182.47	63.8	-1.51603	1.1733e-75	8.47648e-74
BGIBMGA011174-TA	43	15	7.54	2.64	-1.51403	0.000221126	0.000879196
BGIBMGA013510-TA	94	33	16.48	5.82	-1.50163	4.52932e-08	3.27917e-07
BGIBMGA009023-TA	683	241	119.72	42.48	-1.49481	2.9956e-49	1.69526e-47
BGIBMGA014208-TA	927	334	162.49	58.87	-1.46475	2.68746e-64	1.82505e-62
BGIBMGA012609-TA	417	151	73.09	26.61	-1.45771	1.22127e-29	5.15135e-28
BGIBMGA011776-TA	154	56	26.99	9.87	-1.4513	8.12056e-12	8.83762e-11
BGIBMGA007061-TA	621	226	108.85	39.83	-1.45041	5.00914e-43	2.67851e-41
BGIBMGA003235-TA	55	20	9.64	3.53	-1.44936	4.83516e-05	0.000221115
BGIBMGA007343-TA	200	73	35.06	12.87	-1.44581	7.57608e-15	1.51321e-13
BGIBMGA005251-TA	276	101	48.38	17.8	-1.44253	7.43324e-20	2.14805e-18
BGIBMGA007840-TA	49	18	8.59	3.17	-1.43818	0.000143221	0.000586266
BGIBMGA004054-TA	367	135	64.33	23.79	-1.43514	1.05439e-25	3.84967e-24
BGIBMGA013413-TA	52330	19501	9172.76	3437.12	-1.41616	0	0
BGIBMGA011461-TA	311	116	54.51	20.45	-1.41442	1.36709e-21	4.25866e-20
BGIBMGA002781-TA	184	69	32.25	12.16	-1.40716	2.80206e-13	4.06598e-12
BGIBMGA011229-TA	72	27	12.62	4.76	-1.40668	5.33858e-06	2.90034e-05
BGIBMGA005509-TA	85	32	14.9	5.64	-1.40155	8.03024e-07	5.01226e-06
BGIBMGA008847-TA	587	221	102.89	38.95	-1.40141	8.5697e-39	4.40885e-37
BGIBMGA006734-TA	103	39	18.05	6.87	-1.39362	6.20534e-08	4.408e-07
BGIBMGA001038-TA	244	93	42.77	16.39	-1.38378	9.65046e-17	2.3745e-15
BGIBMGA011584-TA	76	29	13.32	5.11	-1.3822	3.94994e-06	2.20774e-05
BGIBMGA008682-TA	422	161	73.97	28.38	-1.38207	8.51748e-28	3.34348e-26
BGIBMGA011853-TA	55	21	9.64	3.7	-1.38151	9.06948e-05	0.000392298
BGIBMGA009668-TA	272	105	47.68	18.51	-1.36508	3.76758e-18	9.91691e-17
BGIBMGA007674-TA	57	22	9.99	3.88	-1.36443	7.7606e-05	0.000338703
BGIBMGA003949-TA	57	22	9.99	3.88	-1.36443	7.7606e-05	0.000338486
BGIBMGA006022-TA	62	24	10.87	4.23	-1.36162	3.88424e-05	0.000181541
BGIBMGA012007-TA	134	52	23.49	9.17	-1.35705	1.36081e-09	1.18782e-08
BGIBMGA009105-TA	829	322	145.31	56.75	-1.35644	1.51238e-51	9.00925e-50
BGIBMGA000918-TA	123	48	21.56	8.46	-1.34963	7.57154e-09	6.12123e-08
BGIBMGA003385-TA	82	32	14.37	5.64	-1.34929	2.49122e-06	1.44474e-05
BGIBMGA003158-TA	350	137	61.35	24.15	-1.34504	1.93257e-22	6.30964e-21
BGIBMGA003653-TA	158	62	27.7	10.93	-1.34159	6.8449e-11	6.75635e-10
BGIBMGA005448-TA	51	20	8.94	3.53	-1.34061	0.000227436	0.000902699
BGIBMGA006963-TA	71	28	12.45	4.94	-1.33356	1.42361e-05	7.2854e-05
BGIBMGA005628-TA	190	75	33.3	13.22	-1.3328	1.05897e-12	1.32929e-11
BGIBMGA003746-TA	1645	651	288.35	114.74	-1.32945	1.61235e-97	1.2732e-95
BGIBMGA009249-TA	224	89	39.26	15.69	-1.32321	1.42199e-14	2.79096e-13
BGIBMGA006807-TA	108	43	18.93	7.58	-1.3204	1.02689e-07	7.14508e-07
BGIBMGA012204-TA	240	96	42.07	16.92	-1.31406	2.36678e-15	4.93031e-14
BGIBMGA005650-TA	182	73	31.9	12.87	-1.30954	6.10634e-12	6.82042e-11
BGIBMGA012850-TA	431	173	75.55	30.49	-1.3091	3.26234e-26	1.21728e-24
BGIBMGA002261-TA	281	113	49.26	19.92	-1.3062	1.41528e-17	3.6966e-16
BGIBMGA005996-TA	146	59	25.59	10.4	-1.299	9.56192e-10	8.47715e-09
BGIBMGA013593-TA	665	270	116.57	47.59	-1.29247	8.04024e-39	4.16804e-37
BGIBMGA009495-TA	278	113	48.73	19.92	-1.29059	4.10228e-17	1.0395e-15
BGIBMGA011512-TA	270	110	47.33	19.39	-1.28744	1.32663e-16	3.2524e-15
BGIBMGA013055-TA	98	40	17.18	7.05	-1.28503	7.02458e-07	4.40073e-06
BGIBMGA012840-TA	71	29	12.45	5.11	-1.28475	2.52508e-05	0.000122835
BGIBMGA014521-TA	169	69	29.62	12.16	-1.28443	6.79628e-11	6.71813e-10
BGIBMGA011924-TA	178	73	31.2	12.87	-1.27753	2.5354e-11	2.60089e-10
BGIBMGA000381-TA	232	96	40.67	16.92	-1.26524	4.00822e-14	7.41685e-13
BGIBMGA005735-TA	355	147	62.23	25.91	-1.2641	8.5241e-21	2.5501e-19
BGIBMGA005437-TA	140	58	24.54	10.22	-1.26374	4.6355e-09	3.82964e-08
BGIBMGA012249-TA	379	157	66.43	27.67	-1.26351	4.40282e-22	1.41036e-20
BGIBMGA007618-TA	82	34	14.37	5.99	-1.26243	7.77618e-06	4.15158e-05
BGIBMGA013496-TA	552	229	96.76	40.36	-1.26148	2.33098e-31	1.02127e-29
BGIBMGA000799-TA	60	25	10.52	4.41	-1.25428	0.00014438	0.000589943
BGIBMGA013878-TA	276	116	48.38	20.45	-1.24231	4.14904e-16	9.74953e-15
BGIBMGA014215-TA	315	133	55.22	23.44	-1.23622	4.92146e-18	1.29041e-16
BGIBMGA013244-TA	630	266	110.43	46.88	-1.23609	1.70483e-34	8.09615e-33
BGIBMGA011417-TA	996	421	174.59	74.2	-1.23448	1.92768e-53	1.15848e-51
BGIBMGA002730-TA	596	253	104.47	44.59	-1.2283	2.04184e-32	9.18287e-31
BGIBMGA009974-TA	153	65	26.82	11.46	-1.2267	2.11096e-09	1.80321e-08
BGIBMGA001799-TA	307	131	53.81	23.09	-1.22061	2.6482e-17	6.89039e-16
BGIBMGA013179-TA	305	131	53.46	23.09	-1.21119	5.20504e-17	1.30916e-15
BGIBMGA003183-TA	297	128	52.06	22.56	-1.20641	1.65991e-16	4.05485e-15
BGIBMGA009310-TA	587	253	102.89	44.59	-1.20631	4.21274e-31	1.82221e-29
BGIBMGA006265-TA	548	237	96.06	41.77	-1.20147	5.76304e-29	2.40103e-27
BGIBMGA007098-TA	421	183	73.8	32.25	-1.19432	2.03014e-22	6.5965e-21
BGIBMGA002424-TA	92	40	16.13	7.05	-1.19405	5.74622e-06	3.09949e-05
BGIBMGA012581-TA	87	38	15.25	6.7	-1.18658	1.13366e-05	5.85452e-05
BGIBMGA013011-TA	270	118	47.33	20.8	-1.18617	8.8108e-15	1.74954e-13
BGIBMGA005377-TA	144	63	25.24	11.1	-1.18515	1.60467e-08	1.23692e-07
BGIBMGA001863-TA	89	39	15.6	6.87	-1.18316	9.56754e-06	4.96737e-05
BGIBMGA013499-TA	146	64	25.59	11.28	-1.18181	1.35842e-08	1.05791e-07
BGIBMGA000367-TA	3841	1684	673.28	296.81	-1.18167	1.69261e-187	1.66587e-185
BGIBMGA003637-TA	810	357	141.98	62.92	-1.1741	1.40906e-40	7.36071e-39
BGIBMGA007739-TA	138	61	24.19	10.75	-1.17007	4.37386e-08	3.18018e-07
BGIBMGA006037-TA	724	320	126.91	56.4	-1.17004	2.95584e-36	1.45457e-34
BGIBMGA003711-TA	149	66	26.12	11.63	-1.1673	1.35721e-08	1.05819e-07
BGIBMGA003539-TA	538	240	94.3	42.3	-1.1566	6.77876e-27	2.64566e-25
BGIBMGA001343-TA	251	112	44	19.74	-1.15638	2.37892e-13	3.53506e-12
BGIBMGA003930-TA	85	38	14.9	6.7	-1.15308	2.22726e-05	0.000109129
BGIBMGA007967-TA	85	38	14.9	6.7	-1.15308	2.22726e-05	0.000109051
BGIBMGA000102-TA	1410	632	247.15	111.39	-1.14977	4.03496e-67	2.76782e-65
BGIBMGA003335-TA	1218	546	213.5	96.23	-1.14968	3.26538e-58	2.092e-56
BGIBMGA012761-TA	203	91	35.58	16.04	-1.14939	5.56374e-11	5.53197e-10
BGIBMGA012969-TA	98	44	17.18	7.76	-1.1466	5.70466e-06	3.07952e-05
BGIBMGA003483-TA	458	206	80.28	36.31	-1.14467	8.8501e-23	2.9901e-21
BGIBMGA004346-TA	71	32	12.45	5.64	-1.14238	0.000122766	0.000513682
BGIBMGA008558-TA	162	73	28.4	12.87	-1.14188	5.81616e-09	4.77023e-08
BGIBMGA013274-TA	250	113	43.82	19.92	-1.13737	5.3297e-13	7.13885e-12
BGIBMGA010644-TA	188	85	32.95	14.98	-1.13724	4.0321e-10	3.73052e-09
BGIBMGA001475-TA	73	33	12.8	5.82	-1.13705	0.000103137	0.000442176
BGIBMGA008619-TA	128	58	22.44	10.22	-1.13468	2.7132e-07	1.77851e-06
BGIBMGA012984-TA	130	59	22.79	10.4	-1.13182	2.28872e-07	1.53281e-06
BGIBMGA007732-TA	535	243	93.78	42.83	-1.13066	7.43384e-26	2.72882e-24
BGIBMGA005657-TA	66	30	11.57	5.29	-1.12905	0.000243206	0.000954689
BGIBMGA012327-TA	79	36	13.85	6.35	-1.12506	6.11666e-05	0.000276369
BGIBMGA008484-TA	140	64	24.54	11.28	-1.12137	9.77254e-08	6.81369e-07
BGIBMGA003066-TA	607	278	106.4	49	-1.11864	1.18895e-28	4.83483e-27
BGIBMGA005768-TA	96	44	16.83	7.76	-1.11691	1.10058e-05	5.69236e-05
BGIBMGA010595-TA	198	91	34.71	16.04	-1.11368	2.78852e-10	2.60838e-09
BGIBMGA005071-TA	87	40	15.25	7.05	-1.11311	3.0497e-05	0.000145337
BGIBMGA007490-TA	100	46	17.53	8.11	-1.11205	7.78914e-06	4.15523e-05
BGIBMGA000628-TA	151	70	26.47	12.34	-1.10102	4.8395e-08	3.49628e-07
BGIBMGA003759-TA	1760	816	308.5	143.82	-1.10101	7.77232e-78	5.8002e-76
BGIBMGA005701-TA	127	59	22.26	10.4	-1.09787	6.01562e-07	3.80019e-06
BGIBMGA002359-TA	114	53	19.98	9.34	-1.09706	2.32542e-06	1.35321e-05
BGIBMGA003112-TA	71	33	12.45	5.82	-1.09705	0.000199277	0.000802186
BGIBMGA005530-TA	457	213	80.11	37.54	-1.09355	3.17016e-21	9.65406e-20
BGIBMGA011844-TA	75	35	13.15	6.17	-1.09172	0.00014005	0.000574323
BGIBMGA004738-TA	158	74	27.7	13.04	-1.08694	3.3512e-08	2.48179e-07
BGIBMGA002546-TA	98	46	17.18	8.11	-1.08296	1.48062e-05	7.52051e-05
BGIBMGA011696-TA	2571	1213	450.66	213.8	-1.07578	9.54204e-109	8e-107
BGIBMGA002520-TA	356	168	62.4	29.61	-1.07546	1.82092e-16	4.41638e-15
BGIBMGA005126-TA	429	203	75.2	35.78	-1.07158	2.00258e-19	5.71408e-18
BGIBMGA010499-TA	131	62	22.96	10.93	-1.07083	6.74604e-07	4.23013e-06
BGIBMGA009674-TA	698	331	122.35	58.34	-1.06846	1.7835e-30	7.66566e-29
BGIBMGA011168-TA	236	112	41.37	19.74	-1.06746	2.7701e-11	2.83309e-10
BGIBMGA011770-TA	813	386	142.51	68.03	-1.06682	3.90764e-35	1.89548e-33
BGIBMGA000948-TA	385	184	67.49	32.43	-1.05734	3.0631e-17	7.84963e-16
BGIBMGA002892-TA	182	87	31.9	15.33	-1.0572	6.73468e-09	5.49042e-08
BGIBMGA006861-TA	1192	573	208.94	100.99	-1.04888	2.20012e-49	1.25555e-47
BGIBMGA006169-TA	210	101	36.81	17.8	-1.04822	6.13924e-10	5.52206e-09
BGIBMGA002640-TA	272	133	47.68	23.44	-1.02441	4.7611e-12	5.43406e-11
BGIBMGA009236-TA	92	45	16.13	7.93	-1.02435	6.1561e-05	0.000277966
BGIBMGA004489-TA	139	68	24.36	11.99	-1.02268	8.15804e-07	5.08735e-06
BGIBMGA014135-TA	212	104	37.16	18.33	-1.01954	1.22442e-09	1.07291e-08
BGIBMGA013366-TA	264	130	46.28	22.91	-1.01441	1.43654e-11	1.5243e-10
BGIBMGA012138-TA	264	131	46.28	23.09	-1.00312	2.18096e-11	2.25776e-10
