# Supplementary material for: Identifying potential maternal genes of Bombyx mori using digital gene expression profiling
Source: PLoS One. 2018 Feb 20;13(2):e0192745. doi: 10.1371/journal.pone.0192745 (PMC5819784; doi:10.1371/journal.pone.0192745)
Supplement: S3 Table — (XLSX) [file pone.0192745.s003.xlsx]

## Sheet: Sheet1
Maternal Gene of Drosophila melanogaster	NCBI ID	Clusters of orthologous genes in OrthoDB	Orthologous genes between Drosophila melanogaster and Bombyx mori
me31B	34364	EOG090W04BA	me31B, BGIBMGA010673
gammaTub37C	35199	EOG090W03Z6	gammaTub37C, gammaTub23C, BGIBMGA003296, BGIBMGA013500
lok	35288	EOG090W08ZX	FBgn0019686;lok, BGIBMGA005370
vri	33759	EOG090W08O9	FBgn0016076, BGIBMGA013421
mamo	32353	EOG090W075H	mamo, BGIBMGA012517, BGIBMGA012518
Mat89Ba	41973	EOG090W00L5	Mat89Ba, BGIBMGA007162
pie	44315	EOG090W0G6K	FBgn0005683, FBgn0031091, BGIBMGA001789
dpp	33432	EOG090W0CRK	dpp, BGIBMGA010384
Egfr	37455	EOG090W00AF	Egfr;FBgn0003731, BGIBMGA000602
dl	35047	EOG090W056Y	Dif, dl, BGIBMGA010496
hb	41032	EOG090W08R6	hb, BGIBMGA003334
Su(var)205	34119	EOG090W0K00	Su(var)205, FBgn0030082, FBgn0039019, BGIBMGA006109, BGIBMGA012860
spz	43256	EOG090W0G2S	FBgn0003495;spz, BGIBMGA002397
Pc	40358	EOG090W0ESN	FBgn0003042;Pc, BGIBMGA006904
sog	32498	EOG090W01ZC	sog, BGIBMGA005348
sax	35731	EOG090W05EX	sax, FBgn0003716;tkv, babo, BGIBMGA000601, BGIBMGA007355, BGIBMGA009134
CycB	37618	EOG090W07HL	CycB, BGIBMGA003747
tld	42945	EOG090W012C	asp, tld, FBgn0004885;tok, BGIBMGA001394, BGIBMGA002518, BGIBMGA002519, BGIBMGA005594
Moe	31816	EOG090W0338	Moe, BGIBMGA002544
ple	38746	EOG090W0403	FBgn0001208;Hn, FBgn0005626;ple, FBgn0035187, BGIBMGA000563, BGIBMGA000642, BGIBMGA003866
aub	34524	EOG090W027S	aub, piwi, BGIBMGA010644
gro	43162	EOG090W03SO	FBgn0001139;gro, BGIBMGA012449
pip	40104	EOG090W03RG	pip, BGIBMGA011817
Csp	40459	EOG090W0BPX	Csp;FBgn0004179, BGIBMGA007808
ea	41858	EOG090W05F8	ea, Ser7, MP1, FBgn0037515;Sp7, FBgn0038250, SPE, grass, FBgn0039758, CG9733-RA;FBgn0039759, BGIBMGA005172, BGIBMGA005173, BGIBMGA010546, BGIBMGA013746, BGIBMGA013797
tud	37417	EOG090W03ZA	FBgn0003891;tud, BGIBMGA011857
snk	41607	EOG090W0E8P	FBgn0003450;snk, BGIBMGA001745, BGIBMGA012427
dpn	35800	EOG090W0D7Z	h, dpn, BGIBMGA005390
Sod2	36878	EOG090W0EBZ	Sod2, BGIBMGA007453
ndl	38738	EOG090W02G4	ndl, BGIBMGA014089
esc	34595	EOG090W09F9	esc, FBgn0032391, BGIBMGA006325
Src64B	48973	EOG090W00MF	Abl, Btk29A, Src64B, FBgn0264959;Src42A, BGIBMGA000972, BGIBMGA000973, BGIBMGA000974, BGIBMGA002069, BGIBMGA004089, BGIBMGA012094
wbl	37206	EOG090W0CCL	wbl, BGIBMGA012931
shot	36542	EOG090W001G	FBgn0013733, BGIBMGA004414, BGIBMGA004415, BGIBMGA004416, BGIBMGA007314
smg	39034	EOG090W06LM	smg, BGIBMGA008249
Chc	32537	EOG090W006A	Chc, BGIBMGA012935
eIF-4a	33835	EOG090W05FL	eIF-4a, eIF4AIII, BGIBMGA003186, BGIBMGA004822
rod	43719	EOG090W003I	FBgn0003268, BGIBMGA002655
vfl	32994	EOG090W0CGC	FBgn0259789, BGIBMGA012283
Snap25	3355084	EOG090W0CCG	Snap25, Snap24, BGIBMGA005176
Msp300	3771968	EOG090W0004	FBgn0261836;Msp300, BGIBMGA010471
spoon	31459	EOG090W0AV3	FBgn0263987;spoon, BGIBMGA006841
glo	41431	EOG090W0978	FBgn0259139, BGIBMGA013473, BGIBMGA013474
bai	42996	EOG090W0F4O	bai, BGIBMGA004891
Nelf-E	38982	EOG090W0F9K	Nelf-E, BGIBMGA003207
Pabp2	35788	EOG090W0FQT	FBgn0005648;Pabp2, BGIBMGA001950
Bin1	41965	EOG090W0HRE	Bin1, BGIBMGA011014
KCNQ	36071	EOG090W0CK4	KCNQ, BGIBMGA003731
sel	36046	EOG090W0FYR	FBgn0263260, BGIBMGA003267
Hip14	39747	EOG090W03HH	Hip14, BGIBMGA001083
Nelf-A	42520	EOG090W090H	FBgn0038872;Nelf-A, BGIBMGA002236
