# Supplementary material for: Identifying potential maternal genes of Bombyx mori using digital gene expression profiling
Source: PLoS One. 2018 Feb 20;13(2):e0192745. doi: 10.1371/journal.pone.0192745 (PMC5819784; doi:10.1371/journal.pone.0192745)
Supplement: S4 Table — (XLSX) [file pone.0192745.s004.xlsx]

## Sheet: Sheet1
Cluster 1	Cluster 2	Cluster 3	Cluster 4	Cluster 5	Cluster 6	Cluster 7	Cluster 8	Cluster 9	Cluster 10	Cluster 11	Cluster 12	Cluster 13	Cluster 14	Cluster 15	Cluster 16	Cluster 17	Cluster 18	Cluster 19	Cluster 20	Cluster 21	Cluster 22	Cluster 23	Cluster 24	Cluster 25	Cluster 26	Cluster 27
BGIBMGA003317-TA	BGIBMGA004978-TA	BGIBMGA003027-TA	BGIBMGA011687-TA	BGIBMGA004911-TA	BGIBMGA012206-TA	BGIBMGA010077-TA	BGIBMGA004693-TA	BGIBMGA007170-TA	BGIBMGA003974-TA	BGIBMGA012853-TA	BGIBMGA009360-TA	BGIBMGA001828-TA	BGIBMGA001342-TA	BGIBMGA005304-TA	BGIBMGA008067-TA	BGIBMGA012539-TA	BGIBMGA003817-TA	BGIBMGA007475-TA	BGIBMGA013025-TA	BGIBMGA010336-TA	BGIBMGA002768-TA	BGIBMGA005068-TA	BGIBMGA000826-TA	BGIBMGA013169-TA	BGIBMGA004639-TA	BGIBMGA000231-TA
BGIBMGA007287-TA	BGIBMGA003607-TA	BGIBMGA009648-TA	BGIBMGA005834-TA	BGIBMGA002381-TA	BGIBMGA012703-TA	BGIBMGA012168-TA	BGIBMGA008917-TA	BGIBMGA011323-TA	BGIBMGA011781-TA	BGIBMGA012609-TA	BGIBMGA013011-TA	BGIBMGA014201-TA	BGIBMGA011748-TA	BGIBMGA002294-TA	BGIBMGA008202-TA	BGIBMGA007572-TA	BGIBMGA013770-TA	BGIBMGA011595-TA	BGIBMGA007875-TA	BGIBMGA013849-TA	BGIBMGA004344-TA	BGIBMGA013380-TA	BGIBMGA001885-TA	BGIBMGA007482-TA	BGIBMGA008558-TA	BGIBMGA006802-TA
BGIBMGA010673-TA	BGIBMGA005412-TA	BGIBMGA011772-TA	BGIBMGA005067-TA	BGIBMGA002258-TA	BGIBMGA004848-TA	BGIBMGA010212-TA	BGIBMGA002018-TA	BGIBMGA001327-TA	BGIBMGA009523-TA	BGIBMGA006172-TA	BGIBMGA011128-TA	BGIBMGA010465-TA	BGIBMGA005727-TA	BGIBMGA011281-TA	BGIBMGA006402-TA	BGIBMGA003014-TA	BGIBMGA014185-TA	BGIBMGA000822-TA	BGIBMGA013699-TA	BGIBMGA004099-TA	BGIBMGA014607-TA	BGIBMGA012670-TA		BGIBMGA001159-TA	BGIBMGA014416-TA	BGIBMGA008542-TA
BGIBMGA013580-TA	BGIBMGA003711-TA	BGIBMGA007104-TA	BGIBMGA007946-TA	BGIBMGA012108-TA	BGIBMGA004500-TA	BGIBMGA008761-TA	BGIBMGA004818-TA	BGIBMGA001815-TA	BGIBMGA012545-TA	BGIBMGA002947-TA	BGIBMGA003586-TA	BGIBMGA010361-TA	BGIBMGA010919-TA	BGIBMGA002273-TA	BGIBMGA010337-TA	BGIBMGA004064-TA	BGIBMGA007871-TA	BGIBMGA004904-TA	BGIBMGA007121-TA	BGIBMGA002684-TA	BGIBMGA008088-TA	BGIBMGA006036-TA			BGIBMGA005316-TA	BGIBMGA000810-TA
BGIBMGA008087-TA	BGIBMGA002766-TA	BGIBMGA001348-TA	BGIBMGA013624-TA	BGIBMGA012074-TA	BGIBMGA004268-TA	BGIBMGA012905-TA	BGIBMGA003440-TA	BGIBMGA001209-TA	BGIBMGA004970-TA	BGIBMGA009220-TA	BGIBMGA009963-TA	BGIBMGA001289-TA	BGIBMGA001043-TA	BGIBMGA003294-TA	BGIBMGA007729-TA	BGIBMGA008516-TA	BGIBMGA006919-TA	BGIBMGA010129-TA	BGIBMGA011798-TA	BGIBMGA006120-TA	BGIBMGA000154-TA	BGIBMGA000236-TA			BGIBMGA011989-TA	BGIBMGA011182-TA
BGIBMGA003118-TA	BGIBMGA011625-TA	BGIBMGA012377-TA	BGIBMGA013777-TA	BGIBMGA010017-TA	BGIBMGA005571-TA	BGIBMGA011450-TA	BGIBMGA005213-TA	BGIBMGA005452-TA	BGIBMGA003481-TA	BGIBMGA005521-TA	BGIBMGA009105-TA	BGIBMGA001945-TA	BGIBMGA004042-TA	BGIBMGA009219-TA	BGIBMGA001401-TA	BGIBMGA003332-TA	BGIBMGA007509-TA	BGIBMGA012441-TA	BGIBMGA006907-TA	BGIBMGA013937-TA	BGIBMGA006863-TA	BGIBMGA002898-TA			BGIBMGA010987-TA	BGIBMGA010526-TA
BGIBMGA001476-TA	BGIBMGA007005-TA	BGIBMGA007636-TA	BGIBMGA005939-TA	BGIBMGA010139-TA	BGIBMGA005147-TA	BGIBMGA009984-TA	BGIBMGA010471-TA	BGIBMGA012283-TA	BGIBMGA014179-TA	BGIBMGA010655-TA	BGIBMGA006377-TA	BGIBMGA000695-TA	BGIBMGA005612-TA	BGIBMGA012250-TA		BGIBMGA007527-TA	BGIBMGA006115-TA	BGIBMGA004488-TA	BGIBMGA009686-TA	BGIBMGA009615-TA	BGIBMGA004640-TA	BGIBMGA012570-TA			BGIBMGA000064-TA	BGIBMGA003335-TA
BGIBMGA005305-TA	BGIBMGA009828-TA	BGIBMGA011012-TA	BGIBMGA013497-TA	BGIBMGA010941-TA	BGIBMGA005638-TA	BGIBMGA000896-TA	BGIBMGA000292-TA	BGIBMGA008725-TA	BGIBMGA005323-TA	BGIBMGA001957-TA	BGIBMGA010956-TA	BGIBMGA011754-TA	BGIBMGA005876-TA	BGIBMGA007358-TA		BGIBMGA011187-TA	BGIBMGA005810-TA	BGIBMGA006154-TA	BGIBMGA012762-TA	BGIBMGA007407-TA	BGIBMGA003892-TA	BGIBMGA007676-TA			BGIBMGA004952-TA	BGIBMGA012903-TA
BGIBMGA002036-TA	BGIBMGA001787-TA	BGIBMGA008875-TA	BGIBMGA002963-TA	BGIBMGA003978-TA	BGIBMGA009056-TA	BGIBMGA004990-TA	BGIBMGA006777-TA	BGIBMGA005287-TA	BGIBMGA014177-TA	BGIBMGA010198-TA	BGIBMGA008549-TA	BGIBMGA004712-TA	BGIBMGA006023-TA	BGIBMGA002851-TA		BGIBMGA012675-TA	BGIBMGA009182-TA	BGIBMGA012179-TA		BGIBMGA007511-TA		BGIBMGA004765-TA			BGIBMGA008120-TA	BGIBMGA013366-TA
BGIBMGA012412-TA	BGIBMGA004987-TA	BGIBMGA008314-TA	BGIBMGA008521-TA	BGIBMGA000313-TA	BGIBMGA013838-TA	BGIBMGA010318-TA	BGIBMGA013270-TA	BGIBMGA011111-TA	BGIBMGA007361-TA	BGIBMGA011654-TA	BGIBMGA007459-TA	BGIBMGA006719-TA	BGIBMGA007678-TA	BGIBMGA007807-TA		BGIBMGA007079-TA	BGIBMGA009007-TA	BGIBMGA011476-TA		BGIBMGA000926-TA		BGIBMGA006072-TA			BGIBMGA009974-TA	BGIBMGA003319-TA
BGIBMGA001169-TA	BGIBMGA001585-TA	BGIBMGA005171-TA	BGIBMGA001744-TA	BGIBMGA009751-TA	BGIBMGA001842-TA	BGIBMGA014091-TA	BGIBMGA009835-TA	BGIBMGA012151-TA	BGIBMGA008736-TA	BGIBMGA014594-TA	BGIBMGA007732-TA	BGIBMGA008927-TA	BGIBMGA012687-TA	BGIBMGA001875-TA		BGIBMGA000648-TA	BGIBMGA013896-TA	BGIBMGA007631-TA		BGIBMGA013148-TA		BGIBMGA012483-TA			BGIBMGA012837-TA	BGIBMGA005251-TA
BGIBMGA010829-TA	BGIBMGA007519-TA	BGIBMGA006365-TA	BGIBMGA013048-TA	BGIBMGA004315-TA	BGIBMGA004926-TA	BGIBMGA007318-TA	BGIBMGA005656-TA	BGIBMGA013784-TA	BGIBMGA003444-TA	BGIBMGA002887-TA	BGIBMGA010355-TA	BGIBMGA013631-TA	BGIBMGA002922-TA	BGIBMGA011974-TA		BGIBMGA000103-TA	BGIBMGA007424-TA	BGIBMGA005469-TA		BGIBMGA007420-TA		BGIBMGA013038-TA			BGIBMGA010943-TA
BGIBMGA012249-TA	BGIBMGA010245-TA	BGIBMGA005079-TA	BGIBMGA010556-TA	BGIBMGA007866-TA	BGIBMGA008572-TA	BGIBMGA007878-TA	BGIBMGA002829-TA	BGIBMGA013895-TA	BGIBMGA006752-TA	BGIBMGA005849-TA	BGIBMGA002457-TA	BGIBMGA001628-TA	BGIBMGA009372-TA	BGIBMGA006334-TA		BGIBMGA010787-TA	BGIBMGA003972-TA	BGIBMGA012292-TA		BGIBMGA005508-TA		BGIBMGA007701-TA			BGIBMGA009383-TA
BGIBMGA003125-TA	BGIBMGA007000-TA	BGIBMGA004957-TA	BGIBMGA002560-TA	BGIBMGA006156-TA	BGIBMGA002428-TA	BGIBMGA007488-TA	BGIBMGA004376-TA	BGIBMGA000668-TA	BGIBMGA006222-TA	BGIBMGA008130-TA	BGIBMGA002021-TA	BGIBMGA002215-TA	BGIBMGA000672-TA	BGIBMGA006841-TA		BGIBMGA005781-TA	BGIBMGA005070-TA	BGIBMGA004024-TA		BGIBMGA005162-TA		BGIBMGA012485-TA			BGIBMGA005116-TA
BGIBMGA006234-TA	BGIBMGA010912-TA	BGIBMGA001436-TA	BGIBMGA010258-TA	BGIBMGA004822-TA	BGIBMGA008479-TA	BGIBMGA012753-TA	BGIBMGA000680-TA	BGIBMGA014503-TA	BGIBMGA000804-TA	BGIBMGA004194-TA	BGIBMGA006196-TA	BGIBMGA002547-TA	BGIBMGA003462-TA	BGIBMGA002343-TA		BGIBMGA013894-TA	BGIBMGA014221-TA	BGIBMGA007790-TA		BGIBMGA006883-TA		BGIBMGA000069-TA			BGIBMGA013243-TA
BGIBMGA011428-TA	BGIBMGA007844-TA	BGIBMGA010216-TA	BGIBMGA010853-TA	BGIBMGA008256-TA	BGIBMGA012940-TA	BGIBMGA007558-TA	BGIBMGA014064-TA	BGIBMGA014483-TA	BGIBMGA000367-TA	BGIBMGA006267-TA	BGIBMGA006085-TA	BGIBMGA001849-TA	BGIBMGA007553-TA	BGIBMGA003290-TA		BGIBMGA009423-TA	BGIBMGA011322-TA	BGIBMGA004378-TA		BGIBMGA008208-TA		BGIBMGA006461-TA			BGIBMGA005526-TA
BGIBMGA009175-TA	BGIBMGA007301-TA	BGIBMGA013421-TA	BGIBMGA004998-TA	BGIBMGA001613-TA	BGIBMGA009610-TA	BGIBMGA001219-TA	BGIBMGA001934-TA	BGIBMGA003461-TA	BGIBMGA009006-TA	BGIBMGA007942-TA	BGIBMGA005509-TA	BGIBMGA007633-TA	BGIBMGA005046-TA	BGIBMGA012547-TA		BGIBMGA000218-TA	BGIBMGA006647-TA	BGIBMGA007612-TA		BGIBMGA001217-TA		BGIBMGA006273-TA			BGIBMGA006228-TA
BGIBMGA005071-TA	BGIBMGA002931-TA	BGIBMGA011707-TA	BGIBMGA013191-TA	BGIBMGA012191-TA	BGIBMGA003226-TA	BGIBMGA001954-TA	BGIBMGA002618-TA	BGIBMGA004838-TA	BGIBMGA011868-TA	BGIBMGA007730-TA	BGIBMGA006037-TA	BGIBMGA006483-TA	BGIBMGA000646-TA	BGIBMGA003673-TA		BGIBMGA008322-TA	BGIBMGA003186-TA	BGIBMGA001471-TA		BGIBMGA001919-TA		BGIBMGA005172-TA			BGIBMGA006973-TA
BGIBMGA005496-TA	BGIBMGA003403-TA	BGIBMGA001865-TA	BGIBMGA011149-TA	BGIBMGA002186-TA	BGIBMGA005882-TA	BGIBMGA004205-TA	BGIBMGA011686-TA	BGIBMGA012710-TA	BGIBMGA007842-TA	BGIBMGA011607-TA	BGIBMGA003066-TA	BGIBMGA006734-TA	BGIBMGA013108-TA	BGIBMGA010663-TA		BGIBMGA012126-TA	BGIBMGA008931-TA	BGIBMGA001258-TA		BGIBMGA006139-TA		BGIBMGA007193-TA			BGIBMGA012436-TA
BGIBMGA007409-TA	BGIBMGA004096-TA	BGIBMGA012273-TA	BGIBMGA007577-TA	BGIBMGA013450-TA	BGIBMGA006491-TA	BGIBMGA002188-TA	BGIBMGA012069-TA	BGIBMGA001062-TA	BGIBMGA012671-TA	BGIBMGA004139-TA	BGIBMGA007739-TA	BGIBMGA006972-TA	BGIBMGA010122-TA	BGIBMGA000899-TA		BGIBMGA008564-TA	BGIBMGA000813-TA	BGIBMGA002216-TA		BGIBMGA007550-TA		BGIBMGA009551-TA			BGIBMGA004884-TA
BGIBMGA010625-TA	BGIBMGA003655-TA	BGIBMGA000929-TA	BGIBMGA013201-TA	BGIBMGA008146-TA	BGIBMGA006678-TA	BGIBMGA011114-TA	BGIBMGA000699-TA	BGIBMGA005854-TA	BGIBMGA012123-TA	BGIBMGA008727-TA	BGIBMGA014220-TA	BGIBMGA002481-TA	BGIBMGA000462-TA	BGIBMGA003820-TA		BGIBMGA006806-TA	BGIBMGA014456-TA	BGIBMGA005894-TA		BGIBMGA003456-TA		BGIBMGA009018-TA			BGIBMGA000365-TA
BGIBMGA003152-TA	BGIBMGA002427-TA	BGIBMGA007977-TA	BGIBMGA014492-TA	BGIBMGA007363-TA	BGIBMGA008168-TA	BGIBMGA001075-TA	BGIBMGA011003-TA	BGIBMGA002013-TA	BGIBMGA008914-TA	BGIBMGA004566-TA	BGIBMGA001670-TA	BGIBMGA013453-TA	BGIBMGA007954-TA	BGIBMGA012402-TA		BGIBMGA003155-TA	BGIBMGA004908-TA	BGIBMGA006705-TA				BGIBMGA007984-TA			BGIBMGA007493-TA
BGIBMGA014163-TA	BGIBMGA013786-TA	BGIBMGA005330-TA	BGIBMGA004577-TA	BGIBMGA005344-TA	BGIBMGA000320-TA	BGIBMGA005177-TA	BGIBMGA011099-TA	BGIBMGA005635-TA	BGIBMGA014021-TA	BGIBMGA012190-TA	BGIBMGA000918-TA	BGIBMGA003856-TA	BGIBMGA004661-TA	BGIBMGA006218-TA		BGIBMGA012172-TA	BGIBMGA011846-TA	BGIBMGA007226-TA				BGIBMGA005151-TA			BGIBMGA005466-TA
BGIBMGA008588-TA	BGIBMGA001266-TA	BGIBMGA008909-TA	BGIBMGA002980-TA	BGIBMGA000923-TA	BGIBMGA010074-TA	BGIBMGA014051-TA	BGIBMGA005449-TA	BGIBMGA004657-TA	BGIBMGA012555-TA	BGIBMGA004079-TA	BGIBMGA006910-TA	BGIBMGA009042-TA	BGIBMGA011336-TA	BGIBMGA007685-TA		BGIBMGA009699-TA	BGIBMGA001037-TA	BGIBMGA006264-TA				BGIBMGA001874-TA			BGIBMGA003124-TA
BGIBMGA008546-TA	BGIBMGA005906-TA	BGIBMGA009930-TA	BGIBMGA010309-TA	BGIBMGA004327-TA	BGIBMGA012635-TA	BGIBMGA003079-TA	BGIBMGA009154-TA	BGIBMGA003480-TA	BGIBMGA010484-TA	BGIBMGA010658-TA	BGIBMGA005480-TA	BGIBMGA000065-TA	BGIBMGA011890-TA	BGIBMGA007922-TA		BGIBMGA004408-TA	BGIBMGA008851-TA	BGIBMGA000155-TA
BGIBMGA002435-TA	BGIBMGA003991-TA	BGIBMGA002187-TA	BGIBMGA001779-TA	BGIBMGA009515-TA	BGIBMGA011615-TA	BGIBMGA012078-TA	BGIBMGA000757-TA	BGIBMGA013746-TA	BGIBMGA001243-TA	BGIBMGA008687-TA	BGIBMGA009495-TA	BGIBMGA003010-TA	BGIBMGA005286-TA	BGIBMGA004919-TA		BGIBMGA014617-TA	BGIBMGA013097-TA	BGIBMGA002916-TA
BGIBMGA007448-TA	BGIBMGA013227-TA	BGIBMGA002365-TA	BGIBMGA005302-TA	BGIBMGA008903-TA	BGIBMGA008291-TA	BGIBMGA000549-TA	BGIBMGA009992-TA	BGIBMGA001799-TA	BGIBMGA006820-TA	BGIBMGA009151-TA	BGIBMGA001829-TA	BGIBMGA001790-TA	BGIBMGA010571-TA	BGIBMGA003842-TA		BGIBMGA010435-TA	BGIBMGA012100-TA	BGIBMGA013358-TA
BGIBMGA010225-TA	BGIBMGA011039-TA	BGIBMGA003320-TA	BGIBMGA009895-TA	BGIBMGA002067-TA	BGIBMGA010472-TA	BGIBMGA012427-TA	BGIBMGA011016-TA	BGIBMGA005798-TA	BGIBMGA002590-TA	BGIBMGA011398-TA	BGIBMGA009674-TA	BGIBMGA013329-TA	BGIBMGA007111-TA	BGIBMGA002501-TA		BGIBMGA006296-TA	BGIBMGA001929-TA	BGIBMGA000701-TA
BGIBMGA012916-TA	BGIBMGA013622-TA	BGIBMGA011658-TA	BGIBMGA005779-TA	BGIBMGA002492-TA	BGIBMGA003348-TA	BGIBMGA011799-TA	BGIBMGA006462-TA	BGIBMGA006142-TA	BGIBMGA014547-TA	BGIBMGA009574-TA	BGIBMGA007233-TA	BGIBMGA005749-TA	BGIBMGA013884-TA	BGIBMGA007559-TA		BGIBMGA011525-TA	BGIBMGA000475-TA	BGIBMGA006357-TA
BGIBMGA000812-TA	BGIBMGA009651-TA	BGIBMGA011982-TA	BGIBMGA011568-TA	BGIBMGA005418-TA	BGIBMGA010718-TA	BGIBMGA002788-TA	BGIBMGA008779-TA	BGIBMGA013499-TA	BGIBMGA003957-TA	BGIBMGA013510-TA	BGIBMGA001751-TA	BGIBMGA006376-TA	BGIBMGA006936-TA	BGIBMGA005504-TA		BGIBMGA007813-TA	BGIBMGA003669-TA	BGIBMGA013063-TA
BGIBMGA002870-TA	BGIBMGA004347-TA	BGIBMGA013134-TA	BGIBMGA012537-TA	BGIBMGA002837-TA	BGIBMGA001741-TA	BGIBMGA003398-TA	BGIBMGA001501-TA	BGIBMGA012220-TA	BGIBMGA011094-TA	BGIBMGA001576-TA	BGIBMGA012709-TA	BGIBMGA007689-TA	BGIBMGA009130-TA	BGIBMGA012024-TA		BGIBMGA014115-TA	BGIBMGA014269-TA	BGIBMGA012174-TA
BGIBMGA004699-TA	BGIBMGA001893-TA	BGIBMGA006961-TA	BGIBMGA003773-TA	BGIBMGA003344-TA	BGIBMGA002378-TA	BGIBMGA007903-TA	BGIBMGA006797-TA	BGIBMGA003475-TA	BGIBMGA008896-TA	BGIBMGA001750-TA	BGIBMGA003466-TA	BGIBMGA001679-TA	BGIBMGA007743-TA	BGIBMGA002439-TA		BGIBMGA013616-TA	BGIBMGA004782-TA	BGIBMGA009550-TA
BGIBMGA007479-TA	BGIBMGA009829-TA	BGIBMGA005692-TA	BGIBMGA006508-TA	BGIBMGA013404-TA	BGIBMGA004128-TA	BGIBMGA005266-TA	BGIBMGA002790-TA	BGIBMGA003469-TA	BGIBMGA004965-TA	BGIBMGA003731-TA	BGIBMGA010644-TA	BGIBMGA000886-TA	BGIBMGA004427-TA	BGIBMGA010131-TA		BGIBMGA004455-TA	BGIBMGA006680-TA	BGIBMGA011117-TA
BGIBMGA001257-TA		BGIBMGA005967-TA	BGIBMGA006311-TA	BGIBMGA006239-TA	BGIBMGA005022-TA	BGIBMGA000305-TA	BGIBMGA000240-TA	BGIBMGA009760-TA	BGIBMGA010796-TA	BGIBMGA014521-TA	BGIBMGA012205-TA	BGIBMGA012152-TA	BGIBMGA007410-TA	BGIBMGA013636-TA		BGIBMGA007103-TA	BGIBMGA002455-TA	BGIBMGA002625-TA
BGIBMGA007398-TA		BGIBMGA013556-TA	BGIBMGA014440-TA	BGIBMGA007469-TA	BGIBMGA006706-TA	BGIBMGA010350-TA	BGIBMGA013819-TA	BGIBMGA001267-TA	BGIBMGA010197-TA	BGIBMGA002296-TA	BGIBMGA010808-TA	BGIBMGA007288-TA	BGIBMGA006604-TA	BGIBMGA007723-TA		BGIBMGA006021-TA	BGIBMGA002090-TA	BGIBMGA009841-TA
BGIBMGA004844-TA		BGIBMGA005445-TA	BGIBMGA011914-TA	BGIBMGA004905-TA	BGIBMGA003362-TA	BGIBMGA001925-TA	BGIBMGA007401-TA	BGIBMGA001825-TA		BGIBMGA002424-TA	BGIBMGA002359-TA	BGIBMGA001132-TA	BGIBMGA009953-TA	BGIBMGA012854-TA		BGIBMGA004041-TA	BGIBMGA002763-TA	BGIBMGA002978-TA
BGIBMGA006993-TA		BGIBMGA001399-TA	BGIBMGA008360-TA	BGIBMGA012335-TA	BGIBMGA006124-TA	BGIBMGA011251-TA	BGIBMGA009127-TA	BGIBMGA000683-TA		BGIBMGA008448-TA	BGIBMGA007674-TA	BGIBMGA013994-TA	BGIBMGA002254-TA	BGIBMGA012389-TA		BGIBMGA008422-TA	BGIBMGA013633-TA	BGIBMGA005152-TA
BGIBMGA003106-TA		BGIBMGA012783-TA	BGIBMGA012728-TA	BGIBMGA013107-TA	BGIBMGA005373-TA	BGIBMGA001303-TA	BGIBMGA004317-TA	BGIBMGA012323-TA		BGIBMGA009008-TA	BGIBMGA010971-TA	BGIBMGA002713-TA	BGIBMGA003278-TA	BGIBMGA003377-TA		BGIBMGA005259-TA	BGIBMGA000104-TA	BGIBMGA011308-TA
BGIBMGA002920-TA		BGIBMGA002401-TA	BGIBMGA000198-TA	BGIBMGA003337-TA	BGIBMGA011370-TA	BGIBMGA010664-TA	BGIBMGA007393-TA	BGIBMGA006981-TA		BGIBMGA012051-TA	BGIBMGA014121-TA	BGIBMGA003564-TA	BGIBMGA001872-TA	BGIBMGA007350-TA		BGIBMGA001008-TA	BGIBMGA011157-TA	BGIBMGA002375-TA
BGIBMGA004517-TA		BGIBMGA007507-TA	BGIBMGA014336-TA	BGIBMGA000395-TA	BGIBMGA002445-TA	BGIBMGA001464-TA	BGIBMGA000374-TA	BGIBMGA013680-TA		BGIBMGA012974-TA	BGIBMGA001808-TA	BGIBMGA004540-TA	BGIBMGA008247-TA	BGIBMGA001463-TA		BGIBMGA006962-TA		BGIBMGA007731-TA
BGIBMGA007749-TA		BGIBMGA002923-TA	BGIBMGA010841-TA	BGIBMGA009754-TA	BGIBMGA009113-TA	BGIBMGA009375-TA	BGIBMGA007947-TA	BGIBMGA004982-TA		BGIBMGA006102-TA	BGIBMGA009307-TA	BGIBMGA001105-TA	BGIBMGA013341-TA	BGIBMGA010570-TA		BGIBMGA011172-TA		BGIBMGA001581-TA
BGIBMGA004201-TA		BGIBMGA001561-TA	BGIBMGA013435-TA	BGIBMGA011966-TA	BGIBMGA005823-TA	BGIBMGA005944-TA	BGIBMGA003656-TA	BGIBMGA013116-TA		BGIBMGA003789-TA	BGIBMGA007267-TA		BGIBMGA010890-TA			BGIBMGA011311-TA		BGIBMGA006025-TA
BGIBMGA008013-TA		BGIBMGA013960-TA	BGIBMGA006216-TA	BGIBMGA013511-TA	BGIBMGA003897-TA	BGIBMGA006200-TA	BGIBMGA006839-TA	BGIBMGA002996-TA		BGIBMGA010953-TA	BGIBMGA014215-TA		BGIBMGA010568-TA			BGIBMGA001182-TA		BGIBMGA010488-TA
BGIBMGA000975-TA		BGIBMGA001017-TA	BGIBMGA007539-TA	BGIBMGA010611-TA	BGIBMGA008977-TA	BGIBMGA013778-TA	BGIBMGA004504-TA	BGIBMGA003977-TA		BGIBMGA008811-TA	BGIBMGA011198-TA		BGIBMGA010192-TA			BGIBMGA001178-TA		BGIBMGA005451-TA
BGIBMGA006904-TA		BGIBMGA007534-TA	BGIBMGA009265-TA	BGIBMGA011416-TA	BGIBMGA002484-TA		BGIBMGA009578-TA	BGIBMGA009012-TA		BGIBMGA006417-TA	BGIBMGA009671-TA		BGIBMGA013094-TA			BGIBMGA007263-TA		BGIBMGA013115-TA
BGIBMGA005126-TA		BGIBMGA011872-TA	BGIBMGA011500-TA	BGIBMGA010959-TA	BGIBMGA009740-TA		BGIBMGA009170-TA	BGIBMGA013413-TA		BGIBMGA012581-TA	BGIBMGA001137-TA		BGIBMGA001706-TA			BGIBMGA009899-TA		BGIBMGA009831-TA
BGIBMGA005308-TA		BGIBMGA007035-TA	BGIBMGA010377-TA	BGIBMGA011835-TA	BGIBMGA002417-TA		BGIBMGA009374-TA	BGIBMGA003539-TA		BGIBMGA001796-TA	BGIBMGA000629-TA		BGIBMGA009111-TA			BGIBMGA010742-TA		BGIBMGA000382-TA
BGIBMGA009473-TA		BGIBMGA008794-TA	BGIBMGA000484-TA	BGIBMGA004061-TA	BGIBMGA013653-TA		BGIBMGA005118-TA	BGIBMGA007192-TA		BGIBMGA006786-TA	BGIBMGA010156-TA		BGIBMGA001498-TA			BGIBMGA008085-TA		BGIBMGA005157-TA
BGIBMGA013392-TA		BGIBMGA006935-TA	BGIBMGA002153-TA	BGIBMGA006476-TA	BGIBMGA007265-TA		BGIBMGA007663-TA	BGIBMGA001546-TA		BGIBMGA000767-TA	BGIBMGA003009-TA		BGIBMGA010014-TA			BGIBMGA005785-TA		BGIBMGA003474-TA
BGIBMGA006627-TA		BGIBMGA002507-TA	BGIBMGA013852-TA	BGIBMGA008537-TA	BGIBMGA012009-TA		BGIBMGA007043-TA	BGIBMGA011696-TA		BGIBMGA006941-TA			BGIBMGA011753-TA			BGIBMGA012827-TA		BGIBMGA002436-TA
BGIBMGA000532-TA		BGIBMGA004431-TA	BGIBMGA013617-TA	BGIBMGA002243-TA	BGIBMGA001477-TA		BGIBMGA001166-TA	BGIBMGA011072-TA		BGIBMGA006779-TA			BGIBMGA001803-TA			BGIBMGA005052-TA		BGIBMGA002778-TA
BGIBMGA005735-TA		BGIBMGA014208-TA	BGIBMGA002620-TA	BGIBMGA009445-TA	BGIBMGA005488-TA		BGIBMGA000910-TA	BGIBMGA005550-TA		BGIBMGA002393-TA			BGIBMGA004243-TA			BGIBMGA000281-TA		BGIBMGA002156-TA
BGIBMGA009874-TA		BGIBMGA007269-TA	BGIBMGA010462-TA	BGIBMGA003135-TA	BGIBMGA010005-TA		BGIBMGA013930-TA	BGIBMGA006346-TA		BGIBMGA013055-TA			BGIBMGA011992-TA			BGIBMGA003293-TA		BGIBMGA008706-TA
BGIBMGA007376-TA		BGIBMGA002640-TA	BGIBMGA003017-TA	BGIBMGA005739-TA	BGIBMGA000864-TA		BGIBMGA002405-TA	BGIBMGA003212-TA		BGIBMGA012577-TA			BGIBMGA013001-TA			BGIBMGA014405-TA		BGIBMGA004892-TA
BGIBMGA008347-TA		BGIBMGA006195-TA	BGIBMGA011228-TA	BGIBMGA007068-TA	BGIBMGA002247-TA		BGIBMGA007022-TA	BGIBMGA005768-TA		BGIBMGA005775-TA			BGIBMGA005202-TA			BGIBMGA007418-TA		BGIBMGA007311-TA
BGIBMGA004658-TA		BGIBMGA010149-TA	BGIBMGA005106-TA	BGIBMGA008110-TA	BGIBMGA011857-TA		BGIBMGA010805-TA	BGIBMGA007256-TA		BGIBMGA004936-TA			BGIBMGA004251-TA			BGIBMGA010485-TA		BGIBMGA000555-TA
BGIBMGA008847-TA		BGIBMGA007097-TA	BGIBMGA007397-TA	BGIBMGA009863-TA	BGIBMGA000221-TA		BGIBMGA012757-TA	BGIBMGA014155-TA		BGIBMGA012830-TA			BGIBMGA008441-TA			BGIBMGA011617-TA		BGIBMGA006798-TA
BGIBMGA009003-TA		BGIBMGA005145-TA	BGIBMGA008846-TA	BGIBMGA000153-TA	BGIBMGA006998-TA		BGIBMGA002452-TA	BGIBMGA007849-TA					BGIBMGA006816-TA			BGIBMGA008525-TA		BGIBMGA006795-TA
BGIBMGA004131-TA		BGIBMGA005448-TA	BGIBMGA003141-TA	BGIBMGA009700-TA	BGIBMGA012708-TA		BGIBMGA000066-TA	BGIBMGA012532-TA					BGIBMGA011553-TA			BGIBMGA004823-TA		BGIBMGA014271-TA
BGIBMGA003396-TA		BGIBMGA011659-TA	BGIBMGA011496-TA	BGIBMGA012985-TA	BGIBMGA012553-TA		BGIBMGA012626-TA	BGIBMGA014045-TA					BGIBMGA000626-TA			BGIBMGA014143-TA		BGIBMGA006623-TA
BGIBMGA001309-TA		BGIBMGA011628-TA	BGIBMGA010681-TA	BGIBMGA006460-TA	BGIBMGA008315-TA		BGIBMGA006859-TA	BGIBMGA007637-TA					BGIBMGA008421-TA			BGIBMGA007766-TA		BGIBMGA004644-TA
BGIBMGA011924-TA		BGIBMGA003158-TA	BGIBMGA002641-TA	BGIBMGA003221-TA	BGIBMGA001494-TA		BGIBMGA011575-TA	BGIBMGA014150-TA					BGIBMGA004810-TA			BGIBMGA010723-TA		BGIBMGA008541-TA
BGIBMGA005199-TA		BGIBMGA000991-TA	BGIBMGA000222-TA	BGIBMGA000472-TA	BGIBMGA004684-TA		BGIBMGA006424-TA	BGIBMGA005533-TA					BGIBMGA005345-TA			BGIBMGA011616-TA		BGIBMGA011473-TA
BGIBMGA000852-TA		BGIBMGA003167-TA	BGIBMGA006682-TA	BGIBMGA007477-TA	BGIBMGA012450-TA		BGIBMGA002650-TA	BGIBMGA002371-TA					BGIBMGA006497-TA			BGIBMGA004861-TA
BGIBMGA001677-TA		BGIBMGA006592-TA	BGIBMGA001755-TA	BGIBMGA009207-TA	BGIBMGA014424-TA		BGIBMGA005130-TA						BGIBMGA004162-TA			BGIBMGA000588-TA
BGIBMGA004787-TA		BGIBMGA008284-TA	BGIBMGA002677-TA	BGIBMGA006164-TA	BGIBMGA012214-TA		BGIBMGA009069-TA						BGIBMGA006335-TA			BGIBMGA005878-TA
BGIBMGA008380-TA		BGIBMGA012459-TA	BGIBMGA003924-TA	BGIBMGA008002-TA	BGIBMGA001981-TA		BGIBMGA012397-TA						BGIBMGA003207-TA			BGIBMGA013955-TA
BGIBMGA005370-TA		BGIBMGA006507-TA	BGIBMGA000244-TA	BGIBMGA006867-TA	BGIBMGA006790-TA								BGIBMGA010745-TA			BGIBMGA006575-TA
BGIBMGA006807-TA		BGIBMGA003588-TA	BGIBMGA009660-TA	BGIBMGA006419-TA	BGIBMGA011042-TA								BGIBMGA001767-TA			BGIBMGA003822-TA
BGIBMGA001415-TA		BGIBMGA011417-TA	BGIBMGA004108-TA	BGIBMGA014178-TA									BGIBMGA009312-TA			BGIBMGA012372-TA
BGIBMGA004489-TA		BGIBMGA005417-TA	BGIBMGA005933-TA	BGIBMGA006986-TA									BGIBMGA003406-TA			BGIBMGA007160-TA
BGIBMGA001038-TA		BGIBMGA013010-TA	BGIBMGA000545-TA	BGIBMGA003197-TA									BGIBMGA013567-TA			BGIBMGA004979-TA
BGIBMGA010211-TA		BGIBMGA011908-TA		BGIBMGA012387-TA									BGIBMGA004074-TA			BGIBMGA012137-TA
BGIBMGA013144-TA		BGIBMGA013032-TA		BGIBMGA004375-TA									BGIBMGA011121-TA			BGIBMGA010790-TA
BGIBMGA012921-TA		BGIBMGA002979-TA		BGIBMGA001635-TA									BGIBMGA005918-TA			BGIBMGA008514-TA
BGIBMGA001956-TA		BGIBMGA007222-TA		BGIBMGA004109-TA									BGIBMGA005771-TA			BGIBMGA006389-TA
BGIBMGA009013-TA		BGIBMGA007231-TA		BGIBMGA004175-TA									BGIBMGA008454-TA			BGIBMGA008976-TA
BGIBMGA014402-TA		BGIBMGA014126-TA		BGIBMGA014066-TA									BGIBMGA005485-TA			BGIBMGA010108-TA
BGIBMGA012146-TA		BGIBMGA005903-TA		BGIBMGA005698-TA									BGIBMGA012268-TA			BGIBMGA000074-TA
BGIBMGA002730-TA		BGIBMGA003035-TA		BGIBMGA000842-TA									BGIBMGA012546-TA			BGIBMGA002208-TA
BGIBMGA014105-TA		BGIBMGA013269-TA		BGIBMGA011273-TA									BGIBMGA002551-TA			BGIBMGA006606-TA
BGIBMGA006396-TA		BGIBMGA006330-TA		BGIBMGA010220-TA									BGIBMGA001935-TA			BGIBMGA005464-TA
BGIBMGA003446-TA		BGIBMGA005594-TA		BGIBMGA001175-TA									BGIBMGA004863-TA			BGIBMGA006162-TA
BGIBMGA014117-TA		BGIBMGA011941-TA		BGIBMGA002572-TA									BGIBMGA004573-TA			BGIBMGA004140-TA
BGIBMGA009010-TA		BGIBMGA014034-TA		BGIBMGA004282-TA									BGIBMGA003769-TA			BGIBMGA000112-TA
BGIBMGA014037-TA		BGIBMGA012878-TA		BGIBMGA009845-TA									BGIBMGA006535-TA			BGIBMGA001500-TA
BGIBMGA002351-TA		BGIBMGA007961-TA		BGIBMGA007795-TA									BGIBMGA009101-TA			BGIBMGA013791-TA
BGIBMGA001354-TA		BGIBMGA000404-TA		BGIBMGA009411-TA									BGIBMGA010300-TA			BGIBMGA006068-TA
BGIBMGA012298-TA		BGIBMGA009037-TA		BGIBMGA009598-TA									BGIBMGA000829-TA			BGIBMGA002827-TA
BGIBMGA012969-TA		BGIBMGA010449-TA		BGIBMGA013703-TA									BGIBMGA013504-TA			BGIBMGA003205-TA
BGIBMGA006317-TA		BGIBMGA010740-TA		BGIBMGA013495-TA									BGIBMGA009430-TA			BGIBMGA009118-TA
BGIBMGA006356-TA		BGIBMGA008282-TA		BGIBMGA006783-TA									BGIBMGA003309-TA			BGIBMGA008059-TA
BGIBMGA007419-TA		BGIBMGA008614-TA		BGIBMGA005895-TA									BGIBMGA014272-TA			BGIBMGA004452-TA
BGIBMGA002310-TA		BGIBMGA000173-TA		BGIBMGA008595-TA									BGIBMGA002840-TA			BGIBMGA012526-TA
BGIBMGA000853-TA		BGIBMGA005087-TA		BGIBMGA009911-TA									BGIBMGA000127-TA			BGIBMGA002199-TA
BGIBMGA001024-TA		BGIBMGA001457-TA		BGIBMGA001638-TA									BGIBMGA009319-TA			BGIBMGA005908-TA
BGIBMGA007835-TA		BGIBMGA006495-TA		BGIBMGA012041-TA									BGIBMGA005414-TA			BGIBMGA013159-TA
BGIBMGA001660-TA		BGIBMGA014136-TA		BGIBMGA008714-TA									BGIBMGA008483-TA			BGIBMGA008171-TA
BGIBMGA010218-TA		BGIBMGA009344-TA		BGIBMGA000552-TA									BGIBMGA005579-TA			BGIBMGA013371-TA
BGIBMGA011489-TA		BGIBMGA002760-TA		BGIBMGA013965-TA									BGIBMGA004913-TA			BGIBMGA012476-TA
BGIBMGA002035-TA		BGIBMGA009534-TA		BGIBMGA005896-TA									BGIBMGA011274-TA			BGIBMGA009948-TA
BGIBMGA004896-TA		BGIBMGA005244-TA		BGIBMGA006414-TA									BGIBMGA004906-TA			BGIBMGA006747-TA
BGIBMGA014397-TA		BGIBMGA004058-TA		BGIBMGA000062-TA									BGIBMGA013807-TA			BGIBMGA008221-TA
BGIBMGA001804-TA		BGIBMGA010215-TA		BGIBMGA007951-TA									BGIBMGA004963-TA			BGIBMGA008780-TA
BGIBMGA000628-TA		BGIBMGA013414-TA		BGIBMGA001278-TA									BGIBMGA001007-TA			BGIBMGA001087-TA
BGIBMGA007949-TA		BGIBMGA012300-TA		BGIBMGA009186-TA									BGIBMGA002453-TA			BGIBMGA007639-TA
BGIBMGA010236-TA		BGIBMGA014404-TA		BGIBMGA012351-TA									BGIBMGA007948-TA			BGIBMGA005447-TA
BGIBMGA006763-TA		BGIBMGA012536-TA		BGIBMGA009726-TA									BGIBMGA010579-TA			BGIBMGA001324-TA
BGIBMGA014160-TA		BGIBMGA000558-TA		BGIBMGA004220-TA									BGIBMGA010842-TA			BGIBMGA006217-TA
BGIBMGA002020-TA		BGIBMGA003531-TA		BGIBMGA012127-TA									BGIBMGA013765-TA			BGIBMGA005552-TA
BGIBMGA003201-TA		BGIBMGA012877-TA		BGIBMGA006141-TA									BGIBMGA004792-TA			BGIBMGA011270-TA
BGIBMGA006344-TA		BGIBMGA010286-TA		BGIBMGA001483-TA									BGIBMGA001363-TA			BGIBMGA007547-TA
BGIBMGA010648-TA		BGIBMGA011326-TA		BGIBMGA003467-TA									BGIBMGA001926-TA			BGIBMGA011493-TA
BGIBMGA001032-TA		BGIBMGA009044-TA		BGIBMGA007594-TA									BGIBMGA000892-TA			BGIBMGA003521-TA
BGIBMGA005666-TA		BGIBMGA012976-TA		BGIBMGA010725-TA									BGIBMGA014334-TA			BGIBMGA014469-TA
BGIBMGA005985-TA		BGIBMGA002119-TA		BGIBMGA012070-TA									BGIBMGA000232-TA			BGIBMGA007879-TA
BGIBMGA001154-TA		BGIBMGA005382-TA		BGIBMGA001906-TA									BGIBMGA003468-TA			BGIBMGA007487-TA
BGIBMGA002430-TA		BGIBMGA002076-TA		BGIBMGA004231-TA									BGIBMGA008966-TA			BGIBMGA008709-TA
BGIBMGA007331-TA		BGIBMGA003041-TA		BGIBMGA014157-TA									BGIBMGA003420-TA			BGIBMGA004057-TA
BGIBMGA007687-TA		BGIBMGA006952-TA		BGIBMGA005838-TA									BGIBMGA012775-TA			BGIBMGA012035-TA
BGIBMGA008123-TA		BGIBMGA000958-TA		BGIBMGA012004-TA									BGIBMGA004356-TA			BGIBMGA004806-TA
BGIBMGA003385-TA		BGIBMGA005642-TA		BGIBMGA003829-TA									BGIBMGA001841-TA			BGIBMGA014059-TA
BGIBMGA005423-TA		BGIBMGA011512-TA		BGIBMGA004859-TA									BGIBMGA002811-TA			BGIBMGA000947-TA
BGIBMGA009017-TA		BGIBMGA012855-TA		BGIBMGA003608-TA									BGIBMGA007848-TA			BGIBMGA008963-TA
BGIBMGA007076-TA		BGIBMGA005329-TA		BGIBMGA010840-TA									BGIBMGA000554-TA			BGIBMGA004191-TA
BGIBMGA000164-TA		BGIBMGA014109-TA		BGIBMGA009514-TA									BGIBMGA012448-TA			BGIBMGA009541-TA
BGIBMGA007016-TA		BGIBMGA012333-TA		BGIBMGA012304-TA									BGIBMGA013454-TA			BGIBMGA011307-TA
BGIBMGA013260-TA		BGIBMGA005424-TA		BGIBMGA000959-TA									BGIBMGA009625-TA			BGIBMGA013490-TA
BGIBMGA008523-TA		BGIBMGA005494-TA		BGIBMGA004771-TA												BGIBMGA003199-TA
BGIBMGA012327-TA		BGIBMGA009780-TA		BGIBMGA004165-TA												BGIBMGA013131-TA
BGIBMGA003968-TA		BGIBMGA012543-TA		BGIBMGA012765-TA												BGIBMGA004476-TA
BGIBMGA002540-TA		BGIBMGA008001-TA		BGIBMGA013792-TA												BGIBMGA013271-TA
BGIBMGA012103-TA		BGIBMGA004333-TA		BGIBMGA006991-TA												BGIBMGA001386-TA
BGIBMGA013084-TA		BGIBMGA000410-TA		BGIBMGA005524-TA												BGIBMGA008334-TA
BGIBMGA005641-TA		BGIBMGA003120-TA		BGIBMGA007710-TA												BGIBMGA000603-TA
BGIBMGA013086-TA		BGIBMGA009647-TA		BGIBMGA001210-TA												BGIBMGA002524-TA
BGIBMGA013799-TA		BGIBMGA007785-TA		BGIBMGA014046-TA												BGIBMGA012260-TA
BGIBMGA009555-TA		BGIBMGA011219-TA		BGIBMGA007688-TA												BGIBMGA003328-TA
BGIBMGA000916-TA		BGIBMGA008534-TA		BGIBMGA008391-TA												BGIBMGA010930-TA
BGIBMGA007047-TA		BGIBMGA013879-TA		BGIBMGA011483-TA												BGIBMGA001800-TA
BGIBMGA012965-TA		BGIBMGA001894-TA		BGIBMGA002998-TA												BGIBMGA009888-TA
BGIBMGA011671-TA		BGIBMGA007095-TA		BGIBMGA009122-TA												BGIBMGA009914-TA
BGIBMGA008869-TA		BGIBMGA007816-TA		BGIBMGA013076-TA												BGIBMGA005880-TA
BGIBMGA004391-TA		BGIBMGA005038-TA		BGIBMGA011467-TA												BGIBMGA005897-TA
BGIBMGA009929-TA		BGIBMGA007342-TA		BGIBMGA011344-TA												BGIBMGA012477-TA
BGIBMGA000770-TA		BGIBMGA004754-TA		BGIBMGA012309-TA												BGIBMGA003676-TA
BGIBMGA010118-TA		BGIBMGA010684-TA		BGIBMGA002151-TA												BGIBMGA010299-TA
BGIBMGA010561-TA		BGIBMGA003686-TA		BGIBMGA004075-TA												BGIBMGA002683-TA
BGIBMGA000792-TA		BGIBMGA006227-TA		BGIBMGA012165-TA												BGIBMGA007321-TA
BGIBMGA006552-TA		BGIBMGA012773-TA		BGIBMGA003366-TA												BGIBMGA004163-TA
BGIBMGA006541-TA		BGIBMGA009233-TA		BGIBMGA006946-TA												BGIBMGA009936-TA
BGIBMGA007659-TA		BGIBMGA008072-TA		BGIBMGA006233-TA												BGIBMGA000667-TA
BGIBMGA013902-TA		BGIBMGA003747-TA		BGIBMGA001106-TA												BGIBMGA000930-TA
BGIBMGA001048-TA		BGIBMGA004126-TA		BGIBMGA003923-TA												BGIBMGA010090-TA
BGIBMGA012689-TA		BGIBMGA008619-TA		BGIBMGA011437-TA												BGIBMGA001595-TA
BGIBMGA003473-TA		BGIBMGA002886-TA		BGIBMGA010867-TA												BGIBMGA010741-TA
BGIBMGA007868-TA		BGIBMGA013415-TA		BGIBMGA010454-TA												BGIBMGA008955-TA
BGIBMGA003929-TA		BGIBMGA012007-TA		BGIBMGA000544-TA												BGIBMGA013642-TA
BGIBMGA010499-TA		BGIBMGA007293-TA		BGIBMGA004374-TA												BGIBMGA011731-TA
BGIBMGA012856-TA		BGIBMGA002010-TA		BGIBMGA011282-TA												BGIBMGA008533-TA
BGIBMGA006009-TA		BGIBMGA001577-TA		BGIBMGA009435-TA												BGIBMGA002924-TA
BGIBMGA004738-TA		BGIBMGA005468-TA		BGIBMGA006835-TA												BGIBMGA012706-TA
BGIBMGA001198-TA		BGIBMGA005763-TA		BGIBMGA009613-TA												BGIBMGA008397-TA
BGIBMGA011611-TA		BGIBMGA010259-TA		BGIBMGA008865-TA												BGIBMGA012585-TA
BGIBMGA003483-TA		BGIBMGA005532-TA		BGIBMGA003595-TA												BGIBMGA010107-TA
BGIBMGA011238-TA		BGIBMGA011421-TA		BGIBMGA000028-TA												BGIBMGA010490-TA
BGIBMGA005102-TA		BGIBMGA003634-TA		BGIBMGA004645-TA												BGIBMGA011342-TA
BGIBMGA009883-TA		BGIBMGA005586-TA		BGIBMGA012059-TA												BGIBMGA005318-TA
BGIBMGA010382-TA		BGIBMGA012043-TA		BGIBMGA006047-TA												BGIBMGA012025-TA
BGIBMGA006690-TA		BGIBMGA006957-TA		BGIBMGA010970-TA												BGIBMGA009036-TA
BGIBMGA012075-TA		BGIBMGA004328-TA		BGIBMGA003758-TA												BGIBMGA012981-TA
BGIBMGA012907-TA		BGIBMGA000085-TA		BGIBMGA009944-TA												BGIBMGA011732-TA
BGIBMGA007632-TA		BGIBMGA008504-TA		BGIBMGA014055-TA												BGIBMGA005338-TA
BGIBMGA003142-TA		BGIBMGA013496-TA		BGIBMGA005282-TA												BGIBMGA009338-TA
BGIBMGA005279-TA		BGIBMGA004648-TA		BGIBMGA013342-TA												BGIBMGA009355-TA
BGIBMGA014618-TA		BGIBMGA004547-TA		BGIBMGA002164-TA												BGIBMGA000098-TA
BGIBMGA003533-TA		BGIBMGA012129-TA		BGIBMGA010622-TA												BGIBMGA010621-TA
BGIBMGA000851-TA		BGIBMGA004000-TA		BGIBMGA007645-TA												BGIBMGA012414-TA
BGIBMGA006265-TA		BGIBMGA000884-TA		BGIBMGA001891-TA												BGIBMGA010260-TA
BGIBMGA008078-TA		BGIBMGA011818-TA		BGIBMGA005999-TA												BGIBMGA003497-TA
BGIBMGA002752-TA		BGIBMGA000408-TA		BGIBMGA008267-TA												BGIBMGA008286-TA
BGIBMGA003235-TA		BGIBMGA009112-TA		BGIBMGA007082-TA
BGIBMGA013676-TA		BGIBMGA006963-TA		BGIBMGA004369-TA
BGIBMGA002043-TA		BGIBMGA009282-TA		BGIBMGA009562-TA
BGIBMGA006168-TA		BGIBMGA006207-TA		BGIBMGA002493-TA
BGIBMGA000548-TA		BGIBMGA002261-TA		BGIBMGA009618-TA
BGIBMGA000976-TA		BGIBMGA011921-TA		BGIBMGA008301-TA
BGIBMGA013725-TA		BGIBMGA011063-TA		BGIBMGA002671-TA
BGIBMGA000072-TA		BGIBMGA001018-TA		BGIBMGA001853-TA
BGIBMGA004036-TA		BGIBMGA009897-TA		BGIBMGA009286-TA
BGIBMGA010193-TA		BGIBMGA000879-TA		BGIBMGA002483-TA
BGIBMGA001770-TA		BGIBMGA002078-TA		BGIBMGA001960-TA
BGIBMGA010665-TA		BGIBMGA003671-TA		BGIBMGA006851-TA
BGIBMGA004054-TA		BGIBMGA000032-TA		BGIBMGA006569-TA
BGIBMGA011815-TA		BGIBMGA009221-TA		BGIBMGA011123-TA
BGIBMGA003701-TA		BGIBMGA011351-TA		BGIBMGA013678-TA
BGIBMGA001950-TA		BGIBMGA011796-TA		BGIBMGA011862-TA
BGIBMGA008671-TA		BGIBMGA008378-TA		BGIBMGA006794-TA
BGIBMGA008096-TA		BGIBMGA008529-TA		BGIBMGA000312-TA
BGIBMGA009656-TA		BGIBMGA011353-TA		BGIBMGA002582-TA
BGIBMGA008460-TA		BGIBMGA004010-TA		BGIBMGA010297-TA
BGIBMGA011574-TA		BGIBMGA011250-TA		BGIBMGA003841-TA
BGIBMGA006539-TA		BGIBMGA005722-TA		BGIBMGA007902-TA
BGIBMGA008993-TA		BGIBMGA010555-TA		BGIBMGA011025-TA
BGIBMGA009852-TA		BGIBMGA003355-TA		BGIBMGA009285-TA
BGIBMGA002660-TA		BGIBMGA010360-TA		BGIBMGA002779-TA
BGIBMGA004001-TA		BGIBMGA009526-TA		BGIBMGA014522-TA
BGIBMGA003554-TA		BGIBMGA013477-TA		BGIBMGA011783-TA
BGIBMGA010806-TA		BGIBMGA011917-TA		BGIBMGA009885-TA
BGIBMGA005493-TA		BGIBMGA011162-TA		BGIBMGA010922-TA
BGIBMGA009931-TA		BGIBMGA012986-TA		BGIBMGA002987-TA
BGIBMGA004879-TA		BGIBMGA003202-TA		BGIBMGA004565-TA
BGIBMGA006920-TA		BGIBMGA002781-TA		BGIBMGA005471-TA
BGIBMGA010223-TA		BGIBMGA003507-TA		BGIBMGA001223-TA
BGIBMGA013532-TA		BGIBMGA003159-TA		BGIBMGA013747-TA
BGIBMGA001560-TA		BGIBMGA004779-TA		BGIBMGA008162-TA
BGIBMGA006426-TA		BGIBMGA006260-TA		BGIBMGA007254-TA
BGIBMGA011983-TA		BGIBMGA003653-TA		BGIBMGA000903-TA
BGIBMGA000956-TA		BGIBMGA003620-TA		BGIBMGA006038-TA
BGIBMGA006378-TA		BGIBMGA012197-TA		BGIBMGA009448-TA
BGIBMGA000420-TA		BGIBMGA013017-TA		BGIBMGA003178-TA
BGIBMGA003762-TA		BGIBMGA001684-TA		BGIBMGA010652-TA
BGIBMGA006589-TA		BGIBMGA009370-TA		BGIBMGA005274-TA
BGIBMGA005351-TA		BGIBMGA012044-TA		BGIBMGA011521-TA
BGIBMGA007967-TA		BGIBMGA005812-TA		BGIBMGA012694-TA
BGIBMGA005188-TA		BGIBMGA012391-TA		BGIBMGA011824-TA
BGIBMGA001720-TA		BGIBMGA010559-TA		BGIBMGA013069-TA
BGIBMGA001788-TA		BGIBMGA001339-TA		BGIBMGA006215-TA
BGIBMGA009572-TA		BGIBMGA012915-TA		BGIBMGA004665-TA
BGIBMGA011275-TA		BGIBMGA004622-TA		BGIBMGA009816-TA
BGIBMGA004166-TA		BGIBMGA010616-TA		BGIBMGA010415-TA
BGIBMGA014164-TA		BGIBMGA003911-TA		BGIBMGA001794-TA
BGIBMGA007722-TA		BGIBMGA005791-TA		BGIBMGA006348-TA
BGIBMGA009708-TA		BGIBMGA002655-TA		BGIBMGA004501-TA
BGIBMGA003259-TA		BGIBMGA009770-TA		BGIBMGA002859-TA
BGIBMGA001317-TA		BGIBMGA002596-TA		BGIBMGA012866-TA
BGIBMGA008755-TA		BGIBMGA008014-TA		BGIBMGA008405-TA
BGIBMGA011655-TA		BGIBMGA010475-TA		BGIBMGA002418-TA
BGIBMGA007417-TA		BGIBMGA007616-TA		BGIBMGA003280-TA
BGIBMGA008854-TA		BGIBMGA010931-TA		BGIBMGA000210-TA
BGIBMGA012277-TA		BGIBMGA000799-TA		BGIBMGA012595-TA
BGIBMGA004701-TA		BGIBMGA011993-TA		BGIBMGA001711-TA
BGIBMGA007470-TA		BGIBMGA006613-TA		BGIBMGA012182-TA
BGIBMGA010942-TA		BGIBMGA005149-TA		BGIBMGA008209-TA
BGIBMGA003971-TA		BGIBMGA013382-TA		BGIBMGA008864-TA
BGIBMGA003721-TA		BGIBMGA008389-TA		BGIBMGA011620-TA
BGIBMGA007891-TA		BGIBMGA011737-TA		BGIBMGA008670-TA
BGIBMGA000938-TA		BGIBMGA001678-TA		BGIBMGA012772-TA
BGIBMGA002352-TA		BGIBMGA002892-TA		BGIBMGA011710-TA
BGIBMGA013910-TA		BGIBMGA011310-TA		BGIBMGA001699-TA
BGIBMGA006171-TA		BGIBMGA008263-TA		BGIBMGA014418-TA
BGIBMGA003787-TA		BGIBMGA001261-TA		BGIBMGA000867-TA
BGIBMGA002412-TA		BGIBMGA008122-TA		BGIBMGA007661-TA
BGIBMGA009310-TA		BGIBMGA005505-TA		BGIBMGA001177-TA
BGIBMGA005229-TA		BGIBMGA013776-TA		BGIBMGA000865-TA
BGIBMGA011536-TA		BGIBMGA000102-TA		BGIBMGA010247-TA
BGIBMGA001694-TA		BGIBMGA001773-TA		BGIBMGA011446-TA
BGIBMGA006530-TA		BGIBMGA003700-TA		BGIBMGA012453-TA
BGIBMGA008662-TA		BGIBMGA006914-TA		BGIBMGA005648-TA
BGIBMGA011343-TA		BGIBMGA006728-TA		BGIBMGA003584-TA
BGIBMGA011288-TA		BGIBMGA011604-TA		BGIBMGA007640-TA
BGIBMGA013305-TA		BGIBMGA003263-TA		BGIBMGA001736-TA
BGIBMGA014068-TA		BGIBMGA010685-TA		BGIBMGA002895-TA
BGIBMGA009023-TA		BGIBMGA000187-TA		BGIBMGA005358-TA
BGIBMGA006994-TA		BGIBMGA008726-TA		BGIBMGA010921-TA
BGIBMGA008442-TA		BGIBMGA008718-TA		BGIBMGA009313-TA
BGIBMGA001973-TA		BGIBMGA006823-TA		BGIBMGA000029-TA
BGIBMGA008870-TA		BGIBMGA014038-TA		BGIBMGA005506-TA
BGIBMGA003964-TA		BGIBMGA008756-TA		BGIBMGA009987-TA
BGIBMGA003949-TA		BGIBMGA005643-TA		BGIBMGA012312-TA
BGIBMGA002817-TA		BGIBMGA007432-TA		BGIBMGA002532-TA
BGIBMGA000728-TA		BGIBMGA012840-TA		BGIBMGA000360-TA
BGIBMGA000919-TA		BGIBMGA005478-TA		BGIBMGA010384-TA
BGIBMGA004959-TA		BGIBMGA002402-TA		BGIBMGA006283-TA
BGIBMGA010686-TA		BGIBMGA013317-TA		BGIBMGA007889-TA
BGIBMGA004283-TA		BGIBMGA010476-TA		BGIBMGA013053-TA
BGIBMGA001343-TA		BGIBMGA001655-TA
BGIBMGA002509-TA		BGIBMGA007438-TA
BGIBMGA011466-TA		BGIBMGA003709-TA
BGIBMGA008006-TA		BGIBMGA010352-TA
BGIBMGA003182-TA		BGIBMGA004018-TA
BGIBMGA014453-TA		BGIBMGA004195-TA
BGIBMGA012366-TA		BGIBMGA001461-TA
BGIBMGA004310-TA		BGIBMGA000368-TA
BGIBMGA007642-TA		BGIBMGA007416-TA
BGIBMGA011441-TA		BGIBMGA005270-TA
BGIBMGA002897-TA		BGIBMGA010261-TA
BGIBMGA004323-TA		BGIBMGA008249-TA
BGIBMGA012251-TA		BGIBMGA001886-TA
BGIBMGA013550-TA		BGIBMGA001144-TA
BGIBMGA008004-TA		BGIBMGA007823-TA
BGIBMGA010991-TA		BGIBMGA010508-TA
BGIBMGA004056-TA		BGIBMGA003423-TA
BGIBMGA000393-TA		BGIBMGA002379-TA
		BGIBMGA001624-TA
		BGIBMGA012542-TA
		BGIBMGA007200-TA
		BGIBMGA006484-TA
		BGIBMGA007935-TA
		BGIBMGA006545-TA
		BGIBMGA008066-TA
		BGIBMGA011215-TA
		BGIBMGA002000-TA
		BGIBMGA010628-TA
		BGIBMGA011193-TA
		BGIBMGA004270-TA
		BGIBMGA012167-TA
		BGIBMGA003823-TA
		BGIBMGA005512-TA
		BGIBMGA006621-TA
		BGIBMGA001608-TA
		BGIBMGA002693-TA
		BGIBMGA001739-TA
		BGIBMGA000197-TA
		BGIBMGA011631-TA
		BGIBMGA000944-TA
		BGIBMGA014598-TA
		BGIBMGA008363-TA
		BGIBMGA005190-TA
		BGIBMGA005324-TA
		BGIBMGA006909-TA
		BGIBMGA011814-TA
		BGIBMGA009792-TA
		BGIBMGA000815-TA
		BGIBMGA008928-TA
		BGIBMGA006968-TA
		BGIBMGA002602-TA
		BGIBMGA003188-TA
		BGIBMGA010565-TA
		BGIBMGA003454-TA
		BGIBMGA008114-TA
		BGIBMGA006043-TA
		BGIBMGA001738-TA
		BGIBMGA001734-TA
		BGIBMGA013034-TA
		BGIBMGA000881-TA
		BGIBMGA006320-TA
		BGIBMGA001817-TA
		BGIBMGA005561-TA
		BGIBMGA008407-TA
		BGIBMGA003034-TA
		BGIBMGA003151-TA
		BGIBMGA008091-TA
		BGIBMGA003930-TA
		BGIBMGA012138-TA
		BGIBMGA013817-TA
		BGIBMGA010547-TA
		BGIBMGA012816-TA
		BGIBMGA001251-TA
		BGIBMGA003318-TA
		BGIBMGA004612-TA
		BGIBMGA006997-TA
		BGIBMGA011461-TA
		BGIBMGA012610-TA
		BGIBMGA005041-TA
		BGIBMGA001165-TA
		BGIBMGA006885-TA
		BGIBMGA012110-TA
		BGIBMGA007782-TA
		BGIBMGA005435-TA
		BGIBMGA008749-TA
		BGIBMGA000894-TA
		BGIBMGA002574-TA
		BGIBMGA008251-TA
		BGIBMGA006677-TA
		BGIBMGA000727-TA
		BGIBMGA006562-TA
		BGIBMGA004486-TA
		BGIBMGA012343-TA
		BGIBMGA000448-TA
		BGIBMGA011017-TA
		BGIBMGA004515-TA
		BGIBMGA010399-TA
		BGIBMGA012258-TA
		BGIBMGA011622-TA
		BGIBMGA007718-TA
		BGIBMGA000356-TA
		BGIBMGA002609-TA
		BGIBMGA011584-TA
		BGIBMGA003183-TA
		BGIBMGA005299-TA
		BGIBMGA011619-TA
		BGIBMGA001939-TA
		BGIBMGA011007-TA
		BGIBMGA009165-TA
		BGIBMGA010165-TA
		BGIBMGA001690-TA
		BGIBMGA003536-TA
		BGIBMGA013600-TA
		BGIBMGA005736-TA
		BGIBMGA013599-TA
		BGIBMGA007602-TA
		BGIBMGA011533-TA
		BGIBMGA008853-TA
		BGIBMGA012042-TA
		BGIBMGA000136-TA
		BGIBMGA014174-TA
		BGIBMGA014162-TA
		BGIBMGA011902-TA
		BGIBMGA014161-TA
		BGIBMGA008713-TA
		BGIBMGA008855-TA
		BGIBMGA011468-TA
		BGIBMGA000364-TA
		BGIBMGA003044-TA
		BGIBMGA013244-TA
		BGIBMGA007618-TA
		BGIBMGA002675-TA
		BGIBMGA013072-TA
		BGIBMGA002101-TA
		BGIBMGA000035-TA
		BGIBMGA013992-TA
		BGIBMGA011410-TA
		BGIBMGA003860-TA
		BGIBMGA006861-TA
		BGIBMGA003578-TA
		BGIBMGA006995-TA
		BGIBMGA005945-TA
		BGIBMGA007228-TA
		BGIBMGA013439-TA
		BGIBMGA011782-TA
		BGIBMGA009594-TA
		BGIBMGA001054-TA
		BGIBMGA014089-TA
		BGIBMGA002526-TA
		BGIBMGA007812-TA
		BGIBMGA006882-TA
		BGIBMGA007928-TA
		BGIBMGA007204-TA
		BGIBMGA008457-TA
		BGIBMGA001882-TA
		BGIBMGA001920-TA
		BGIBMGA008049-TA
		BGIBMGA009243-TA
		BGIBMGA006379-TA
		BGIBMGA014248-TA
		BGIBMGA010132-TA
		BGIBMGA008467-TA
		BGIBMGA011241-TA
		BGIBMGA001550-TA
		BGIBMGA005752-TA
		BGIBMGA003777-TA
		BGIBMGA003643-TA
		BGIBMGA003640-TA
		BGIBMGA013545-TA
		BGIBMGA001142-TA
		BGIBMGA000503-TA
		BGIBMGA012451-TA
		BGIBMGA000771-TA
		BGIBMGA000060-TA
		BGIBMGA007084-TA
		BGIBMGA006180-TA
		BGIBMGA003716-TA
		BGIBMGA004338-TA
		BGIBMGA008539-TA
		BGIBMGA009859-TA
		BGIBMGA013878-TA
		BGIBMGA005946-TA
		BGIBMGA011439-TA
		BGIBMGA007759-TA
		BGIBMGA012541-TA
		BGIBMGA012334-TA
		BGIBMGA010221-TA
		BGIBMGA000946-TA
		BGIBMGA008283-TA
		BGIBMGA006828-TA
		BGIBMGA003430-TA
		BGIBMGA008999-TA
		BGIBMGA006871-TA
		BGIBMGA008090-TA
		BGIBMGA010268-TA
		BGIBMGA007909-TA
		BGIBMGA007078-TA
		BGIBMGA006368-TA
		BGIBMGA004198-TA
		BGIBMGA001152-TA
		BGIBMGA010403-TA
		BGIBMGA011514-TA
		BGIBMGA011234-TA
		BGIBMGA007320-TA
		BGIBMGA014433-TA
		BGIBMGA001927-TA
		BGIBMGA005883-TA
		BGIBMGA005657-TA
		BGIBMGA010580-TA
		BGIBMGA005306-TA
		BGIBMGA009405-TA
		BGIBMGA014156-TA
		BGIBMGA010116-TA
		BGIBMGA007800-TA
		BGIBMGA009955-TA
		BGIBMGA007080-TA
		BGIBMGA007451-TA
		BGIBMGA007138-TA
		BGIBMGA001502-TA
		BGIBMGA000817-TA
		BGIBMGA010771-TA
		BGIBMGA006451-TA
		BGIBMGA007465-TA
		BGIBMGA003310-TA
		BGIBMGA007779-TA
		BGIBMGA001146-TA
		BGIBMGA002097-TA
		BGIBMGA002400-TA
		BGIBMGA000384-TA
		BGIBMGA008274-TA
		BGIBMGA001602-TA
