# Supplementary material for: Identifying potential maternal genes of Bombyx mori using digital gene expression profiling
Source: PLoS One. 2018 Feb 20;13(2):e0192745. doi: 10.1371/journal.pone.0192745 (PMC5819784; doi:10.1371/journal.pone.0192745)
Supplement: S5 Table — (XLSX) [file pone.0192745.s005.xlsx]

## Sheet: Sheet1
Orthologous maternal genes	Expression clusters	Scaffolds	Gene cluster of orthologous maternal genes (in 50kb)
BGIBMGA010673,1072498:1074079	Cluster_1	nscaf2998	BGIBMGA010614,1120075:1122566; BGIBMGA010615,1088952:1108893; BGIBMGA010616,1064749:1068446*; BGIBMGA010672,1033020:1034496; BGIBMGA010674,1114379:1114837;
BGIBMGA006904,1925883:1927143	Cluster_1	nscaf2860	BGIBMGA006903,1949609:1950238; BGIBMGA006905,1912760:1918814; BGIBMGA006951,1883039:1886073; BGIBMGA006952,1892391:1906377*; BGIBMGA006953,1908103:1908312;
BGIBMGA005370,1215104:1220910	Cluster_1	nscaf2828	BGIBMGA005369,1234633:1234791; BGIBMGA005371,1182386:1183837; BGIBMGA005436,1178325:1179209; BGIBMGA005437,1204539:1213690;
BGIBMGA001950,2710592:2714890	Cluster_1	nscaf2204	BGIBMGA001869,2748528:2760555; BGIBMGA001870,2737319:2741443; BGIBMGA001871,2697713:2703662; BGIBMGA001872,2676201:2682707*; BGIBMGA001873,2670632:2670886; BGIBMGA001949,2685114:2694924; BGIBMGA001951,2724964:2733813; BGIBMGA001952,2743182:2744831;
BGIBMGA003731,6593027:6628437	Cluster_11	nscaf2674	BGIBMGA003464,6634858:6643377; BGIBMGA003465,6549759:6557065; BGIBMGA003730,6561615:6563846;
BGIBMGA010644,109838:120600	Cluster_12	nscaf2998	BGIBMGA010645,125494:129511; BGIBMGA010646,131107:134035; BGIBMGA010647,134928:138328; BGIBMGA010648,140681:142298*; BGIBMGA010649,153626:156143;
BGIBMGA003207,6115842:6118820	Cluster_14	nscaf2589	BGIBMGA002958,6122794:6128515; BGIBMGA002959,6097955:6105268; BGIBMGA003206,6113212:6114462;
BGIBMGA006841,179231:183792	Cluster_15	nscaf2859	BGIBMGA006835,221940:227472*; BGIBMGA006836,216905:217105; BGIBMGA006837,188487:204618; BGIBMGA006838,144928:145359; BGIBMGA006840,173223:173660; BGIBMGA006842,209671:212135;
BGIBMGA003186,5261613:5264871	Cluster_18	nscaf2589	BGIBMGA002980,5265989:5267209*; BGIBMGA002981,5254146:5258268; BGIBMGA003187,5281301:5287737;
BGIBMGA005172,4221690:4226763	Cluster_23	nscaf2823	BGIBMGA005005,4254454:4257729; BGIBMGA005006,4248917:4249748; BGIBMGA005007,4212302:4219591; BGIBMGA005008,4197800:4204388; BGIBMGA005009,4187307:4188355; BGIBMGA005170,4177977:4186939; BGIBMGA005171,4189155:4197030*; BGIBMGA005173,4238746:4245308;
BGIBMGA013421,2451469:2452759	Cluster_3	nscaf3072	BGIBMGA013380,2482787:2508877*; BGIBMGA013381,2463502:2467840; BGIBMGA013422,2474957:2477477;
BGIBMGA005594,71935:85612	Cluster_3	nscaf2829	BGIBMGA005593,101779:106939; BGIBMGA005595,34865:36466; BGIBMGA005596,26036:29588; BGIBMGA005599,40733:44269; BGIBMGA005600,50800:67514; BGIBMGA005601,87547:94112; BGIBMGA005602,96378:101313; BGIBMGA005603,120370:123937;
BGIBMGA003747,7392273:7398108	Cluster_3	nscaf2674	BGIBMGA003451,7383746:7390384; BGIBMGA003745,7348048:7348551; BGIBMGA003746,7377497:7378990;
BGIBMGA002655,100670:102064	Cluster_3	nscaf2529	BGIBMGA002648,105047:106999; BGIBMGA002649,64779:83518; BGIBMGA002653,61620:63766; BGIBMGA002654,85993:91683; BGIBMGA002656,130300:150552;
BGIBMGA008249,270396:277071	Cluster_3	nscaf2901	BGIBMGA008248,305208:306914; BGIBMGA008250,263082:264584; BGIBMGA008251,246586:249728**; BGIBMGA008264,255155:255688; BGIBMGA008265,265672:266961; BGIBMGA008266,281452:281850; BGIBMGA008267,298837:299244*;
BGIBMGA004822,910524:913809	Cluster_5	nscaf2818	BGIBMGA004821,926066:939513; BGIBMGA004823,886588:899544*; BGIBMGA004824,873105:875505; BGIBMGA004850,907828:908637; BGIBMGA004851,915552:920215;
BGIBMGA010384,6692859:6696343	Cluster_5	nscaf2993	BGIBMGA010383,6739652:6746893; BGIBMGA010570,6729933:6736577*;
BGIBMGA011857,4519785:4545228	Cluster_6	nscaf3031	BGIBMGA011620,4551183:4552767*; BGIBMGA011621,4522975:4524420; BGIBMGA011622,4487773:4498761*; BGIBMGA011856,4484061:4484861; BGIBMGA011858,4547524:4550443; BGIBMGA011859,4553702:4559521; BGIBMGA011860,4561991:4569710;
BGIBMGA012427,472119:480531	Cluster_7	nscaf3044	BGIBMGA012424,514609:515918; BGIBMGA012425,505324:507830; BGIBMGA012426,485409:490720;
BGIBMGA010471,729881:825841	Cluster_8	nscaf2993	BGIBMGA010472,701321:711474*; BGIBMGA010504,691860:695304;
BGIBMGA012283,927204:930161	Cluster_9	nscaf3040	BGIBMGA012282,969706:972644;
BGIBMGA013746,2382599:2385848	Cluster_9	nscaf3097	BGIBMGA013744,2425899:2430476; BGIBMGA013745,2398351:2399332; BGIBMGA013799,2408199:2424406*; BGIBMGA013800,2432018:2433259;
*' indicates that the gene is a differential expressed gene. '**' indicates that the gene is a differential expressed gene and in the same expressed cluster with the orthologous maternal gene.
