# Supplementary material for: Identifying potential maternal genes of Bombyx mori using digital gene expression profiling
Source: PLoS One. 2018 Feb 20;13(2):e0192745. doi: 10.1371/journal.pone.0192745 (PMC5819784; doi:10.1371/journal.pone.0192745)
Supplement: S6 Table — (XLSX) [file pone.0192745.s006.xlsx]

## Sheet: Sheet1
Orthologous maternal genes	GO ID	DEG/non-DEG	GO Term	Description
BGIBMGA001950	GO:0000166	DEG	nucleotide binding	Interacting selectively and non-covalently with a nucleotide, any compound consisting of a nucleoside that is esterified with (ortho)phosphate or an oligophosphate at any hydroxyl group on the ribose or deoxyribose.
BGIBMGA001950	GO:0003676	DEG	nucleic acid binding	Interacting selectively and non-covalently with any nucleic acid.
BGIBMGA003186	GO:0003676	DEG	nucleic acid binding	Interacting selectively and non-covalently with any nucleic acid.
BGIBMGA004822	GO:0003676	DEG	nucleic acid binding	Interacting selectively and non-covalently with any nucleic acid.
BGIBMGA010644	GO:0003676	DEG	nucleic acid binding	Interacting selectively and non-covalently with any nucleic acid.
BGIBMGA010673	GO:0003676	DEG	nucleic acid binding	Interacting selectively and non-covalently with any nucleic acid.
BGIBMGA012283	GO:0003676	DEG	nucleic acid binding	Interacting selectively and non-covalently with any nucleic acid.
BGIBMGA013421	GO:0003700	DEG	transcription factor activity, sequence-specific DNA binding	Interacting selectively and non-covalently with a specific DNA sequence in order to modulate transcription. The transcription factor may or may not also interact selectively with a protein or macromolecular complex.
BGIBMGA006841	GO:0003723	DEG	RNA binding	Interacting selectively and non-covalently with an RNA molecule or a portion thereof.
BGIBMGA008249	GO:0003723	DEG	RNA binding	Interacting selectively and non-covalently with an RNA molecule or a portion thereof.
BGIBMGA005172	GO:0004252	DEG	serine-type endopeptidase activity	Catalysis of the hydrolysis of internal, alpha-peptide bonds in a polypeptide chain by a catalytic mechanism that involves a catalytic triad consisting of a serine nucleophile that is activated by a proton relay involving an acidic residue (e.g. aspartate or glutamate) and a basic residue (usually histidine).
BGIBMGA012427	GO:0004252	DEG	serine-type endopeptidase activity	Catalysis of the hydrolysis of internal, alpha-peptide bonds in a polypeptide chain by a catalytic mechanism that involves a catalytic triad consisting of a serine nucleophile that is activated by a proton relay involving an acidic residue (e.g. aspartate or glutamate) and a basic residue (usually histidine).
BGIBMGA013746	GO:0004252	DEG	serine-type endopeptidase activity	Catalysis of the hydrolysis of internal, alpha-peptide bonds in a polypeptide chain by a catalytic mechanism that involves a catalytic triad consisting of a serine nucleophile that is activated by a proton relay involving an acidic residue (e.g. aspartate or glutamate) and a basic residue (usually histidine).
BGIBMGA014089	GO:0004252	DEG	serine-type endopeptidase activity	Catalysis of the hydrolysis of internal, alpha-peptide bonds in a polypeptide chain by a catalytic mechanism that involves a catalytic triad consisting of a serine nucleophile that is activated by a proton relay involving an acidic residue (e.g. aspartate or glutamate) and a basic residue (usually histidine).
BGIBMGA005370	GO:0004672	DEG	protein kinase activity	Catalysis of the phosphorylation of an amino acid residue in a protein, usually according to the reaction: a protein + ATP = a phosphoprotein + ADP.
BGIBMGA014089	GO:0005044	DEG	scavenger receptor activity	Combining with any modified low-density lipoprotein (LDL) or other polyanionic ligand and delivering the ligand into the cell via endocytosis. Ligands include acetylated and oxidized LDL, Gram-positive and Gram-negative bacteria, apoptotic cells, beta-amyloid fibrils, and advanced glycation end products (AGEs).
BGIBMGA003731	GO:0005249	DEG	voltage-gated potassium channel activity	Enables the transmembrane transfer of a potassium ion by a voltage-gated channel. A voltage-gated channel is a channel whose open state is dependent on the voltage across the membrane in which it is embedded.
BGIBMGA005370	GO:0005515	DEG	protein binding	Interacting selectively and non-covalently with any protein or protein complex (a complex of two or more proteins that may include other nonprotein molecules).
BGIBMGA005594	GO:0005515	DEG	protein binding	Interacting selectively and non-covalently with any protein or protein complex (a complex of two or more proteins that may include other nonprotein molecules).
BGIBMGA008249	GO:0005515	DEG	protein binding	Interacting selectively and non-covalently with any protein or protein complex (a complex of two or more proteins that may include other nonprotein molecules).
BGIBMGA010644	GO:0005515	DEG	protein binding	Interacting selectively and non-covalently with any protein or protein complex (a complex of two or more proteins that may include other nonprotein molecules).
BGIBMGA014089	GO:0005515	DEG	protein binding	Interacting selectively and non-covalently with any protein or protein complex (a complex of two or more proteins that may include other nonprotein molecules).
BGIBMGA003186	GO:0005524	DEG	ATP binding	Interacting selectively and non-covalently with ATP, adenosine 5'-triphosphate, a universally important coenzyme and enzyme regulator.
BGIBMGA004822	GO:0005524	DEG	ATP binding	Interacting selectively and non-covalently with ATP, adenosine 5'-triphosphate, a universally important coenzyme and enzyme regulator.
BGIBMGA005370	GO:0005524	DEG	ATP binding	Interacting selectively and non-covalently with ATP, adenosine 5'-triphosphate, a universally important coenzyme and enzyme regulator.
BGIBMGA010673	GO:0005524	DEG	ATP binding	Interacting selectively and non-covalently with ATP, adenosine 5'-triphosphate, a universally important coenzyme and enzyme regulator.
BGIBMGA010384	GO:0008083	DEG	growth factor activity	The function that stimulates a cell to grow or proliferate. Most growth factors have other actions besides the induction of cell growth or proliferation.
BGIBMGA011857	GO:0008168	DEG	methyltransferase activity	Catalysis of the transfer of a methyl group to an acceptor molecule.
BGIBMGA013421	GO:0043565	DEG	sequence-specific DNA binding	Interacting selectively and non-covalently with DNA of a specific nucleotide composition, e.g. GC-rich DNA binding, or with a specific sequence motif or type of DNA e.g. promotor binding or rDNA binding.
BGIBMGA012283	GO:0046872	DEG	metal ion binding	Interacting selectively and non-covalently with any metal ion.
BGIBMGA010471	GO:0051015	DEG	actin filament binding	Interacting selectively and non-covalently with an actin filament, also known as F-actin, a helical filamentous polymer of globular G-actin subunits.
BGIBMGA013473	GO:0000166	non-DEG	nucleotide binding	Interacting selectively and non-covalently with a nucleotide, any compound consisting of a nucleoside that is esterified with (ortho)phosphate or an oligophosphate at any hydroxyl group on the ribose or deoxyribose.
BGIBMGA013474	GO:0000166	non-DEG	nucleotide binding	Interacting selectively and non-covalently with a nucleotide, any compound consisting of a nucleoside that is esterified with (ortho)phosphate or an oligophosphate at any hydroxyl group on the ribose or deoxyribose.
BGIBMGA003334	GO:0000981	non-DEG	RNA polymerase II transcription factor activity, sequence-specific DNA binding	Interacting selectively and non-covalently with a specific DNA sequence in order to modulate transcription by RNA polymerase II. The transcription factor may or may not also interact selectively with a protein or macromolecular complex.
BGIBMGA003334	GO:0003676	non-DEG	nucleic acid binding	Interacting selectively and non-covalently with any nucleic acid.
BGIBMGA012517	GO:0003676	non-DEG	nucleic acid binding	Interacting selectively and non-covalently with any nucleic acid.
BGIBMGA012518	GO:0003676	non-DEG	nucleic acid binding	Interacting selectively and non-covalently with any nucleic acid.
BGIBMGA013473	GO:0003676	non-DEG	nucleic acid binding	Interacting selectively and non-covalently with any nucleic acid.
BGIBMGA013474	GO:0003676	non-DEG	nucleic acid binding	Interacting selectively and non-covalently with any nucleic acid.
BGIBMGA005390	GO:0003677	non-DEG	DNA binding	Any molecular function by which a gene product interacts selectively and non-covalently with DNA (deoxyribonucleic acid).
BGIBMGA010496	GO:0003677	non-DEG	DNA binding	Any molecular function by which a gene product interacts selectively and non-covalently with DNA (deoxyribonucleic acid).
BGIBMGA010496	GO:0003700	non-DEG	transcription factor activity, sequence-specific DNA binding	Interacting selectively and non-covalently with a specific DNA sequence in order to modulate transcription. The transcription factor may or may not also interact selectively with a protein or macromolecular complex.
BGIBMGA002544	GO:0003779	non-DEG	actin binding	Interacting selectively and non-covalently with monomeric or multimeric forms of actin, including actin filaments.
BGIBMGA003296	GO:0003924	non-DEG	GTPase activity	Catalysis of the reaction: GTP + H2O = GDP + phosphate.
BGIBMGA013500	GO:0003924	non-DEG	GTPase activity	Catalysis of the reaction: GTP + H2O = GDP + phosphate.
BGIBMGA002518	GO:0004222	non-DEG	metalloendopeptidase activity	Catalysis of the hydrolysis of internal, alpha-peptide bonds in a polypeptide chain by a mechanism in which water acts as a nucleophile, one or two metal ions hold the water molecule in place, and charged amino acid side chains are ligands for the metal ions.
BGIBMGA002519	GO:0004222	non-DEG	metalloendopeptidase activity	Catalysis of the hydrolysis of internal, alpha-peptide bonds in a polypeptide chain by a mechanism in which water acts as a nucleophile, one or two metal ions hold the water molecule in place, and charged amino acid side chains are ligands for the metal ions.
BGIBMGA001745	GO:0004252	non-DEG	serine-type endopeptidase activity	Catalysis of the hydrolysis of internal, alpha-peptide bonds in a polypeptide chain by a catalytic mechanism that involves a catalytic triad consisting of a serine nucleophile that is activated by a proton relay involving an acidic residue (e.g. aspartate or glutamate) and a basic residue (usually histidine).
BGIBMGA005173	GO:0004252	non-DEG	serine-type endopeptidase activity	Catalysis of the hydrolysis of internal, alpha-peptide bonds in a polypeptide chain by a catalytic mechanism that involves a catalytic triad consisting of a serine nucleophile that is activated by a proton relay involving an acidic residue (e.g. aspartate or glutamate) and a basic residue (usually histidine).
BGIBMGA010546	GO:0004252	non-DEG	serine-type endopeptidase activity	Catalysis of the hydrolysis of internal, alpha-peptide bonds in a polypeptide chain by a catalytic mechanism that involves a catalytic triad consisting of a serine nucleophile that is activated by a proton relay involving an acidic residue (e.g. aspartate or glutamate) and a basic residue (usually histidine).
BGIBMGA013797	GO:0004252	non-DEG	serine-type endopeptidase activity	Catalysis of the hydrolysis of internal, alpha-peptide bonds in a polypeptide chain by a catalytic mechanism that involves a catalytic triad consisting of a serine nucleophile that is activated by a proton relay involving an acidic residue (e.g. aspartate or glutamate) and a basic residue (usually histidine).
BGIBMGA003866	GO:0004505	non-DEG	phenylalanine 4-monooxygenase activity	Catalysis of the reaction: L-phenylalanine + tetrahydrobiopterin + O2 = L-tyrosine + 4-alpha-hydroxytetrahydrobiopterin.
BGIBMGA000642	GO:0004510	non-DEG	tryptophan 5-monooxygenase activity	Catalysis of the reaction: L-tryptophan + tetrahydrobiopterin + O2 = 5-hydroxy-L-tryptophan + 4-alpha-hydroxytetrahydrobiopterin + H2O.
BGIBMGA000973	GO:0004672	non-DEG	protein kinase activity	Catalysis of the phosphorylation of an amino acid residue in a protein, usually according to the reaction: a protein + ATP = a phosphoprotein + ADP.
BGIBMGA000601	GO:0004675	non-DEG	transmembrane receptor protein serine/threonine kinase activity	Combining with a signal and transmitting the signal from one side of the membrane to the other to initiate a change in cell activity by catalysis of the reaction: ATP protein serine = ADP + protein serine phosphate, and ATP + protein threonine = ADP + protein threonine phosphate.
BGIBMGA007355	GO:0004675	non-DEG	transmembrane receptor protein serine/threonine kinase activity	Combining with a signal and transmitting the signal from one side of the membrane to the other to initiate a change in cell activity by catalysis of the reaction: ATP protein serine = ADP + protein serine phosphate, and ATP + protein threonine = ADP + protein threonine phosphate.
BGIBMGA009134	GO:0004675	non-DEG	transmembrane receptor protein serine/threonine kinase activity	Combining with a signal and transmitting the signal from one side of the membrane to the other to initiate a change in cell activity by catalysis of the reaction: ATP protein serine = ADP + protein serine phosphate, and ATP + protein threonine = ADP + protein threonine phosphate.
BGIBMGA000601	GO:0004702	non-DEG	receptor signaling protein serine/threonine kinase activity	Conveys a signal from an upstream receptor or intracellular signal transducer by catalysis of the reaction: ATP protein serine = ADP + protein serine phosphate, and ATP + protein threonine = ADP + protein threonine phosphate.
BGIBMGA007355	GO:0004702	non-DEG	receptor signaling protein serine/threonine kinase activity	Conveys a signal from an upstream receptor or intracellular signal transducer by catalysis of the reaction: ATP protein serine = ADP + protein serine phosphate, and ATP + protein threonine = ADP + protein threonine phosphate.
BGIBMGA009134	GO:0004702	non-DEG	receptor signaling protein serine/threonine kinase activity	Conveys a signal from an upstream receptor or intracellular signal transducer by catalysis of the reaction: ATP protein serine = ADP + protein serine phosphate, and ATP + protein threonine = ADP + protein threonine phosphate.
BGIBMGA000974	GO:0004713	non-DEG	protein tyrosine kinase activity	Catalysis of the reaction: ATP + a protein tyrosine = ADP + protein tyrosine phosphate.
BGIBMGA002069	GO:0004713	non-DEG	protein tyrosine kinase activity	Catalysis of the reaction: ATP + a protein tyrosine = ADP + protein tyrosine phosphate.
BGIBMGA012094	GO:0004713	non-DEG	protein tyrosine kinase activity	Catalysis of the reaction: ATP + a protein tyrosine = ADP + protein tyrosine phosphate.
BGIBMGA000602	GO:0004714	non-DEG	transmembrane receptor protein tyrosine kinase activity	Combining with a signal and transmitting the signal from one side of the membrane to the other to initiate a change in cell activity by catalysis of the reaction: ATP + a protein-L-tyrosine = ADP + a protein-L-tyrosine phosphate.
BGIBMGA007453	GO:0004784	non-DEG	superoxide dismutase activity	Catalysis of the reaction: 2 superoxide + 2 H+ = O2 + hydrogen peroxide.
BGIBMGA012935	GO:0005198	non-DEG	structural molecule activity	The action of a molecule that contributes to the structural integrity of a complex or its assembly within or outside a cell.
BGIBMGA003296	GO:0005200	non-DEG	structural constituent of cytoskeleton	The action of a molecule that contributes to the structural integrity of a cytoskeletal structure.
BGIBMGA000642	GO:0005506	non-DEG	iron ion binding	Interacting selectively and non-covalently with iron (Fe) ions.
BGIBMGA003866	GO:0005506	non-DEG	iron ion binding	Interacting selectively and non-covalently with iron (Fe) ions.
BGIBMGA002519	GO:0005509	non-DEG	calcium ion binding	Interacting selectively and non-covalently with calcium ions (Ca2+).
BGIBMGA004416	GO:0005509	non-DEG	calcium ion binding	Interacting selectively and non-covalently with calcium ions (Ca2+).
BGIBMGA000972	GO:0005515	non-DEG	protein binding	Interacting selectively and non-covalently with any protein or protein complex (a complex of two or more proteins that may include other nonprotein molecules).
BGIBMGA001083	GO:0005515	non-DEG	protein binding	Interacting selectively and non-covalently with any protein or protein complex (a complex of two or more proteins that may include other nonprotein molecules).
BGIBMGA001789	GO:0005515	non-DEG	protein binding	Interacting selectively and non-covalently with any protein or protein complex (a complex of two or more proteins that may include other nonprotein molecules).
BGIBMGA002069	GO:0005515	non-DEG	protein binding	Interacting selectively and non-covalently with any protein or protein complex (a complex of two or more proteins that may include other nonprotein molecules).
BGIBMGA002519	GO:0005515	non-DEG	protein binding	Interacting selectively and non-covalently with any protein or protein complex (a complex of two or more proteins that may include other nonprotein molecules).
BGIBMGA004415	GO:0005515	non-DEG	protein binding	Interacting selectively and non-covalently with any protein or protein complex (a complex of two or more proteins that may include other nonprotein molecules).
BGIBMGA005176	GO:0005515	non-DEG	protein binding	Interacting selectively and non-covalently with any protein or protein complex (a complex of two or more proteins that may include other nonprotein molecules).
BGIBMGA005348	GO:0005515	non-DEG	protein binding	Interacting selectively and non-covalently with any protein or protein complex (a complex of two or more proteins that may include other nonprotein molecules).
BGIBMGA006325	GO:0005515	non-DEG	protein binding	Interacting selectively and non-covalently with any protein or protein complex (a complex of two or more proteins that may include other nonprotein molecules).
BGIBMGA007314	GO:0005515	non-DEG	protein binding	Interacting selectively and non-covalently with any protein or protein complex (a complex of two or more proteins that may include other nonprotein molecules).
BGIBMGA010496	GO:0005515	non-DEG	protein binding	Interacting selectively and non-covalently with any protein or protein complex (a complex of two or more proteins that may include other nonprotein molecules).
BGIBMGA012094	GO:0005515	non-DEG	protein binding	Interacting selectively and non-covalently with any protein or protein complex (a complex of two or more proteins that may include other nonprotein molecules).
BGIBMGA012449	GO:0005515	non-DEG	protein binding	Interacting selectively and non-covalently with any protein or protein complex (a complex of two or more proteins that may include other nonprotein molecules).
BGIBMGA012517	GO:0005515	non-DEG	protein binding	Interacting selectively and non-covalently with any protein or protein complex (a complex of two or more proteins that may include other nonprotein molecules).
BGIBMGA012935	GO:0005515	non-DEG	protein binding	Interacting selectively and non-covalently with any protein or protein complex (a complex of two or more proteins that may include other nonprotein molecules).
BGIBMGA000601	GO:0005524	non-DEG	ATP binding	Interacting selectively and non-covalently with ATP, adenosine 5'-triphosphate, a universally important coenzyme and enzyme regulator.
BGIBMGA000602	GO:0005524	non-DEG	ATP binding	Interacting selectively and non-covalently with ATP, adenosine 5'-triphosphate, a universally important coenzyme and enzyme regulator.
BGIBMGA000973	GO:0005524	non-DEG	ATP binding	Interacting selectively and non-covalently with ATP, adenosine 5'-triphosphate, a universally important coenzyme and enzyme regulator.
BGIBMGA000974	GO:0005524	non-DEG	ATP binding	Interacting selectively and non-covalently with ATP, adenosine 5'-triphosphate, a universally important coenzyme and enzyme regulator.
BGIBMGA002069	GO:0005524	non-DEG	ATP binding	Interacting selectively and non-covalently with ATP, adenosine 5'-triphosphate, a universally important coenzyme and enzyme regulator.
BGIBMGA007355	GO:0005524	non-DEG	ATP binding	Interacting selectively and non-covalently with ATP, adenosine 5'-triphosphate, a universally important coenzyme and enzyme regulator.
BGIBMGA009134	GO:0005524	non-DEG	ATP binding	Interacting selectively and non-covalently with ATP, adenosine 5'-triphosphate, a universally important coenzyme and enzyme regulator.
BGIBMGA012094	GO:0005524	non-DEG	ATP binding	Interacting selectively and non-covalently with ATP, adenosine 5'-triphosphate, a universally important coenzyme and enzyme regulator.
BGIBMGA003296	GO:0005525	non-DEG	GTP binding	Interacting selectively and non-covalently with GTP, guanosine triphosphate.
BGIBMGA013500	GO:0005525	non-DEG	GTP binding	Interacting selectively and non-covalently with GTP, guanosine triphosphate.
BGIBMGA004416	GO:0008017	non-DEG	microtubule binding	Interacting selectively and non-covalently with microtubules, filaments composed of tubulin monomers.
BGIBMGA011817	GO:0008146	non-DEG	sulfotransferase activity	Catalysis of the transfer of a sulfate group from 3'-phosphoadenosine 5'-phosphosulfate to the hydroxyl group of an acceptor, producing the sulfated derivative and 3'-phosphoadenosine 5'-phosphate.
BGIBMGA001083	GO:0008270	non-DEG	zinc ion binding	Interacting selectively and non-covalently with zinc (Zn) ions.
BGIBMGA001789	GO:0008270	non-DEG	zinc ion binding	Interacting selectively and non-covalently with zinc (Zn) ions.
BGIBMGA002518	GO:0008270	non-DEG	zinc ion binding	Interacting selectively and non-covalently with zinc (Zn) ions.
BGIBMGA000642	GO:0016597	non-DEG	amino acid binding	Interacting selectively and non-covalently with an amino acid, organic acids containing one or more amino substituents.
BGIBMGA003866	GO:0016597	non-DEG	amino acid binding	Interacting selectively and non-covalently with an amino acid, organic acids containing one or more amino substituents.
BGIBMGA003334	GO:0046872	non-DEG	metal ion binding	Interacting selectively and non-covalently with any metal ion.
BGIBMGA007453	GO:0046872	non-DEG	metal ion binding	Interacting selectively and non-covalently with any metal ion.
BGIBMGA012517	GO:0046872	non-DEG	metal ion binding	Interacting selectively and non-covalently with any metal ion.
BGIBMGA012518	GO:0046872	non-DEG	metal ion binding	Interacting selectively and non-covalently with any metal ion.
BGIBMGA005390	GO:0046983	non-DEG	protein dimerization activity	The formation of a protein dimer, a macromolecular structure consists of two noncovalently associated identical or nonidentical subunits.
