# Supplementary material for: Identifying potential maternal genes of Bombyx mori using digital gene expression profiling
Source: PLoS One. 2018 Feb 20;13(2):e0192745. doi: 10.1371/journal.pone.0192745 (PMC5819784; doi:10.1371/journal.pone.0192745)
Supplement: S7 Table — (XLSX) [file pone.0192745.s007.xlsx]

## Sheet: Cluster 1
GO-ID	Term	Category	FDR	P-Value	#Test	#Ref	#notAnnotTest	#notAnnotRef	TestSeqs	RefSeqs
GO:0016740	transferase activity	F	0.500934	0.000124456	36	748	162	7197	BGIBMGA007448-PA, BGIBMGA009310-PA, BGIBMGA005370-PA, BGIBMGA000853-PA, BGIBMGA003483-PA, BGIBMGA013550-PA, BGIBMGA002752-PA, BGIBMGA009883-PA, BGIBMGA013532-PA, BGIBMGA003152-PA, BGIBMGA007949-PA, BGIBMGA003106-PA, BGIBMGA006552-PA, BGIBMGA005641-PA, BGIBMGA011466-PA, BGIBMGA005071-PA, BGIBMGA010236-PA, BGIBMGA000919-PA, BGIBMGA010829-PA, BGIBMGA000938-PA, BGIBMGA003385-PA, BGIBMGA006807-PA, BGI…	BGIBMGA005324-PA, BGIBMGA006810-PA, BGIBMGA000152-PA, BGIBMGA002494-PA, BGIBMGA006776-PA, BGIBMGA001386-PA, BGIBMGA002597-PA, BGIBMGA000198-PA, BGIBMGA004595-PA, BGIBMGA006971-PA, BGIBMGA005760-PA, BGIBMGA006799-PA, BGIBMGA003647-PA, BGIBMGA007104-PA, BGIBMGA008579-PA, BGIBMGA011600-PA, BGIBMGA000599-PA, BGIBMGA011348-PA, BGIBMGA003349-PA, BGIBMGA001500-PA, BGIBMGA006638-PA, BGIBMGA011669-PA, BGI…
GO:0005515	protein binding	F	0.606985	0.000617412	67	1855	131	6090	BGIBMGA006426-PA, BGIBMGA002035-PA, BGIBMGA003554-PA, BGIBMGA008588-PA, BGIBMGA005985-PA, BGIBMGA007949-PA, BGIBMGA005102-PA, BGIBMGA007419-PA, BGIBMGA002352-PA, BGIBMGA003473-PA, BGIBMGA005071-PA, BGIBMGA001032-PA, BGIBMGA010236-PA, BGIBMGA014160-PA, BGIBMGA004699-PA, BGIBMGA004844-PA, BGIBMGA006920-PA, BGIBMGA000919-PA, BGIBMGA007642-PA, BGIBMGA000812-PA, BGIBMGA001415-PA, BGIBMGA006356-PA, BGI…	BGIBMGA009824-PA, BGIBMGA006833-PA, BGIBMGA002230-PA, BGIBMGA003682-PA, BGIBMGA011508-PA, BGIBMGA011749-PA, BGIBMGA005748-PA, BGIBMGA006959-PA, BGIBMGA007929-PA, BGIBMGA007127-PA, BGIBMGA002757-PA, BGIBMGA012560-PA, BGIBMGA014065-PA, BGIBMGA011623-PA, BGIBMGA013530-PA, BGIBMGA012559-PA, BGIBMGA014581-PA, BGIBMGA010538-PA, BGIBMGA004778-PA, BGIBMGA002631-PA, BGIBMGA013484-PA, BGIBMGA005736-PA, BGI…
GO:0008276	protein methyltransferase activity	F	0.606985	0.000794002	4	14	194	7931	BGIBMGA000919-PA, BGIBMGA007949-PA, BGIBMGA003106-PA, BGIBMGA002752-PA	BGIBMGA002503-PA, BGIBMGA001497-PA, BGIBMGA007557-PA, BGIBMGA012853-PA, BGIBMGA009912-PA, BGIBMGA008483-PA, BGIBMGA002838-PA, BGIBMGA003107-PA, BGIBMGA002246-PA, BGIBMGA004956-PA, BGIBMGA011500-PA, BGIBMGA002656-PA, BGIBMGA011407-PA, BGIBMGA002502-PA
GO:0005524	ATP binding	F	0.606985	0.000860402	28	586	170	7359	BGIBMGA007448-PA, BGIBMGA009310-PA, BGIBMGA009572-PA, BGIBMGA005370-PA, BGIBMGA008523-PA, BGIBMGA004879-PA, BGIBMGA009883-PA, BGIBMGA003259-PA, BGIBMGA013532-PA, BGIBMGA003317-PA, BGIBMGA000851-PA, BGIBMGA006552-PA, BGIBMGA005102-PA, BGIBMGA005666-PA, BGIBMGA002870-PA, BGIBMGA005641-PA, BGIBMGA010499-PA, BGIBMGA008087-PA, BGIBMGA008442-PA, BGIBMGA003385-PA, BGIBMGA006807-PA, BGIBMGA004166-PA, BGI…	BGIBMGA006810-PA, BGIBMGA004950-PA, BGIBMGA001042-PA, BGIBMGA000152-PA, BGIBMGA002494-PA, BGIBMGA006237-PA, BGIBMGA002597-PA, BGIBMGA000198-PA, BGIBMGA004595-PA, BGIBMGA011508-PA, BGIBMGA006799-PA, BGIBMGA003647-PA, BGIBMGA001546-PA, BGIBMGA003429-PA, BGIBMGA009503-PA, BGIBMGA007127-PA, BGIBMGA000599-PA, BGIBMGA014443-PA, BGIBMGA012182-PA, BGIBMGA002654-PA, BGIBMGA012318-PA, BGIBMGA002895-PA, BGI…
GO:0032559	adenyl ribonucleotide binding	F	0.606985	0.000882368	28	587	170	7358	BGIBMGA007448-PA, BGIBMGA009310-PA, BGIBMGA009572-PA, BGIBMGA005370-PA, BGIBMGA008523-PA, BGIBMGA004879-PA, BGIBMGA009883-PA, BGIBMGA003259-PA, BGIBMGA013532-PA, BGIBMGA003317-PA, BGIBMGA000851-PA, BGIBMGA006552-PA, BGIBMGA005102-PA, BGIBMGA005666-PA, BGIBMGA002870-PA, BGIBMGA005641-PA, BGIBMGA010499-PA, BGIBMGA008087-PA, BGIBMGA008442-PA, BGIBMGA003385-PA, BGIBMGA006807-PA, BGIBMGA004166-PA, BGI…	BGIBMGA006810-PA, BGIBMGA004950-PA, BGIBMGA001042-PA, BGIBMGA000152-PA, BGIBMGA002494-PA, BGIBMGA006237-PA, BGIBMGA002597-PA, BGIBMGA000198-PA, BGIBMGA004595-PA, BGIBMGA011508-PA, BGIBMGA006799-PA, BGIBMGA003647-PA, BGIBMGA001546-PA, BGIBMGA003429-PA, BGIBMGA009503-PA, BGIBMGA007127-PA, BGIBMGA000599-PA, BGIBMGA014443-PA, BGIBMGA012182-PA, BGIBMGA002654-PA, BGIBMGA012318-PA, BGIBMGA002895-PA, BGI…
GO:0030554	adenyl nucleotide binding	F	0.606985	0.000904823	28	588	170	7357	BGIBMGA007448-PA, BGIBMGA009310-PA, BGIBMGA009572-PA, BGIBMGA005370-PA, BGIBMGA008523-PA, BGIBMGA004879-PA, BGIBMGA009883-PA, BGIBMGA003259-PA, BGIBMGA013532-PA, BGIBMGA003317-PA, BGIBMGA000851-PA, BGIBMGA006552-PA, BGIBMGA005102-PA, BGIBMGA005666-PA, BGIBMGA002870-PA, BGIBMGA005641-PA, BGIBMGA010499-PA, BGIBMGA008087-PA, BGIBMGA008442-PA, BGIBMGA003385-PA, BGIBMGA006807-PA, BGIBMGA004166-PA, BGI…	BGIBMGA006810-PA, BGIBMGA004950-PA, BGIBMGA001042-PA, BGIBMGA000152-PA, BGIBMGA002494-PA, BGIBMGA006237-PA, BGIBMGA002597-PA, BGIBMGA000198-PA, BGIBMGA004595-PA, BGIBMGA011508-PA, BGIBMGA006799-PA, BGIBMGA003647-PA, BGIBMGA001546-PA, BGIBMGA003429-PA, BGIBMGA009503-PA, BGIBMGA007127-PA, BGIBMGA000599-PA, BGIBMGA014443-PA, BGIBMGA012182-PA, BGIBMGA002654-PA, BGIBMGA012318-PA, BGIBMGA002895-PA, BGI…
GO:0000030	mannosyltransferase activity	F	0.719627	0.00173664	2	1	196	7944	BGIBMGA003152-PA, BGIBMGA001169-PA	BGIBMGA012218-PA
GO:0008168	methyltransferase activity	F	0.719627	0.0034379	7	74	191	7871	BGIBMGA000919-PA, BGIBMGA007949-PA, BGIBMGA003106-PA, BGIBMGA011466-PA, BGIBMGA013550-PA, BGIBMGA002752-PA, BGIBMGA010236-PA	BGIBMGA005324-PA, BGIBMGA002503-PA, BGIBMGA001938-PA, BGIBMGA007557-PA, BGIBMGA012012-PA, BGIBMGA003336-PA, BGIBMGA012853-PA, BGIBMGA009465-PA, BGIBMGA010207-PA, BGIBMGA005286-PA, BGIBMGA006772-PA, BGIBMGA003053-PA, BGIBMGA004373-PA, BGIBMGA011992-PA, BGIBMGA001061-PA, BGIBMGA002838-PA, BGIBMGA006738-PA, BGIBMGA009097-PA, BGIBMGA006114-PA, BGIBMGA014193-PA, BGIBMGA003349-PA, BGIBMGA014046-PA, BGI…
GO:0042054	histone methyltransferase activity	F	0.719627	0.00422845	3	11	195	7934	BGIBMGA000919-PA, BGIBMGA007949-PA, BGIBMGA003106-PA	BGIBMGA002503-PA, BGIBMGA001497-PA, BGIBMGA007557-PA, BGIBMGA003107-PA, BGIBMGA012853-PA, BGIBMGA002246-PA, BGIBMGA011500-PA, BGIBMGA002656-PA, BGIBMGA011407-PA, BGIBMGA008483-PA, BGIBMGA002502-PA
GO:0016278	lysine N-methyltransferase activity	F	0.719627	0.00422845	3	11	195	7934	BGIBMGA000919-PA, BGIBMGA007949-PA, BGIBMGA003106-PA	BGIBMGA002503-PA, BGIBMGA001497-PA, BGIBMGA007557-PA, BGIBMGA003107-PA, BGIBMGA012853-PA, BGIBMGA002246-PA, BGIBMGA011500-PA, BGIBMGA002656-PA, BGIBMGA011407-PA, BGIBMGA008483-PA, BGIBMGA002502-PA
GO:0016279	protein-lysine N-methyltransferase activity	F	0.719627	0.00422845	3	11	195	7934	BGIBMGA000919-PA, BGIBMGA007949-PA, BGIBMGA003106-PA	BGIBMGA002503-PA, BGIBMGA001497-PA, BGIBMGA007557-PA, BGIBMGA003107-PA, BGIBMGA012853-PA, BGIBMGA002246-PA, BGIBMGA011500-PA, BGIBMGA002656-PA, BGIBMGA011407-PA, BGIBMGA008483-PA, BGIBMGA002502-PA
GO:0018024	histone-lysine N-methyltransferase activity	F	0.719627	0.00422845	3	11	195	7934	BGIBMGA000919-PA, BGIBMGA007949-PA, BGIBMGA003106-PA	BGIBMGA002503-PA, BGIBMGA001497-PA, BGIBMGA007557-PA, BGIBMGA003107-PA, BGIBMGA012853-PA, BGIBMGA002246-PA, BGIBMGA011500-PA, BGIBMGA002656-PA, BGIBMGA011407-PA, BGIBMGA008483-PA, BGIBMGA002502-PA
GO:0016741	transferase activity, transferring one-carbon groups	F	0.719627	0.00479951	7	79	191	7866	BGIBMGA000919-PA, BGIBMGA007949-PA, BGIBMGA003106-PA, BGIBMGA011466-PA, BGIBMGA013550-PA, BGIBMGA002752-PA, BGIBMGA010236-PA	BGIBMGA005324-PA, BGIBMGA002503-PA, BGIBMGA001938-PA, BGIBMGA007557-PA, BGIBMGA012012-PA, BGIBMGA003336-PA, BGIBMGA012853-PA, BGIBMGA009465-PA, BGIBMGA010207-PA, BGIBMGA005286-PA, BGIBMGA006772-PA, BGIBMGA003053-PA, BGIBMGA004373-PA, BGIBMGA011992-PA, BGIBMGA001061-PA, BGIBMGA002838-PA, BGIBMGA006738-PA, BGIBMGA009097-PA, BGIBMGA006114-PA, BGIBMGA014193-PA, BGIBMGA007079-PA, BGIBMGA003349-PA, BGI…
GO:0033014	tetrapyrrole biosynthetic process	P	0.719627	0.00149778	3	7	195	7938	BGIBMGA002540-PA, BGIBMGA007949-PA, BGIBMGA001309-PA	BGIBMGA011268-PA, BGIBMGA002929-PA, BGIBMGA001648-PA, BGIBMGA000197-PA, BGIBMGA008010-PA, BGIBMGA000937-PA, BGIBMGA000119-PA
GO:0009063	cellular amino acid catabolic process	P	0.719627	0.00202274	3	8	195	7937	BGIBMGA012075-PA, BGIBMGA010218-PA, BGIBMGA010236-PA	BGIBMGA003655-PA, BGIBMGA013235-PA, BGIBMGA007324-PA, BGIBMGA003866-PA, BGIBMGA004906-PA, BGIBMGA003865-PA, BGIBMGA014323-PA, BGIBMGA000391-PA
GO:0033013	tetrapyrrole metabolic process	P	0.719627	0.00264897	3	9	195	7936	BGIBMGA002540-PA, BGIBMGA007949-PA, BGIBMGA001309-PA	BGIBMGA011268-PA, BGIBMGA013998-PA, BGIBMGA002929-PA, BGIBMGA001648-PA, BGIBMGA003783-PA, BGIBMGA000197-PA, BGIBMGA008010-PA, BGIBMGA000937-PA, BGIBMGA000119-PA
GO:0006546	glycine catabolic process	P	0.719627	0.00341764	2	2	196	7943	BGIBMGA012075-PA, BGIBMGA010236-PA	BGIBMGA003865-PA, BGIBMGA000391-PA
GO:0009071	serine family amino acid catabolic process	P	0.719627	0.00341764	2	2	196	7943	BGIBMGA012075-PA, BGIBMGA010236-PA	BGIBMGA003865-PA, BGIBMGA000391-PA
GO:0006464	cellular protein modification process	P	0.719627	0.00454723	20	416	178	7529	BGIBMGA004699-PA, BGIBMGA009310-PA, BGIBMGA000919-PA, BGIBMGA005370-PA, BGIBMGA003385-PA, BGIBMGA006807-PA, BGIBMGA000853-PA, BGIBMGA003483-PA, BGIBMGA008870-PA, BGIBMGA007967-PA, BGIBMGA009883-PA, BGIBMGA003152-PA, BGIBMGA007949-PA, BGIBMGA004959-PA, BGIBMGA004701-PA, BGIBMGA006552-PA, BGIBMGA005641-PA, BGIBMGA012856-PA, BGIBMGA000420-PA, BGIBMGA000770-PA	BGIBMGA006810-PA, BGIBMGA004136-PA, BGIBMGA000152-PA, BGIBMGA002494-PA, BGIBMGA002597-PA, BGIBMGA000198-PA, BGIBMGA001122-PA, BGIBMGA006799-PA, BGIBMGA007849-PA, BGIBMGA003647-PA, BGIBMGA005003-PA, BGIBMGA000599-PA, BGIBMGA004537-PA, BGIBMGA012318-PA, BGIBMGA004514-PA, BGIBMGA010092-PA, BGIBMGA013484-PA, BGIBMGA002069-PA, BGIBMGA002814-PA, BGIBMGA010927-PA, BGIBMGA004790-PA, BGIBMGA006169-PA, BGI…
GO:0036211	protein modification process	P	0.719627	0.00454723	20	416	178	7529	BGIBMGA004699-PA, BGIBMGA009310-PA, BGIBMGA000919-PA, BGIBMGA005370-PA, BGIBMGA003385-PA, BGIBMGA006807-PA, BGIBMGA000853-PA, BGIBMGA003483-PA, BGIBMGA008870-PA, BGIBMGA007967-PA, BGIBMGA009883-PA, BGIBMGA003152-PA, BGIBMGA007949-PA, BGIBMGA004959-PA, BGIBMGA004701-PA, BGIBMGA006552-PA, BGIBMGA005641-PA, BGIBMGA012856-PA, BGIBMGA000420-PA, BGIBMGA000770-PA	BGIBMGA006810-PA, BGIBMGA004136-PA, BGIBMGA000152-PA, BGIBMGA002494-PA, BGIBMGA002597-PA, BGIBMGA000198-PA, BGIBMGA001122-PA, BGIBMGA006799-PA, BGIBMGA007849-PA, BGIBMGA003647-PA, BGIBMGA005003-PA, BGIBMGA000599-PA, BGIBMGA004537-PA, BGIBMGA012318-PA, BGIBMGA004514-PA, BGIBMGA010092-PA, BGIBMGA013484-PA, BGIBMGA002069-PA, BGIBMGA002814-PA, BGIBMGA010927-PA, BGIBMGA004790-PA, BGIBMGA006169-PA, BGI…
GO:0006260	DNA replication	P	0.719627	0.00647052	5	44	193	7901	BGIBMGA003396-PA, BGIBMGA007331-PA, BGIBMGA009708-PA, BGIBMGA002870-PA, BGIBMGA013084-PA	BGIBMGA007555-PA, BGIBMGA005158-PA, BGIBMGA004270-PA, BGIBMGA000828-PA, BGIBMGA003351-PA, BGIBMGA012496-PA, BGIBMGA005991-PA, BGIBMGA006195-PA, BGIBMGA013590-PA, BGIBMGA006680-PA, BGIBMGA012404-PA, BGIBMGA013917-PA, BGIBMGA013506-PA, BGIBMGA004826-PA, BGIBMGA005488-PA, BGIBMGA009495-PA, BGIBMGA005689-PA, BGIBMGA005448-PA, BGIBMGA002763-PA, BGIBMGA000660-PA, BGIBMGA005107-PA, BGIBMGA003010-PA, BGI…
GO:0006779	porphyrin-containing compound biosynthetic process	P	0.719627	0.00827335	2	4	196	7941	BGIBMGA002540-PA, BGIBMGA001309-PA	BGIBMGA011268-PA, BGIBMGA002929-PA, BGIBMGA001648-PA, BGIBMGA000937-PA
GO:0006544	glycine metabolic process	P	0.719627	0.00827335	2	4	196	7941	BGIBMGA012075-PA, BGIBMGA010236-PA	BGIBMGA007079-PA, BGIBMGA003865-PA, BGIBMGA013340-PA, BGIBMGA000391-PA
GO:0006259	DNA metabolic process	P	0.719627	0.00992661	9	139	189	7806	BGIBMGA013799-PA, BGIBMGA003396-PA, BGIBMGA007331-PA, BGIBMGA009708-PA, BGIBMGA006530-PA, BGIBMGA005666-PA, BGIBMGA002870-PA, BGIBMGA013084-PA, BGIBMGA012103-PA	BGIBMGA005158-PA, BGIBMGA006237-PA, BGIBMGA011386-PA, BGIBMGA006195-PA, BGIBMGA008315-PA, BGIBMGA005041-PA, BGIBMGA008338-PA, BGIBMGA011042-PA, BGIBMGA010261-PA, BGIBMGA013980-PA, BGIBMGA012404-PA, BGIBMGA013506-PA, BGIBMGA004826-PA, BGIBMGA014528-PA, BGIBMGA005488-PA, BGIBMGA011812-PA, BGIBMGA013997-PA, BGIBMGA010089-PA, BGIBMGA002763-PA, BGIBMGA011039-PA, BGIBMGA002422-PA, BGIBMGA002210-PA, BGI…
GO:0030915	Smc5-Smc6 complex	C	0.719627	0.00341764	2	2	196	7943	BGIBMGA013799-PA, BGIBMGA006530-PA	BGIBMGA013501-PA, BGIBMGA003823-PA

## Sheet: Cluster 3
GO-ID	Term	Category	FDR	P-Value	#Test	#Ref	#notAnnotTest	#notAnnotRef	TestSeqs	RefSeqs
GO:0015631	tubulin binding	F	0.252486	0.000411628	8	36	333	7766	BGIBMGA003620-PA, BGIBMGA006545-PA, BGIBMGA005643-PA, BGIBMGA001886-PA, BGIBMGA010931-PA, BGIBMGA011193-PA, BGIBMGA008467-PA, BGIBMGA008726-PA	BGIBMGA007234-PA, BGIBMGA007209-PA, BGIBMGA005777-PA, BGIBMGA007205-PA, BGIBMGA009312-PA, BGIBMGA005916-PA, BGIBMGA003072-PA, BGIBMGA003594-PA, BGIBMGA011289-PA, BGIBMGA003619-PA, BGIBMGA013089-PA, BGIBMGA004990-PA, BGIBMGA004038-PA, BGIBMGA010437-PA, BGIBMGA005102-PA, BGIBMGA013410-PA, BGIBMGA003825-PA, BGIBMGA010383-PA, BGIBMGA006809-PA, BGIBMGA007208-PA, BGIBMGA004997-PA, BGIBMGA006511-PA, BGI…
GO:0035091	phosphatidylinositol binding	F	0.298076	0.000723388	6	21	335	7781	BGIBMGA001655-PA, BGIBMGA000817-PA, BGIBMGA004010-PA, BGIBMGA002402-PA, BGIBMGA008614-PA, BGIBMGA005041-PA	BGIBMGA010067-PA, BGIBMGA007148-PA, BGIBMGA003490-PA, BGIBMGA010066-PA, BGIBMGA000890-PA, BGIBMGA001159-PA, BGIBMGA000846-PA, BGIBMGA006906-PA, BGIBMGA003644-PA, BGIBMGA001268-PA, BGIBMGA001269-PA, BGIBMGA012128-PA, BGIBMGA002990-PA, BGIBMGA001376-PA, BGIBMGA006877-PA, BGIBMGA012078-PA, BGIBMGA001032-PA, BGIBMGA011317-PA, BGIBMGA005553-PA, BGIBMGA001967-PA, BGIBMGA011186-PA
GO:0036459	thiol-dependent ubiquitinyl hydrolase activity	F	0.298076	0.000888673	6	22	335	7780	BGIBMGA007507-PA, BGIBMGA011631-PA, BGIBMGA002760-PA, BGIBMGA002507-PA, BGIBMGA002640-PA, BGIBMGA001054-PA	BGIBMGA007315-PA, BGIBMGA008661-PA, BGIBMGA011805-PA, BGIBMGA000731-PA, BGIBMGA007317-PA, BGIBMGA006669-PA, BGIBMGA013218-PA, BGIBMGA011368-PA, BGIBMGA005342-PA, BGIBMGA007073-PA, BGIBMGA012292-PA, BGIBMGA010489-PA, BGIBMGA007386-PA, BGIBMGA004500-PA, BGIBMGA002759-PA, BGIBMGA007676-PA, BGIBMGA006979-PA, BGIBMGA007219-PA, BGIBMGA001484-PA, BGIBMGA007220-PA, BGIBMGA009941-PA, BGIBMGA009920-PA
GO:0101005	ubiquitinyl hydrolase activity	F	0.298076	0.000888673	6	22	335	7780	BGIBMGA007507-PA, BGIBMGA011631-PA, BGIBMGA002760-PA, BGIBMGA002507-PA, BGIBMGA002640-PA, BGIBMGA001054-PA	BGIBMGA007315-PA, BGIBMGA008661-PA, BGIBMGA011805-PA, BGIBMGA000731-PA, BGIBMGA007317-PA, BGIBMGA006669-PA, BGIBMGA013218-PA, BGIBMGA011368-PA, BGIBMGA005342-PA, BGIBMGA007073-PA, BGIBMGA012292-PA, BGIBMGA010489-PA, BGIBMGA007386-PA, BGIBMGA004500-PA, BGIBMGA002759-PA, BGIBMGA007676-PA, BGIBMGA006979-PA, BGIBMGA007219-PA, BGIBMGA001484-PA, BGIBMGA007220-PA, BGIBMGA009941-PA, BGIBMGA009920-PA
GO:0019783	ubiquitin-like protein-specific protease activity	F	0.310955	0.00108158	6	23	335	7779	BGIBMGA007507-PA, BGIBMGA011631-PA, BGIBMGA002760-PA, BGIBMGA002507-PA, BGIBMGA002640-PA, BGIBMGA001054-PA	BGIBMGA007315-PA, BGIBMGA008661-PA, BGIBMGA011805-PA, BGIBMGA001960-PA, BGIBMGA000731-PA, BGIBMGA007317-PA, BGIBMGA006669-PA, BGIBMGA013218-PA, BGIBMGA011368-PA, BGIBMGA005342-PA, BGIBMGA007073-PA, BGIBMGA012292-PA, BGIBMGA010489-PA, BGIBMGA007386-PA, BGIBMGA004500-PA, BGIBMGA002759-PA, BGIBMGA007676-PA, BGIBMGA006979-PA, BGIBMGA007219-PA, BGIBMGA001484-PA, BGIBMGA007220-PA, BGIBMGA009941-PA, BGI…
GO:0008092	cytoskeletal protein binding	F	0.317585	0.00118355	12	91	329	7711	BGIBMGA003620-PA, BGIBMGA003120-PA, BGIBMGA006545-PA, BGIBMGA005643-PA, BGIBMGA001886-PA, BGIBMGA003588-PA, BGIBMGA010931-PA, BGIBMGA011193-PA, BGIBMGA012110-PA, BGIBMGA003454-PA, BGIBMGA008467-PA, BGIBMGA008726-PA	BGIBMGA005777-PA, BGIBMGA004409-PA, BGIBMGA002981-PA, BGIBMGA013374-PA, BGIBMGA006218-PA, BGIBMGA003515-PA, BGIBMGA003072-PA, BGIBMGA003619-PA, BGIBMGA009881-PA, BGIBMGA011372-PA, BGIBMGA013089-PA, BGIBMGA001755-PA, BGIBMGA005102-PA, BGIBMGA001372-PA, BGIBMGA011334-PA, BGIBMGA003431-PA, BGIBMGA010383-PA, BGIBMGA014103-PA, BGIBMGA013416-PA, BGIBMGA006809-PA, BGIBMGA006511-PA, BGIBMGA013375-PA, BGI…
GO:0005543	phospholipid binding	F	0.447519	0.00218995	6	27	335	7775	BGIBMGA001655-PA, BGIBMGA000817-PA, BGIBMGA004010-PA, BGIBMGA002402-PA, BGIBMGA008614-PA, BGIBMGA005041-PA	BGIBMGA007148-PA, BGIBMGA012171-PA, BGIBMGA010066-PA, BGIBMGA002773-PA, BGIBMGA000890-PA, BGIBMGA005521-PA, BGIBMGA001159-PA, BGIBMGA000846-PA, BGIBMGA006906-PA, BGIBMGA001269-PA, BGIBMGA002990-PA, BGIBMGA001376-PA, BGIBMGA006877-PA, BGIBMGA009900-PA, BGIBMGA001032-PA, BGIBMGA011317-PA, BGIBMGA005553-PA, BGIBMGA001967-PA, BGIBMGA010067-PA, BGIBMGA003490-PA, BGIBMGA002491-PA, BGIBMGA010130-PA, BGI…
GO:0005524	ATP binding	F	0.511731	0.00318943	40	574	301	7228	BGIBMGA000991-PA, BGIBMGA010259-PA, BGIBMGA008122-PA, BGIBMGA011659-PA, BGIBMGA010555-PA, BGIBMGA004547-PA, BGIBMGA011250-PA, BGIBMGA010931-PA, BGIBMGA004612-PA, BGIBMGA011193-PA, BGIBMGA005561-PA, BGIBMGA010261-PA, BGIBMGA008726-PA, BGIBMGA003620-PA, BGIBMGA001550-PA, BGIBMGA000408-PA, BGIBMGA000364-PA, BGIBMGA006330-PA, BGIBMGA007935-PA, BGIBMGA012541-PA, BGIBMGA003454-PA, BGIBMGA001577-PA, BGI…	BGIBMGA007448-PA, BGIBMGA006810-PA, BGIBMGA004950-PA, BGIBMGA001042-PA, BGIBMGA000152-PA, BGIBMGA002494-PA, BGIBMGA006237-PA, BGIBMGA002597-PA, BGIBMGA000198-PA, BGIBMGA004595-PA, BGIBMGA011508-PA, BGIBMGA006799-PA, BGIBMGA003647-PA, BGIBMGA001546-PA, BGIBMGA003429-PA, BGIBMGA009503-PA, BGIBMGA007127-PA, BGIBMGA000599-PA, BGIBMGA014443-PA, BGIBMGA000851-PA, BGIBMGA012182-PA, BGIBMGA002654-PA, BGI…
GO:0032559	adenyl ribonucleotide binding	F	0.511731	0.00328239	40	575	301	7227	BGIBMGA000991-PA, BGIBMGA010259-PA, BGIBMGA008122-PA, BGIBMGA011659-PA, BGIBMGA010555-PA, BGIBMGA004547-PA, BGIBMGA011250-PA, BGIBMGA010931-PA, BGIBMGA004612-PA, BGIBMGA011193-PA, BGIBMGA005561-PA, BGIBMGA010261-PA, BGIBMGA008726-PA, BGIBMGA003620-PA, BGIBMGA001550-PA, BGIBMGA000408-PA, BGIBMGA000364-PA, BGIBMGA006330-PA, BGIBMGA007935-PA, BGIBMGA012541-PA, BGIBMGA003454-PA, BGIBMGA001577-PA, BGI…	BGIBMGA007448-PA, BGIBMGA006810-PA, BGIBMGA004950-PA, BGIBMGA001042-PA, BGIBMGA000152-PA, BGIBMGA002494-PA, BGIBMGA006237-PA, BGIBMGA002597-PA, BGIBMGA000198-PA, BGIBMGA004595-PA, BGIBMGA011508-PA, BGIBMGA006799-PA, BGIBMGA003647-PA, BGIBMGA001546-PA, BGIBMGA003429-PA, BGIBMGA009503-PA, BGIBMGA007127-PA, BGIBMGA000599-PA, BGIBMGA014443-PA, BGIBMGA000851-PA, BGIBMGA012182-PA, BGIBMGA002654-PA, BGI…
GO:0030554	adenyl nucleotide binding	F	0.511731	0.00337768	40	576	301	7226	BGIBMGA000991-PA, BGIBMGA010259-PA, BGIBMGA008122-PA, BGIBMGA011659-PA, BGIBMGA010555-PA, BGIBMGA004547-PA, BGIBMGA011250-PA, BGIBMGA010931-PA, BGIBMGA004612-PA, BGIBMGA011193-PA, BGIBMGA005561-PA, BGIBMGA010261-PA, BGIBMGA008726-PA, BGIBMGA003620-PA, BGIBMGA001550-PA, BGIBMGA000408-PA, BGIBMGA000364-PA, BGIBMGA006330-PA, BGIBMGA007935-PA, BGIBMGA012541-PA, BGIBMGA003454-PA, BGIBMGA001577-PA, BGI…	BGIBMGA007448-PA, BGIBMGA006810-PA, BGIBMGA004950-PA, BGIBMGA001042-PA, BGIBMGA000152-PA, BGIBMGA002494-PA, BGIBMGA006237-PA, BGIBMGA002597-PA, BGIBMGA000198-PA, BGIBMGA004595-PA, BGIBMGA011508-PA, BGIBMGA006799-PA, BGIBMGA003647-PA, BGIBMGA001546-PA, BGIBMGA003429-PA, BGIBMGA009503-PA, BGIBMGA007127-PA, BGIBMGA000599-PA, BGIBMGA014443-PA, BGIBMGA000851-PA, BGIBMGA012182-PA, BGIBMGA002654-PA, BGI…
GO:0008017	microtubule binding	F	0.511731	0.0034656	6	30	335	7772	BGIBMGA003620-PA, BGIBMGA006545-PA, BGIBMGA010931-PA, BGIBMGA011193-PA, BGIBMGA008467-PA, BGIBMGA008726-PA	BGIBMGA007234-PA, BGIBMGA007209-PA, BGIBMGA005777-PA, BGIBMGA009312-PA, BGIBMGA005916-PA, BGIBMGA003072-PA, BGIBMGA003594-PA, BGIBMGA011289-PA, BGIBMGA003619-PA, BGIBMGA013089-PA, BGIBMGA004990-PA, BGIBMGA004038-PA, BGIBMGA005102-PA, BGIBMGA013410-PA, BGIBMGA003825-PA, BGIBMGA010383-PA, BGIBMGA006809-PA, BGIBMGA007208-PA, BGIBMGA004997-PA, BGIBMGA006511-PA, BGIBMGA000862-PA, BGIBMGA004416-PA, BGI…
GO:0004672	protein kinase activity	F	0.511731	0.00354407	19	211	322	7591	BGIBMGA008122-PA, BGIBMGA011659-PA, BGIBMGA006914-PA, BGIBMGA012976-PA, BGIBMGA004547-PA, BGIBMGA008389-PA, BGIBMGA011250-PA, BGIBMGA000136-PA, BGIBMGA005561-PA, BGIBMGA004018-PA, BGIBMGA006677-PA, BGIBMGA001550-PA, BGIBMGA000408-PA, BGIBMGA007823-PA, BGIBMGA013134-PA, BGIBMGA006330-PA, BGIBMGA003454-PA, BGIBMGA013415-PA, BGIBMGA001577-PA	BGIBMGA006810-PA, BGIBMGA000152-PA, BGIBMGA002494-PA, BGIBMGA002597-PA, BGIBMGA000198-PA, BGIBMGA006799-PA, BGIBMGA003647-PA, BGIBMGA004222-PA, BGIBMGA005972-PA, BGIBMGA000599-PA, BGIBMGA011755-PA, BGIBMGA000983-PA, BGIBMGA003733-PA, BGIBMGA012318-PA, BGIBMGA001013-PA, BGIBMGA010092-PA, BGIBMGA002069-PA, BGIBMGA007036-PA, BGIBMGA004611-PA, BGIBMGA001163-PA, BGIBMGA010927-PA, BGIBMGA005491-PA, BGI…
GO:0005515	protein binding	F	0.564322	0.00532776	101	1821	240	5981	BGIBMGA014136-PA, BGIBMGA008504-PA, BGIBMGA000727-PA, BGIBMGA003120-PA, BGIBMGA012459-PA, BGIBMGA010931-PA, BGIBMGA013072-PA, BGIBMGA006621-PA, BGIBMGA006885-PA, BGIBMGA013034-PA, BGIBMGA012536-PA, BGIBMGA012129-PA, BGIBMGA001348-PA, BGIBMGA005087-PA, BGIBMGA011982-PA, BGIBMGA005883-PA, BGIBMGA007342-PA, BGIBMGA005736-PA, BGIBMGA008249-PA, BGIBMGA007812-PA, BGIBMGA012258-PA, BGIBMGA005306-PA, BGI…	BGIBMGA009824-PA, BGIBMGA006833-PA, BGIBMGA002230-PA, BGIBMGA003682-PA, BGIBMGA011508-PA, BGIBMGA011749-PA, BGIBMGA005748-PA, BGIBMGA006959-PA, BGIBMGA007929-PA, BGIBMGA007127-PA, BGIBMGA002757-PA, BGIBMGA012560-PA, BGIBMGA014065-PA, BGIBMGA011623-PA, BGIBMGA013530-PA, BGIBMGA012559-PA, BGIBMGA014581-PA, BGIBMGA010538-PA, BGIBMGA004778-PA, BGIBMGA002631-PA, BGIBMGA013484-PA, BGIBMGA010780-PA, BGI…
GO:0004620	phospholipase activity	F	0.680986	0.00701209	3	7	338	7795	BGIBMGA008283-PA, BGIBMGA007928-PA, BGIBMGA005190-PA	BGIBMGA009022-PA, BGIBMGA000846-PA, BGIBMGA014557-PA, BGIBMGA009604-PA, BGIBMGA014044-PA, BGIBMGA000600-PA, BGIBMGA005189-PA
GO:0008234	cysteine-type peptidase activity	F	0.697299	0.00842088	7	49	334	7753	BGIBMGA007507-PA, BGIBMGA011631-PA, BGIBMGA002760-PA, BGIBMGA002507-PA, BGIBMGA002640-PA, BGIBMGA001054-PA, BGIBMGA004622-PA	BGIBMGA008661-PA, BGIBMGA005131-PA, BGIBMGA006946-PA, BGIBMGA000374-PA, BGIBMGA004420-PA, BGIBMGA007315-PA, BGIBMGA011805-PA, BGIBMGA001960-PA, BGIBMGA013218-PA, BGIBMGA012292-PA, BGIBMGA010489-PA, BGIBMGA009229-PA, BGIBMGA001484-PA, BGIBMGA004421-PA, BGIBMGA013023-PA, BGIBMGA009941-PA, BGIBMGA009920-PA, BGIBMGA003787-PA, BGIBMGA014111-PA, BGIBMGA007039-PA, BGIBMGA009492-PA, BGIBMGA000731-PA, BGI…
GO:0006259	DNA metabolic process	P	0.12763	4.27115e-05	18	130	323	7672	BGIBMGA004270-PA, BGIBMGA005079-PA, BGIBMGA006195-PA, BGIBMGA005041-PA, BGIBMGA010261-PA, BGIBMGA004198-PA, BGIBMGA003318-PA, BGIBMGA006379-PA, BGIBMGA003151-PA, BGIBMGA011353-PA, BGIBMGA005382-PA, BGIBMGA004957-PA, BGIBMGA000946-PA, BGIBMGA002892-PA, BGIBMGA005448-PA, BGIBMGA003507-PA, BGIBMGA011461-PA, BGIBMGA003823-PA	BGIBMGA005158-PA, BGIBMGA006237-PA, BGIBMGA011386-PA, BGIBMGA008315-PA, BGIBMGA008338-PA, BGIBMGA011042-PA, BGIBMGA013980-PA, BGIBMGA012404-PA, BGIBMGA013506-PA, BGIBMGA004826-PA, BGIBMGA007331-PA, BGIBMGA014528-PA, BGIBMGA005488-PA, BGIBMGA011812-PA, BGIBMGA013997-PA, BGIBMGA010089-PA, BGIBMGA002763-PA, BGIBMGA011039-PA, BGIBMGA002422-PA, BGIBMGA002210-PA, BGIBMGA004227-PA, BGIBMGA010350-PA, BGI…
GO:0043412	macromolecule modification	P	0.12763	6.34187e-05	38	432	303	7370	BGIBMGA005324-PA, BGIBMGA007507-PA, BGIBMGA008122-PA, BGIBMGA011659-PA, BGIBMGA004547-PA, BGIBMGA009243-PA, BGIBMGA011250-PA, BGIBMGA012343-PA, BGIBMGA005561-PA, BGIBMGA007080-PA, BGIBMGA011162-PA, BGIBMGA003777-PA, BGIBMGA011902-PA, BGIBMGA001550-PA, BGIBMGA000408-PA, BGIBMGA002507-PA, BGIBMGA009233-PA, BGIBMGA006330-PA, BGIBMGA003454-PA, BGIBMGA010628-PA, BGIBMGA001577-PA, BGIBMGA006914-PA, BGI…	BGIBMGA006810-PA, BGIBMGA004136-PA, BGIBMGA000152-PA, BGIBMGA002494-PA, BGIBMGA002597-PA, BGIBMGA000198-PA, BGIBMGA001122-PA, BGIBMGA006799-PA, BGIBMGA007849-PA, BGIBMGA003647-PA, BGIBMGA005003-PA, BGIBMGA000599-PA, BGIBMGA004537-PA, BGIBMGA012318-PA, BGIBMGA004514-PA, BGIBMGA010092-PA, BGIBMGA000919-PA, BGIBMGA013484-PA, BGIBMGA006020-PA, BGIBMGA002069-PA, BGIBMGA002814-PA, BGIBMGA010927-PA, BGI…
GO:0006464	cellular protein modification process	P	0.252486	0.000311384	34	402	307	7400	BGIBMGA007507-PA, BGIBMGA008122-PA, BGIBMGA011659-PA, BGIBMGA004547-PA, BGIBMGA009243-PA, BGIBMGA011250-PA, BGIBMGA012343-PA, BGIBMGA005561-PA, BGIBMGA011162-PA, BGIBMGA003777-PA, BGIBMGA011902-PA, BGIBMGA001550-PA, BGIBMGA000408-PA, BGIBMGA002507-PA, BGIBMGA009233-PA, BGIBMGA006330-PA, BGIBMGA003454-PA, BGIBMGA010628-PA, BGIBMGA001577-PA, BGIBMGA006914-PA, BGIBMGA012976-PA, BGIBMGA008389-PA, BGI…	BGIBMGA006810-PA, BGIBMGA004136-PA, BGIBMGA000152-PA, BGIBMGA002494-PA, BGIBMGA002597-PA, BGIBMGA000198-PA, BGIBMGA001122-PA, BGIBMGA006799-PA, BGIBMGA007849-PA, BGIBMGA003647-PA, BGIBMGA005003-PA, BGIBMGA000599-PA, BGIBMGA004537-PA, BGIBMGA012318-PA, BGIBMGA004514-PA, BGIBMGA010092-PA, BGIBMGA000919-PA, BGIBMGA013484-PA, BGIBMGA002069-PA, BGIBMGA002814-PA, BGIBMGA010927-PA, BGIBMGA004790-PA, BGI…
GO:0036211	protein modification process	P	0.252486	0.000311384	34	402	307	7400	BGIBMGA007507-PA, BGIBMGA008122-PA, BGIBMGA011659-PA, BGIBMGA004547-PA, BGIBMGA009243-PA, BGIBMGA011250-PA, BGIBMGA012343-PA, BGIBMGA005561-PA, BGIBMGA011162-PA, BGIBMGA003777-PA, BGIBMGA011902-PA, BGIBMGA001550-PA, BGIBMGA000408-PA, BGIBMGA002507-PA, BGIBMGA009233-PA, BGIBMGA006330-PA, BGIBMGA003454-PA, BGIBMGA010628-PA, BGIBMGA001577-PA, BGIBMGA006914-PA, BGIBMGA012976-PA, BGIBMGA008389-PA, BGI…	BGIBMGA006810-PA, BGIBMGA004136-PA, BGIBMGA000152-PA, BGIBMGA002494-PA, BGIBMGA002597-PA, BGIBMGA000198-PA, BGIBMGA001122-PA, BGIBMGA006799-PA, BGIBMGA007849-PA, BGIBMGA003647-PA, BGIBMGA005003-PA, BGIBMGA000599-PA, BGIBMGA004537-PA, BGIBMGA012318-PA, BGIBMGA004514-PA, BGIBMGA010092-PA, BGIBMGA000919-PA, BGIBMGA013484-PA, BGIBMGA002069-PA, BGIBMGA002814-PA, BGIBMGA010927-PA, BGIBMGA004790-PA, BGI…
GO:0051301	cell division	P	0.252486	0.000322073	4	5	337	7797	BGIBMGA006195-PA, BGIBMGA011193-PA, BGIBMGA005041-PA, BGIBMGA008467-PA	BGIBMGA007581-PA, BGIBMGA002350-PA, BGIBMGA009836-PA, BGIBMGA012966-PA, BGIBMGA005071-PA
GO:0006468	protein phosphorylation	P	0.252486	0.000439106	21	203	320	7599	BGIBMGA008122-PA, BGIBMGA011659-PA, BGIBMGA006914-PA, BGIBMGA012976-PA, BGIBMGA004547-PA, BGIBMGA008389-PA, BGIBMGA011250-PA, BGIBMGA000136-PA, BGIBMGA005561-PA, BGIBMGA003777-PA, BGIBMGA004018-PA, BGIBMGA006677-PA, BGIBMGA001550-PA, BGIBMGA000408-PA, BGIBMGA007823-PA, BGIBMGA013134-PA, BGIBMGA006330-PA, BGIBMGA003430-PA, BGIBMGA003454-PA, BGIBMGA013415-PA, BGIBMGA001577-PA	BGIBMGA006810-PA, BGIBMGA000152-PA, BGIBMGA002494-PA, BGIBMGA002597-PA, BGIBMGA000198-PA, BGIBMGA006799-PA, BGIBMGA003647-PA, BGIBMGA004222-PA, BGIBMGA005972-PA, BGIBMGA000599-PA, BGIBMGA011755-PA, BGIBMGA000983-PA, BGIBMGA003733-PA, BGIBMGA012318-PA, BGIBMGA001013-PA, BGIBMGA010092-PA, BGIBMGA002069-PA, BGIBMGA004611-PA, BGIBMGA001163-PA, BGIBMGA010927-PA, BGIBMGA005491-PA, BGIBMGA013478-PA, BGI…
GO:0006974	cellular response to DNA damage stimulus	P	0.310955	0.00104998	11	77	330	7725	BGIBMGA004198-PA, BGIBMGA003318-PA, BGIBMGA011353-PA, BGIBMGA005079-PA, BGIBMGA011631-PA, BGIBMGA000946-PA, BGIBMGA002892-PA, BGIBMGA005448-PA, BGIBMGA005041-PA, BGIBMGA010261-PA, BGIBMGA003823-PA	BGIBMGA006237-PA, BGIBMGA011797-PA, BGIBMGA001084-PA, BGIBMGA010194-PA, BGIBMGA009805-PA, BGIBMGA008315-PA, BGIBMGA011042-PA, BGIBMGA013980-PA, BGIBMGA012404-PA, BGIBMGA013917-PA, BGIBMGA004826-PA, BGIBMGA007132-PA, BGIBMGA005125-PA, BGIBMGA013997-PA, BGIBMGA010089-PA, BGIBMGA011039-PA, BGIBMGA012145-PA, BGIBMGA002422-PA, BGIBMGA004227-PA, BGIBMGA010350-PA, BGIBMGA008616-PA, BGIBMGA003557-PA, BGI…
GO:0044260	cellular macromolecule metabolic process	P	0.414033	0.00166629	79	1303	262	6499	BGIBMGA005324-PA, BGIBMGA008909-PA, BGIBMGA004270-PA, BGIBMGA008122-PA, BGIBMGA011659-PA, BGIBMGA004547-PA, BGIBMGA009243-PA, BGIBMGA001739-PA, BGIBMGA011250-PA, BGIBMGA006195-PA, BGIBMGA012459-PA, BGIBMGA012343-PA, BGIBMGA005561-PA, BGIBMGA005041-PA, BGIBMGA010261-PA, BGIBMGA007534-PA, BGIBMGA011353-PA, BGIBMGA007222-PA, BGIBMGA011902-PA, BGIBMGA006961-PA, BGIBMGA002507-PA, BGIBMGA009233-PA, BGI…	BGIBMGA001581-PA, BGIBMGA004136-PA, BGIBMGA002551-PA, BGIBMGA006237-PA, BGIBMGA002597-PA, BGIBMGA003521-PA, BGIBMGA000450-PA, BGIBMGA006799-PA, BGIBMGA007849-PA, BGIBMGA003647-PA, BGIBMGA008338-PA, BGIBMGA006478-PA, BGIBMGA003166-PA, BGIBMGA004091-PA, BGIBMGA007082-PA, BGIBMGA011348-PA, BGIBMGA000851-PA, BGIBMGA004537-PA, BGIBMGA001500-PA, BGIBMGA006638-PA, BGIBMGA012318-PA, BGIBMGA004732-PA, BGI…
GO:0016310	phosphorylation	P	0.447519	0.00218627	22	249	319	7553	BGIBMGA008122-PA, BGIBMGA011659-PA, BGIBMGA013244-PA, BGIBMGA006914-PA, BGIBMGA012976-PA, BGIBMGA004547-PA, BGIBMGA008389-PA, BGIBMGA011250-PA, BGIBMGA000136-PA, BGIBMGA005561-PA, BGIBMGA003777-PA, BGIBMGA004018-PA, BGIBMGA006677-PA, BGIBMGA001550-PA, BGIBMGA000408-PA, BGIBMGA007823-PA, BGIBMGA013134-PA, BGIBMGA006330-PA, BGIBMGA003430-PA, BGIBMGA003454-PA, BGIBMGA013415-PA, BGIBMGA001577-PA	BGIBMGA006810-PA, BGIBMGA008957-PA, BGIBMGA000152-PA, BGIBMGA002494-PA, BGIBMGA002683-PA, BGIBMGA002597-PA, BGIBMGA000198-PA, BGIBMGA004595-PA, BGIBMGA012828-PA, BGIBMGA006799-PA, BGIBMGA003647-PA, BGIBMGA004222-PA, BGIBMGA005972-PA, BGIBMGA000599-PA, BGIBMGA011755-PA, BGIBMGA000983-PA, BGIBMGA012857-PA, BGIBMGA003733-PA, BGIBMGA012318-PA, BGIBMGA001013-PA, BGIBMGA003544-PA, BGIBMGA010092-PA, BGI…
GO:0000910	cytokinesis	P	0.447519	0.00224657	3	4	338	7798	BGIBMGA011193-PA, BGIBMGA005041-PA, BGIBMGA008467-PA	BGIBMGA007581-PA, BGIBMGA002350-PA, BGIBMGA009836-PA, BGIBMGA005071-PA
GO:0033554	cellular response to stress	P	0.447519	0.00233488	11	86	330	7716	BGIBMGA004198-PA, BGIBMGA003318-PA, BGIBMGA011353-PA, BGIBMGA005079-PA, BGIBMGA011631-PA, BGIBMGA000946-PA, BGIBMGA002892-PA, BGIBMGA005448-PA, BGIBMGA005041-PA, BGIBMGA010261-PA, BGIBMGA003823-PA	BGIBMGA008443-PA, BGIBMGA006237-PA, BGIBMGA011797-PA, BGIBMGA003630-PA, BGIBMGA001084-PA, BGIBMGA010194-PA, BGIBMGA009805-PA, BGIBMGA008315-PA, BGIBMGA011042-PA, BGIBMGA013980-PA, BGIBMGA012404-PA, BGIBMGA004940-PA, BGIBMGA013917-PA, BGIBMGA004826-PA, BGIBMGA007132-PA, BGIBMGA005125-PA, BGIBMGA013997-PA, BGIBMGA010089-PA, BGIBMGA011039-PA, BGIBMGA012145-PA, BGIBMGA002422-PA, BGIBMGA002313-PA, BGI…
GO:0006281	DNA repair	P	0.465286	0.00254318	10	74	331	7728	BGIBMGA004198-PA, BGIBMGA003318-PA, BGIBMGA011353-PA, BGIBMGA005079-PA, BGIBMGA000946-PA, BGIBMGA002892-PA, BGIBMGA005448-PA, BGIBMGA005041-PA, BGIBMGA010261-PA, BGIBMGA003823-PA	BGIBMGA006237-PA, BGIBMGA011797-PA, BGIBMGA001084-PA, BGIBMGA010194-PA, BGIBMGA009805-PA, BGIBMGA008315-PA, BGIBMGA011042-PA, BGIBMGA013980-PA, BGIBMGA012404-PA, BGIBMGA004826-PA, BGIBMGA007132-PA, BGIBMGA005125-PA, BGIBMGA013997-PA, BGIBMGA010089-PA, BGIBMGA011039-PA, BGIBMGA012145-PA, BGIBMGA002422-PA, BGIBMGA004227-PA, BGIBMGA010350-PA, BGIBMGA008616-PA, BGIBMGA003557-PA, BGIBMGA012103-PA, BGI…
GO:0006950	response to stress	P	0.511731	0.00355987	14	134	327	7668	BGIBMGA005079-PA, BGIBMGA005478-PA, BGIBMGA004612-PA, BGIBMGA005041-PA, BGIBMGA010261-PA, BGIBMGA004198-PA, BGIBMGA003318-PA, BGIBMGA011353-PA, BGIBMGA011631-PA, BGIBMGA000946-PA, BGIBMGA002892-PA, BGIBMGA005448-PA, BGIBMGA012541-PA, BGIBMGA003823-PA	BGIBMGA011495-PA, BGIBMGA012740-PA, BGIBMGA006237-PA, BGIBMGA003630-PA, BGIBMGA008315-PA, BGIBMGA011042-PA, BGIBMGA003704-PA, BGIBMGA013980-PA, BGIBMGA012404-PA, BGIBMGA004826-PA, BGIBMGA000553-PA, BGIBMGA013997-PA, BGIBMGA010089-PA, BGIBMGA007042-PA, BGIBMGA011039-PA, BGIBMGA002422-PA, BGIBMGA002313-PA, BGIBMGA004227-PA, BGIBMGA010350-PA, BGIBMGA008616-PA, BGIBMGA012739-PA, BGIBMGA012103-PA, BGI…
GO:0016579	protein deubiquitination	P	0.519598	0.00397647	5	21	336	7781	BGIBMGA007507-PA, BGIBMGA011631-PA, BGIBMGA002760-PA, BGIBMGA002507-PA, BGIBMGA001054-PA	BGIBMGA007315-PA, BGIBMGA008661-PA, BGIBMGA011805-PA, BGIBMGA000731-PA, BGIBMGA007317-PA, BGIBMGA006669-PA, BGIBMGA013218-PA, BGIBMGA011368-PA, BGIBMGA007073-PA, BGIBMGA012292-PA, BGIBMGA010489-PA, BGIBMGA007386-PA, BGIBMGA004500-PA, BGIBMGA002759-PA, BGIBMGA007676-PA, BGIBMGA006979-PA, BGIBMGA007219-PA, BGIBMGA001484-PA, BGIBMGA007220-PA, BGIBMGA009941-PA, BGIBMGA009920-PA
GO:0006260	DNA replication	P	0.519598	0.00400187	7	42	334	7760	BGIBMGA004270-PA, BGIBMGA003318-PA, BGIBMGA006379-PA, BGIBMGA005448-PA, BGIBMGA006195-PA, BGIBMGA003507-PA, BGIBMGA011461-PA	BGIBMGA007555-PA, BGIBMGA005158-PA, BGIBMGA000828-PA, BGIBMGA003351-PA, BGIBMGA012496-PA, BGIBMGA005991-PA, BGIBMGA013590-PA, BGIBMGA006680-PA, BGIBMGA012404-PA, BGIBMGA013917-PA, BGIBMGA013506-PA, BGIBMGA004826-PA, BGIBMGA007331-PA, BGIBMGA005488-PA, BGIBMGA009495-PA, BGIBMGA005689-PA, BGIBMGA002870-PA, BGIBMGA002763-PA, BGIBMGA000660-PA, BGIBMGA005107-PA, BGIBMGA003010-PA, BGIBMGA013352-PA, BGI…
GO:0043170	macromolecule metabolic process	P	0.554851	0.00501151	96	1712	245	6090	BGIBMGA005324-PA, BGIBMGA008909-PA, BGIBMGA004270-PA, BGIBMGA008122-PA, BGIBMGA000727-PA, BGIBMGA011659-PA, BGIBMGA002526-PA, BGIBMGA004547-PA, BGIBMGA009243-PA, BGIBMGA001739-PA, BGIBMGA011250-PA, BGIBMGA006195-PA, BGIBMGA012459-PA, BGIBMGA012343-PA, BGIBMGA005561-PA, BGIBMGA005041-PA, BGIBMGA009526-PA, BGIBMGA006885-PA, BGIBMGA010261-PA, BGIBMGA012773-PA, BGIBMGA007534-PA, BGIBMGA006871-PA, BGI…	BGIBMGA004136-PA, BGIBMGA009549-PA, BGIBMGA002597-PA, BGIBMGA000450-PA, BGIBMGA009308-PA, BGIBMGA006799-PA, BGIBMGA008338-PA, BGIBMGA003166-PA, BGIBMGA004091-PA, BGIBMGA007082-PA, BGIBMGA011348-PA, BGIBMGA000851-PA, BGIBMGA004537-PA, BGIBMGA012318-PA, BGIBMGA009550-PA, BGIBMGA003567-PA, BGIBMGA010092-PA, BGIBMGA013484-PA, BGIBMGA002069-PA, BGIBMGA010023-PA, BGIBMGA007516-PA, BGIBMGA005634-PA, BGI…
GO:0072384	organelle transport along microtubule	P	0.554851	0.00510049	2	1	339	7801	BGIBMGA003620-PA, BGIBMGA011193-PA	BGIBMGA003619-PA
GO:0072383	plus-end-directed vesicle transport along microtubule	P	0.554851	0.00510049	2	1	339	7801	BGIBMGA003620-PA, BGIBMGA011193-PA	BGIBMGA003619-PA
GO:0072386	plus-end-directed organelle transport along microtubule	P	0.554851	0.00510049	2	1	339	7801	BGIBMGA003620-PA, BGIBMGA011193-PA	BGIBMGA003619-PA
GO:0047496	vesicle transport along microtubule	P	0.554851	0.00510049	2	1	339	7801	BGIBMGA003620-PA, BGIBMGA011193-PA	BGIBMGA003619-PA
GO:0099518	vesicle cytoskeletal trafficking	P	0.554851	0.00510049	2	1	339	7801	BGIBMGA003620-PA, BGIBMGA011193-PA	BGIBMGA003619-PA
GO:0070646	protein modification by small protein removal	P	0.57256	0.00554779	5	23	336	7779	BGIBMGA007507-PA, BGIBMGA011631-PA, BGIBMGA002760-PA, BGIBMGA002507-PA, BGIBMGA001054-PA	BGIBMGA011770-PA, BGIBMGA007315-PA, BGIBMGA008661-PA, BGIBMGA011805-PA, BGIBMGA000731-PA, BGIBMGA007317-PA, BGIBMGA006669-PA, BGIBMGA013218-PA, BGIBMGA011368-PA, BGIBMGA003205-PA, BGIBMGA007073-PA, BGIBMGA012292-PA, BGIBMGA010489-PA, BGIBMGA007386-PA, BGIBMGA004500-PA, BGIBMGA002759-PA, BGIBMGA007676-PA, BGIBMGA006979-PA, BGIBMGA007219-PA, BGIBMGA001484-PA, BGIBMGA007220-PA, BGIBMGA009941-PA, BGI…
GO:0051640	organelle localization	P	0.680986	0.00701209	3	7	338	7795	BGIBMGA005468-PA, BGIBMGA003620-PA, BGIBMGA011193-PA	BGIBMGA003619-PA, BGIBMGA004578-PA, BGIBMGA004579-PA, BGIBMGA000862-PA, BGIBMGA007605-PA, BGIBMGA007606-PA, BGIBMGA007297-PA
GO:0006796	phosphate-containing compound metabolic process	P	0.697299	0.00798449	30	422	311	7380	BGIBMGA008122-PA, BGIBMGA011659-PA, BGIBMGA013244-PA, BGIBMGA004547-PA, BGIBMGA011250-PA, BGIBMGA012343-PA, BGIBMGA005561-PA, BGIBMGA011162-PA, BGIBMGA003777-PA, BGIBMGA011902-PA, BGIBMGA001550-PA, BGIBMGA012855-PA, BGIBMGA000408-PA, BGIBMGA009233-PA, BGIBMGA006330-PA, BGIBMGA007935-PA, BGIBMGA003454-PA, BGIBMGA001577-PA, BGIBMGA009955-PA, BGIBMGA006914-PA, BGIBMGA012976-PA, BGIBMGA008389-PA, BGI…	BGIBMGA007448-PA, BGIBMGA006810-PA, BGIBMGA008957-PA, BGIBMGA000152-PA, BGIBMGA002494-PA, BGIBMGA001386-PA, BGIBMGA002597-PA, BGIBMGA000198-PA, BGIBMGA004595-PA, BGIBMGA006799-PA, BGIBMGA003647-PA, BGIBMGA004858-PA, BGIBMGA012560-PA, BGIBMGA000599-PA, BGIBMGA011887-PA, BGIBMGA004537-PA, BGIBMGA012857-PA, BGIBMGA012318-PA, BGIBMGA004514-PA, BGIBMGA003544-PA, BGIBMGA010092-PA, BGIBMGA002665-PA, BGI…
GO:0019941	modification-dependent protein catabolic process	P	0.697299	0.00842088	7	49	334	7753	BGIBMGA007507-PA, BGIBMGA007800-PA, BGIBMGA011631-PA, BGIBMGA002760-PA, BGIBMGA002507-PA, BGIBMGA002640-PA, BGIBMGA001054-PA	BGIBMGA008661-PA, BGIBMGA008443-PA, BGIBMGA005758-PA, BGIBMGA013898-PA, BGIBMGA004501-PA, BGIBMGA003961-PA, BGIBMGA004940-PA, BGIBMGA012134-PA, BGIBMGA003028-PA, BGIBMGA013548-PA, BGIBMGA007315-PA, BGIBMGA004710-PA, BGIBMGA011805-PA, BGIBMGA013218-PA, BGIBMGA011511-PA, BGIBMGA004657-PA, BGIBMGA012292-PA, BGIBMGA001484-PA, BGIBMGA006819-PA, BGIBMGA005338-PA, BGIBMGA012070-PA, BGIBMGA009941-PA, BGI…
GO:0043632	modification-dependent macromolecule catabolic process	P	0.697299	0.00842088	7	49	334	7753	BGIBMGA007507-PA, BGIBMGA007800-PA, BGIBMGA011631-PA, BGIBMGA002760-PA, BGIBMGA002507-PA, BGIBMGA002640-PA, BGIBMGA001054-PA	BGIBMGA008661-PA, BGIBMGA008443-PA, BGIBMGA005758-PA, BGIBMGA013898-PA, BGIBMGA004501-PA, BGIBMGA003961-PA, BGIBMGA004940-PA, BGIBMGA012134-PA, BGIBMGA003028-PA, BGIBMGA013548-PA, BGIBMGA007315-PA, BGIBMGA004710-PA, BGIBMGA011805-PA, BGIBMGA013218-PA, BGIBMGA011511-PA, BGIBMGA004657-PA, BGIBMGA012292-PA, BGIBMGA001484-PA, BGIBMGA006819-PA, BGIBMGA005338-PA, BGIBMGA012070-PA, BGIBMGA009941-PA, BGI…
GO:0006511	ubiquitin-dependent protein catabolic process	P	0.697299	0.00842088	7	49	334	7753	BGIBMGA007507-PA, BGIBMGA007800-PA, BGIBMGA011631-PA, BGIBMGA002760-PA, BGIBMGA002507-PA, BGIBMGA002640-PA, BGIBMGA001054-PA	BGIBMGA008661-PA, BGIBMGA008443-PA, BGIBMGA005758-PA, BGIBMGA013898-PA, BGIBMGA004501-PA, BGIBMGA003961-PA, BGIBMGA004940-PA, BGIBMGA012134-PA, BGIBMGA003028-PA, BGIBMGA013548-PA, BGIBMGA007315-PA, BGIBMGA004710-PA, BGIBMGA011805-PA, BGIBMGA013218-PA, BGIBMGA011511-PA, BGIBMGA004657-PA, BGIBMGA012292-PA, BGIBMGA001484-PA, BGIBMGA006819-PA, BGIBMGA005338-PA, BGIBMGA012070-PA, BGIBMGA009941-PA, BGI…
GO:0006793	phosphorus metabolic process	P	0.697299	0.00847864	30	424	311	7378	BGIBMGA008122-PA, BGIBMGA011659-PA, BGIBMGA013244-PA, BGIBMGA004547-PA, BGIBMGA011250-PA, BGIBMGA012343-PA, BGIBMGA005561-PA, BGIBMGA011162-PA, BGIBMGA003777-PA, BGIBMGA011902-PA, BGIBMGA001550-PA, BGIBMGA012855-PA, BGIBMGA000408-PA, BGIBMGA009233-PA, BGIBMGA006330-PA, BGIBMGA007935-PA, BGIBMGA003454-PA, BGIBMGA001577-PA, BGIBMGA009955-PA, BGIBMGA006914-PA, BGIBMGA012976-PA, BGIBMGA008389-PA, BGI…	BGIBMGA007448-PA, BGIBMGA006810-PA, BGIBMGA008957-PA, BGIBMGA000152-PA, BGIBMGA002494-PA, BGIBMGA001386-PA, BGIBMGA002597-PA, BGIBMGA000198-PA, BGIBMGA004595-PA, BGIBMGA006799-PA, BGIBMGA003647-PA, BGIBMGA004858-PA, BGIBMGA012560-PA, BGIBMGA000599-PA, BGIBMGA011887-PA, BGIBMGA004537-PA, BGIBMGA012857-PA, BGIBMGA012318-PA, BGIBMGA004514-PA, BGIBMGA003544-PA, BGIBMGA010092-PA, BGIBMGA002665-PA, BGI…
GO:0022402	cell cycle process	P	0.697299	0.00848886	6	37	335	7765	BGIBMGA009344-PA, BGIBMGA003777-PA, BGIBMGA006330-PA, BGIBMGA011193-PA, BGIBMGA005041-PA, BGIBMGA008467-PA	BGIBMGA011040-PA, BGIBMGA001208-PA, BGIBMGA011797-PA, BGIBMGA005483-PA, BGIBMGA004765-PA, BGIBMGA003124-PA, BGIBMGA012734-PA, BGIBMGA009237-PA, BGIBMGA006307-PA, BGIBMGA002350-PA, BGIBMGA013150-PA, BGIBMGA013506-PA, BGIBMGA001887-PA, BGIBMGA007868-PA, BGIBMGA005798-PA, BGIBMGA013410-PA, BGIBMGA005071-PA, BGIBMGA012767-PA, BGIBMGA007581-PA, BGIBMGA006834-PA, BGIBMGA011039-PA, BGIBMGA013870-PA, BGI…
GO:0045859	regulation of protein kinase activity	P	0.76571	0.00991878	2	2	339	7800	BGIBMGA003777-PA, BGIBMGA003430-PA	BGIBMGA013648-PA, BGIBMGA002858-PA
GO:0005694	chromosome	C	0.272159	0.000540937	9	48	332	7754	BGIBMGA009344-PA, BGIBMGA004270-PA, BGIBMGA003318-PA, BGIBMGA003151-PA, BGIBMGA007320-PA, BGIBMGA009792-PA, BGIBMGA009648-PA, BGIBMGA009647-PA, BGIBMGA003823-PA	BGIBMGA011040-PA, BGIBMGA005968-PA, BGIBMGA006778-PA, BGIBMGA011797-PA, BGIBMGA014008-PA, BGIBMGA010194-PA, BGIBMGA004765-PA, BGIBMGA012496-PA, BGIBMGA009805-PA, BGIBMGA009119-PA, BGIBMGA009835-PA, BGIBMGA006307-PA, BGIBMGA013150-PA, BGIBMGA013449-PA, BGIBMGA014579-PA, BGIBMGA004826-PA, BGIBMGA013255-PA, BGIBMGA014583-PA, BGIBMGA014581-PA, BGIBMGA005798-PA, BGIBMGA014585-PA, BGIBMGA007419-PA, BGI…
GO:0044427	chromosomal part	C	0.298076	0.000872879	8	41	333	7761	BGIBMGA009344-PA, BGIBMGA004270-PA, BGIBMGA003318-PA, BGIBMGA007320-PA, BGIBMGA009792-PA, BGIBMGA009648-PA, BGIBMGA009647-PA, BGIBMGA003823-PA	BGIBMGA011040-PA, BGIBMGA006778-PA, BGIBMGA011797-PA, BGIBMGA010194-PA, BGIBMGA004765-PA, BGIBMGA012496-PA, BGIBMGA009805-PA, BGIBMGA009119-PA, BGIBMGA006307-PA, BGIBMGA013150-PA, BGIBMGA013449-PA, BGIBMGA014579-PA, BGIBMGA004826-PA, BGIBMGA014583-PA, BGIBMGA014581-PA, BGIBMGA005798-PA, BGIBMGA014585-PA, BGIBMGA007419-PA, BGIBMGA008880-PA, BGIBMGA014499-PA, BGIBMGA004030-PA, BGIBMGA011039-PA, BGI…
GO:0005795	Golgi stack	C	0.414033	0.00174871	2	0	339	7802	BGIBMGA001608-PA, BGIBMGA012391-PA
GO:0005634	nucleus	C	0.519598	0.0037552	32	434	309	7368	BGIBMGA008718-PA, BGIBMGA008909-PA, BGIBMGA004270-PA, BGIBMGA001690-PA, BGIBMGA001739-PA, BGIBMGA011737-PA, BGIBMGA011351-PA, BGIBMGA003320-PA, BGIBMGA009344-PA, BGIBMGA002000-PA, BGIBMGA006957-PA, BGIBMGA008263-PA, BGIBMGA003777-PA, BGIBMGA003747-PA, BGIBMGA006961-PA, BGIBMGA005448-PA, BGIBMGA003823-PA, BGIBMGA005883-PA, BGIBMGA005079-PA, BGIBMGA014034-PA, BGIBMGA001251-PA, BGIBMGA003310-PA, BGI…	BGIBMGA001581-PA, BGIBMGA008911-PA, BGIBMGA009469-PA, BGIBMGA000931-PA, BGIBMGA003166-PA, BGIBMGA013449-PA, BGIBMGA007082-PA, BGIBMGA013255-PA, BGIBMGA014581-PA, BGIBMGA006856-PA, BGIBMGA010883-PA, BGIBMGA014133-PA, BGIBMGA000988-PA, BGIBMGA001637-PA, BGIBMGA004823-PA, BGIBMGA013312-PA, BGIBMGA012124-PA, BGIBMGA005210-PA, BGIBMGA005634-PA, BGIBMGA005061-PA, BGIBMGA004985-PA, BGIBMGA004389-PA, BGI…
GO:0000786	nucleosome	C	0.680986	0.00710594	4	15	337	7787	BGIBMGA007320-PA, BGIBMGA009792-PA, BGIBMGA009648-PA, BGIBMGA009647-PA	BGIBMGA004030-PA, BGIBMGA010883-PA, BGIBMGA014578-PA, BGIBMGA013449-PA, BGIBMGA014579-PA, BGIBMGA014582-PA, BGIBMGA014583-PA, BGIBMGA014581-PA, BGIBMGA014580-PA, BGIBMGA009649-PA, BGIBMGA014584-PA, BGIBMGA014585-PA, BGIBMGA007419-PA, BGIBMGA005550-PA, BGIBMGA014499-PA
GO:0098791	Golgi subcompartment	C	0.76571	0.00991878	2	2	339	7800	BGIBMGA001608-PA, BGIBMGA012391-PA	BGIBMGA008886-PA, BGIBMGA006221-PA
GO:0031984	organelle subcompartment	C	0.76571	0.00991878	2	2	339	7800	BGIBMGA001608-PA, BGIBMGA012391-PA	BGIBMGA008886-PA, BGIBMGA006221-PA

## Sheet: Cluster 5
GO-ID	Term	Category	FDR	P-Value	#Test	#Ref	#notAnnotTest	#notAnnotRef	TestSeqs	RefSeqs
GO:0003735	structural constituent of ribosome	F	1.96252e-29	4.87584e-33	37	69	171	7866	BGIBMGA003978-PA, BGIBMGA006835-PA, BGIBMGA002572-PA, BGIBMGA007645-PA, BGIBMGA009411-PA, BGIBMGA011416-PA, BGIBMGA013076-PA, BGIBMGA010970-PA, BGIBMGA009751-PA, BGIBMGA001483-PA, BGIBMGA010867-PA, BGIBMGA008301-PA, BGIBMGA010139-PA, BGIBMGA000867-PA, BGIBMGA006414-PA, BGIBMGA000959-PA, BGIBMGA011273-PA, BGIBMGA008903-PA, BGIBMGA006986-PA, BGIBMGA008865-PA, BGIBMGA011446-PA, BGIBMGA007795-PA, BGI…	BGIBMGA001363-PA, BGIBMGA004977-PA, BGIBMGA000066-PA, BGIBMGA008248-PA, BGIBMGA010316-PA, BGIBMGA014094-PA, BGIBMGA006975-PA, BGIBMGA011948-PA, BGIBMGA000440-PA, BGIBMGA002811-PA, BGIBMGA007845-PA, BGIBMGA002975-PA, BGIBMGA001537-PA, BGIBMGA001500-PA, BGIBMGA003397-PA, BGIBMGA013567-PA, BGIBMGA003412-PA, BGIBMGA003586-PA, BGIBMGA005928-PA, BGIBMGA004078-PA, BGIBMGA007879-PA, BGIBMGA007019-PA, BGI…
GO:0005198	structural molecule activity	F	1.3537e-14	6.05383e-17	39	275	169	7660	BGIBMGA003978-PA, BGIBMGA010725-PA, BGIBMGA006835-PA, BGIBMGA012595-PA, BGIBMGA002572-PA, BGIBMGA007645-PA, BGIBMGA009411-PA, BGIBMGA011416-PA, BGIBMGA013076-PA, BGIBMGA010970-PA, BGIBMGA009751-PA, BGIBMGA001483-PA, BGIBMGA010867-PA, BGIBMGA008301-PA, BGIBMGA010139-PA, BGIBMGA000867-PA, BGIBMGA006414-PA, BGIBMGA000959-PA, BGIBMGA011273-PA, BGIBMGA008903-PA, BGIBMGA006986-PA, BGIBMGA008865-PA, BGI…	BGIBMGA002362-PA, BGIBMGA001363-PA, BGIBMGA000066-PA, BGIBMGA000341-PA, BGIBMGA008126-PA, BGIBMGA009715-PA, BGIBMGA014094-PA, BGIBMGA005748-PA, BGIBMGA000226-PA, BGIBMGA000335-PA, BGIBMGA002975-PA, BGIBMGA001500-PA, BGIBMGA000278-PA, BGIBMGA003412-PA, BGIBMGA009629-PA, BGIBMGA000255-PA, BGIBMGA012657-PA, BGIBMGA013163-PA, BGIBMGA010344-PA, BGIBMGA000346-PA, BGIBMGA001060-PA, BGIBMGA007311-PA, BGI…
GO:0003723	RNA binding	F	2.33023e-06	2.08419e-08	21	174	187	7761	BGIBMGA010941-PA, BGIBMGA004327-PA, BGIBMGA012059-PA, BGIBMGA007469-PA, BGIBMGA003608-PA, BGIBMGA003337-PA, BGIBMGA011437-PA, BGIBMGA006141-PA, BGIBMGA010867-PA, BGIBMGA007889-PA, BGIBMGA004315-PA, BGIBMGA007710-PA, BGIBMGA000867-PA, BGIBMGA000029-PA, BGIBMGA007082-PA, BGIBMGA004175-PA, BGIBMGA009816-PA, BGIBMGA003197-PA, BGIBMGA009122-PA, BGIBMGA013450-PA, BGIBMGA000903-PA	BGIBMGA001806-PA, BGIBMGA007689-PA, BGIBMGA011690-PA, BGIBMGA012196-PA, BGIBMGA004302-PA, BGIBMGA012436-PA, BGIBMGA001953-PA, BGIBMGA000412-PA, BGIBMGA008447-PA, BGIBMGA013072-PA, BGIBMGA005410-PA, BGIBMGA001437-PA, BGIBMGA003833-PA, BGIBMGA007519-PA, BGIBMGA003020-PA, BGIBMGA014443-PA, BGIBMGA011348-PA, BGIBMGA001500-PA, BGIBMGA000293-PA, BGIBMGA010538-PA, BGIBMGA004732-PA, BGIBMGA006208-PA, BGI…
GO:0015078	hydrogen ion transmembrane transporter activity	F	0.013727	0.000163701	8	54	200	7881	BGIBMGA009700-PA, BGIBMGA008670-PA, BGIBMGA013511-PA, BGIBMGA000923-PA, BGIBMGA004231-PA, BGIBMGA001853-PA, BGIBMGA013965-PA, BGIBMGA010247-PA	BGIBMGA012549-PA, BGIBMGA011504-PA, BGIBMGA012555-PA, BGIBMGA001302-PA, BGIBMGA010246-PA, BGIBMGA013666-PA, BGIBMGA002432-PA, BGIBMGA009701-PA, BGIBMGA006412-PA, BGIBMGA012857-PA, BGIBMGA003066-PA, BGIBMGA011831-PA, BGIBMGA006204-PA, BGIBMGA004271-PA, BGIBMGA003889-PA, BGIBMGA013964-PA, BGIBMGA002539-PA, BGIBMGA000596-PA, BGIBMGA014175-PA, BGIBMGA009733-PA, BGIBMGA002638-PA, BGIBMGA011936-PA, BGI…
GO:0008135	translation factor activity, RNA binding	F	0.027891	0.000360331	6	32	202	7903	BGIBMGA006141-PA, BGIBMGA007889-PA, BGIBMGA007469-PA, BGIBMGA004175-PA, BGIBMGA003608-PA, BGIBMGA000903-PA	BGIBMGA013605-PA, BGIBMGA006749-PA, BGIBMGA014398-PA, BGIBMGA007230-PA, BGIBMGA009360-PA, BGIBMGA004302-PA, BGIBMGA012851-PA, BGIBMGA001437-PA, BGIBMGA002348-PA, BGIBMGA003475-PA, BGIBMGA012675-PA, BGIBMGA013693-PA, BGIBMGA006615-PA, BGIBMGA000367-PA, BGIBMGA009382-PA, BGIBMGA008226-PA, BGIBMGA005319-PA, BGIBMGA001192-PA, BGIBMGA006840-PA, BGIBMGA012126-PA, BGIBMGA007516-PA, BGIBMGA003669-PA, BGI…
GO:0036442	hydrogen-exporting ATPase activity	F	0.101148	0.00172635	3	7	205	7928	BGIBMGA001853-PA, BGIBMGA013965-PA, BGIBMGA010247-PA	BGIBMGA000596-PA, BGIBMGA003889-PA, BGIBMGA008011-PA, BGIBMGA010588-PA, BGIBMGA014403-PA, BGIBMGA008879-PA, BGIBMGA010246-PA
GO:0046961	proton-transporting ATPase activity, rotational mechanism	F	0.101148	0.00172635	3	7	205	7928	BGIBMGA001853-PA, BGIBMGA013965-PA, BGIBMGA010247-PA	BGIBMGA000596-PA, BGIBMGA003889-PA, BGIBMGA008011-PA, BGIBMGA010588-PA, BGIBMGA014403-PA, BGIBMGA008879-PA, BGIBMGA010246-PA
GO:0003743	translation initiation factor activity	F	0.132439	0.00250071	4	19	204	7916	BGIBMGA006141-PA, BGIBMGA007889-PA, BGIBMGA004175-PA, BGIBMGA000903-PA	BGIBMGA013605-PA, BGIBMGA000367-PA, BGIBMGA009382-PA, BGIBMGA008226-PA, BGIBMGA009360-PA, BGIBMGA005319-PA, BGIBMGA004302-PA, BGIBMGA012851-PA, BGIBMGA001192-PA, BGIBMGA006840-PA, BGIBMGA012126-PA, BGIBMGA003669-PA, BGIBMGA001437-PA, BGIBMGA010671-PA, BGIBMGA007114-PA, BGIBMGA012674-PA, BGIBMGA012675-PA, BGIBMGA005592-PA, BGIBMGA003805-PA
GO:0051920	peroxiredoxin activity	F	0.194347	0.00376623	2	2	206	7933	BGIBMGA002186-PA, BGIBMGA012304-PA	BGIBMGA002406-PA, BGIBMGA000064-PA
GO:0003676	nucleic acid binding	F	0.209617	0.00416629	46	1185	162	6750	BGIBMGA010941-PA, BGIBMGA004327-PA, BGIBMGA001210-PA, BGIBMGA004109-PA, BGIBMGA007469-PA, BGIBMGA014157-PA, BGIBMGA004822-PA, BGIBMGA005282-PA, BGIBMGA010840-PA, BGIBMGA013053-PA, BGIBMGA012387-PA, BGIBMGA011437-PA, BGIBMGA006476-PA, BGIBMGA006141-PA, BGIBMGA009285-PA, BGIBMGA009726-PA, BGIBMGA010297-PA, BGIBMGA009885-PA, BGIBMGA001736-PA, BGIBMGA010867-PA, BGIBMGA007889-PA, BGIBMGA004315-PA, BGI…	BGIBMGA007689-PA, BGIBMGA007964-PA, BGIBMGA002551-PA, BGIBMGA006237-PA, BGIBMGA000450-PA, BGIBMGA001661-PA, BGIBMGA006478-PA, BGIBMGA000931-PA, BGIBMGA013449-PA, BGIBMGA011348-PA, BGIBMGA003888-PA, BGIBMGA014581-PA, BGIBMGA001741-PA, BGIBMGA001500-PA, BGIBMGA010538-PA, BGIBMGA004732-PA, BGIBMGA013736-PA, BGIBMGA014133-PA, BGIBMGA013484-PA, BGIBMGA007516-PA, BGIBMGA006880-PA, BGIBMGA014614-PA, BGI…
GO:0044769	ATPase activity, coupled to transmembrane movement of ions, rotational mechanism	F	0.278788	0.00595671	3	12	205	7923	BGIBMGA001853-PA, BGIBMGA013965-PA, BGIBMGA010247-PA	BGIBMGA000596-PA, BGIBMGA012549-PA, BGIBMGA007307-PA, BGIBMGA003901-PA, BGIBMGA003889-PA, BGIBMGA008011-PA, BGIBMGA011504-PA, BGIBMGA010588-PA, BGIBMGA012555-PA, BGIBMGA014403-PA, BGIBMGA008879-PA, BGIBMGA010246-PA
GO:0016874	ligase activity	F	0.370895	0.0084776	7	84	201	7851	BGIBMGA007951-PA, BGIBMGA004327-PA, BGIBMGA003467-PA, BGIBMGA008002-PA, BGIBMGA011521-PA, BGIBMGA009613-PA, BGIBMGA009911-PA	BGIBMGA004950-PA, BGIBMGA010964-PA, BGIBMGA007582-PA, BGIBMGA006237-PA, BGIBMGA008116-PA, BGIBMGA007345-PA, BGIBMGA008930-PA, BGIBMGA004159-PA, BGIBMGA009612-PA, BGIBMGA005116-PA, BGIBMGA013072-PA, BGIBMGA004858-PA, BGIBMGA005414-PA, BGIBMGA003259-PA, BGIBMGA001160-PA, BGIBMGA014443-PA, BGIBMGA000851-PA, BGIBMGA013133-PA, BGIBMGA007935-PA, BGIBMGA001093-PA, BGIBMGA007637-PA, BGIBMGA009795-PA, BGI…
GO:0015077	monovalent inorganic cation transmembrane transporter activity	F	0.377048	0.00871191	9	129	199	7806	BGIBMGA009700-PA, BGIBMGA008670-PA, BGIBMGA006164-PA, BGIBMGA013511-PA, BGIBMGA000923-PA, BGIBMGA004231-PA, BGIBMGA001853-PA, BGIBMGA013965-PA, BGIBMGA010247-PA	BGIBMGA013355-PA, BGIBMGA005376-PA, BGIBMGA009077-PA, BGIBMGA001302-PA, BGIBMGA010246-PA, BGIBMGA014231-PA, BGIBMGA009019-PA, BGIBMGA009701-PA, BGIBMGA008026-PA, BGIBMGA007996-PA, BGIBMGA005058-PA, BGIBMGA000983-PA, BGIBMGA006412-PA, BGIBMGA012857-PA, BGIBMGA003066-PA, BGIBMGA004770-PA, BGIBMGA004216-PA, BGIBMGA000403-PA, BGIBMGA004271-PA, BGIBMGA006618-PA, BGIBMGA009080-PA, BGIBMGA004118-PA, BGI…
GO:0006412	translation	P	2.12221e-26	2.63629e-29	42	139	166	7796	BGIBMGA003978-PA, BGIBMGA004327-PA, BGIBMGA006835-PA, BGIBMGA007469-PA, BGIBMGA002572-PA, BGIBMGA007645-PA, BGIBMGA009411-PA, BGIBMGA011416-PA, BGIBMGA013076-PA, BGIBMGA010970-PA, BGIBMGA009751-PA, BGIBMGA001483-PA, BGIBMGA010867-PA, BGIBMGA008301-PA, BGIBMGA010139-PA, BGIBMGA000867-PA, BGIBMGA006414-PA, BGIBMGA000959-PA, BGIBMGA011273-PA, BGIBMGA008903-PA, BGIBMGA006986-PA, BGIBMGA008865-PA, BGI…	BGIBMGA001363-PA, BGIBMGA000066-PA, BGIBMGA014094-PA, BGIBMGA009612-PA, BGIBMGA001437-PA, BGIBMGA002811-PA, BGIBMGA014443-PA, BGIBMGA000851-PA, BGIBMGA002975-PA, BGIBMGA001537-PA, BGIBMGA001500-PA, BGIBMGA013567-PA, BGIBMGA003412-PA, BGIBMGA007637-PA, BGIBMGA006615-PA, BGIBMGA005928-PA, BGIBMGA003977-PA, BGIBMGA007466-PA, BGIBMGA001849-PA, BGIBMGA004838-PA, BGIBMGA009208-PA, BGIBMGA007311-PA, BGI…
GO:0043043	peptide biosynthetic process	P	7.36646e-26	1.09811e-28	42	145	166	7790	BGIBMGA003978-PA, BGIBMGA004327-PA, BGIBMGA006835-PA, BGIBMGA007469-PA, BGIBMGA002572-PA, BGIBMGA007645-PA, BGIBMGA009411-PA, BGIBMGA011416-PA, BGIBMGA013076-PA, BGIBMGA010970-PA, BGIBMGA009751-PA, BGIBMGA001483-PA, BGIBMGA010867-PA, BGIBMGA008301-PA, BGIBMGA010139-PA, BGIBMGA000867-PA, BGIBMGA006414-PA, BGIBMGA000959-PA, BGIBMGA011273-PA, BGIBMGA008903-PA, BGIBMGA006986-PA, BGIBMGA008865-PA, BGI…	BGIBMGA001363-PA, BGIBMGA000066-PA, BGIBMGA014094-PA, BGIBMGA009612-PA, BGIBMGA003538-PA, BGIBMGA001437-PA, BGIBMGA002811-PA, BGIBMGA014443-PA, BGIBMGA000851-PA, BGIBMGA002975-PA, BGIBMGA001537-PA, BGIBMGA001500-PA, BGIBMGA013567-PA, BGIBMGA003412-PA, BGIBMGA007637-PA, BGIBMGA006615-PA, BGIBMGA005928-PA, BGIBMGA003977-PA, BGIBMGA007466-PA, BGIBMGA001849-PA, BGIBMGA004838-PA, BGIBMGA009208-PA, BGI…
GO:0043604	amide biosynthetic process	P	7.96517e-26	1.38525e-28	42	146	166	7789	BGIBMGA003978-PA, BGIBMGA004327-PA, BGIBMGA006835-PA, BGIBMGA007469-PA, BGIBMGA002572-PA, BGIBMGA007645-PA, BGIBMGA009411-PA, BGIBMGA011416-PA, BGIBMGA013076-PA, BGIBMGA010970-PA, BGIBMGA009751-PA, BGIBMGA001483-PA, BGIBMGA010867-PA, BGIBMGA008301-PA, BGIBMGA010139-PA, BGIBMGA000867-PA, BGIBMGA006414-PA, BGIBMGA000959-PA, BGIBMGA011273-PA, BGIBMGA008903-PA, BGIBMGA006986-PA, BGIBMGA008865-PA, BGI…	BGIBMGA001363-PA, BGIBMGA000066-PA, BGIBMGA014094-PA, BGIBMGA009612-PA, BGIBMGA003538-PA, BGIBMGA001437-PA, BGIBMGA002811-PA, BGIBMGA014443-PA, BGIBMGA000851-PA, BGIBMGA002975-PA, BGIBMGA001537-PA, BGIBMGA001500-PA, BGIBMGA013567-PA, BGIBMGA003412-PA, BGIBMGA007637-PA, BGIBMGA006615-PA, BGIBMGA005928-PA, BGIBMGA003977-PA, BGIBMGA007466-PA, BGIBMGA001849-PA, BGIBMGA004838-PA, BGIBMGA009208-PA, BGI…
GO:0006518	peptide metabolic process	P	5.27598e-25	1.04864e-27	42	155	166	7780	BGIBMGA003978-PA, BGIBMGA004327-PA, BGIBMGA006835-PA, BGIBMGA007469-PA, BGIBMGA002572-PA, BGIBMGA007645-PA, BGIBMGA009411-PA, BGIBMGA011416-PA, BGIBMGA013076-PA, BGIBMGA010970-PA, BGIBMGA009751-PA, BGIBMGA001483-PA, BGIBMGA010867-PA, BGIBMGA008301-PA, BGIBMGA010139-PA, BGIBMGA000867-PA, BGIBMGA006414-PA, BGIBMGA000959-PA, BGIBMGA011273-PA, BGIBMGA008903-PA, BGIBMGA006986-PA, BGIBMGA008865-PA, BGI…	BGIBMGA001363-PA, BGIBMGA000066-PA, BGIBMGA014094-PA, BGIBMGA009612-PA, BGIBMGA003538-PA, BGIBMGA001437-PA, BGIBMGA002811-PA, BGIBMGA014443-PA, BGIBMGA000851-PA, BGIBMGA002975-PA, BGIBMGA001537-PA, BGIBMGA001500-PA, BGIBMGA013567-PA, BGIBMGA003412-PA, BGIBMGA007637-PA, BGIBMGA006615-PA, BGIBMGA005928-PA, BGIBMGA003977-PA, BGIBMGA007466-PA, BGIBMGA001849-PA, BGIBMGA004838-PA, BGIBMGA009208-PA, BGI…
GO:0043603	cellular amide metabolic process	P	1.37524e-24	3.07506e-27	42	160	166	7775	BGIBMGA003978-PA, BGIBMGA004327-PA, BGIBMGA006835-PA, BGIBMGA007469-PA, BGIBMGA002572-PA, BGIBMGA007645-PA, BGIBMGA009411-PA, BGIBMGA011416-PA, BGIBMGA013076-PA, BGIBMGA010970-PA, BGIBMGA009751-PA, BGIBMGA001483-PA, BGIBMGA010867-PA, BGIBMGA008301-PA, BGIBMGA010139-PA, BGIBMGA000867-PA, BGIBMGA006414-PA, BGIBMGA000959-PA, BGIBMGA011273-PA, BGIBMGA008903-PA, BGIBMGA006986-PA, BGIBMGA008865-PA, BGI…	BGIBMGA001363-PA, BGIBMGA000066-PA, BGIBMGA014094-PA, BGIBMGA009612-PA, BGIBMGA003538-PA, BGIBMGA001437-PA, BGIBMGA002811-PA, BGIBMGA014443-PA, BGIBMGA000851-PA, BGIBMGA002975-PA, BGIBMGA001537-PA, BGIBMGA001500-PA, BGIBMGA013567-PA, BGIBMGA003412-PA, BGIBMGA007637-PA, BGIBMGA006615-PA, BGIBMGA005928-PA, BGIBMGA003977-PA, BGIBMGA007466-PA, BGIBMGA001849-PA, BGIBMGA004838-PA, BGIBMGA009208-PA, BGI…
GO:1901566	organonitrogen compound biosynthetic process	P	5.27336e-23	1.31015e-25	49	268	159	7667	BGIBMGA003978-PA, BGIBMGA013076-PA, BGIBMGA010970-PA, BGIBMGA008301-PA, BGIBMGA008670-PA, BGIBMGA013511-PA, BGIBMGA000959-PA, BGIBMGA011273-PA, BGIBMGA002243-PA, BGIBMGA007363-PA, BGIBMGA003608-PA, BGIBMGA009613-PA, BGIBMGA002164-PA, BGIBMGA011620-PA, BGIBMGA004374-PA, BGIBMGA004911-PA, BGIBMGA006867-PA, BGIBMGA013965-PA, BGIBMGA007710-PA, BGIBMGA009863-PA, BGIBMGA003197-PA, BGIBMGA004327-PA, BGI…	BGIBMGA004950-PA, BGIBMGA001363-PA, BGIBMGA000066-PA, BGIBMGA014094-PA, BGIBMGA009612-PA, BGIBMGA003538-PA, BGIBMGA004858-PA, BGIBMGA001437-PA, BGIBMGA011887-PA, BGIBMGA014443-PA, BGIBMGA000851-PA, BGIBMGA002975-PA, BGIBMGA001500-PA, BGIBMGA007935-PA, BGIBMGA003412-PA, BGIBMGA007637-PA, BGIBMGA006615-PA, BGIBMGA013902-PA, BGIBMGA007466-PA, BGIBMGA001849-PA, BGIBMGA011693-PA, BGIBMGA007311-PA, BGI…
GO:1901564	organonitrogen compound metabolic process	P	2.43009e-16	7.84875e-19	51	436	157	7499	BGIBMGA003978-PA, BGIBMGA013076-PA, BGIBMGA010970-PA, BGIBMGA012866-PA, BGIBMGA007902-PA, BGIBMGA008301-PA, BGIBMGA008670-PA, BGIBMGA013511-PA, BGIBMGA000959-PA, BGIBMGA011273-PA, BGIBMGA002243-PA, BGIBMGA007363-PA, BGIBMGA003608-PA, BGIBMGA009613-PA, BGIBMGA002164-PA, BGIBMGA011620-PA, BGIBMGA004374-PA, BGIBMGA004911-PA, BGIBMGA006867-PA, BGIBMGA013965-PA, BGIBMGA007710-PA, BGIBMGA009863-PA, BGI…	BGIBMGA007987-PA, BGIBMGA004950-PA, BGIBMGA008957-PA, BGIBMGA001363-PA, BGIBMGA001386-PA, BGIBMGA004595-PA, BGIBMGA004858-PA, BGIBMGA006214-PA, BGIBMGA011887-PA, BGIBMGA014443-PA, BGIBMGA000851-PA, BGIBMGA002975-PA, BGIBMGA001500-PA, BGIBMGA003865-PA, BGIBMGA012857-PA, BGIBMGA003544-PA, BGIBMGA006615-PA, BGIBMGA003738-PA, BGIBMGA003270-PA, BGIBMGA002986-PA, BGIBMGA011693-PA, BGIBMGA007311-PA, BGI…
GO:0010467	gene expression	P	3.39308e-15	1.3488e-17	62	693	146	7242	BGIBMGA003978-PA, BGIBMGA005838-PA, BGIBMGA013076-PA, BGIBMGA010970-PA, BGIBMGA006233-PA, BGIBMGA011437-PA, BGIBMGA010297-PA, BGIBMGA008301-PA, BGIBMGA005739-PA, BGIBMGA007082-PA, BGIBMGA000312-PA, BGIBMGA000959-PA, BGIBMGA014046-PA, BGIBMGA011273-PA, BGIBMGA013450-PA, BGIBMGA007363-PA, BGIBMGA003608-PA, BGIBMGA009613-PA, BGIBMGA002164-PA, BGIBMGA011620-PA, BGIBMGA004374-PA, BGIBMGA004911-PA, BGI…	BGIBMGA005324-PA, BGIBMGA001581-PA, BGIBMGA008911-PA, BGIBMGA001363-PA, BGIBMGA002551-PA, BGIBMGA003521-PA, BGIBMGA000450-PA, BGIBMGA004159-PA, BGIBMGA003704-PA, BGIBMGA006478-PA, BGIBMGA003166-PA, BGIBMGA004091-PA, BGIBMGA012021-PA, BGIBMGA014283-PA, BGIBMGA000874-PA, BGIBMGA014443-PA, BGIBMGA000851-PA, BGIBMGA002975-PA, BGIBMGA003624-PA, BGIBMGA001500-PA, BGIBMGA006638-PA, BGIBMGA006856-PA, BGI…
GO:0034641	cellular nitrogen compound metabolic process	P	2.4881e-11	1.17451e-13	70	1051	138	6884	BGIBMGA003978-PA, BGIBMGA005838-PA, BGIBMGA013076-PA, BGIBMGA010970-PA, BGIBMGA006233-PA, BGIBMGA011437-PA, BGIBMGA010297-PA, BGIBMGA008301-PA, BGIBMGA005739-PA, BGIBMGA007082-PA, BGIBMGA008670-PA, BGIBMGA000312-PA, BGIBMGA013511-PA, BGIBMGA000959-PA, BGIBMGA014046-PA, BGIBMGA011273-PA, BGIBMGA013450-PA, BGIBMGA002243-PA, BGIBMGA007363-PA, BGIBMGA003608-PA, BGIBMGA009613-PA, BGIBMGA002164-PA, BGI…	BGIBMGA001581-PA, BGIBMGA002551-PA, BGIBMGA006237-PA, BGIBMGA001386-PA, BGIBMGA003521-PA, BGIBMGA000450-PA, BGIBMGA006799-PA, BGIBMGA008338-PA, BGIBMGA004858-PA, BGIBMGA006478-PA, BGIBMGA003166-PA, BGIBMGA004091-PA, BGIBMGA011348-PA, BGIBMGA000851-PA, BGIBMGA001500-PA, BGIBMGA006638-PA, BGIBMGA004732-PA, BGIBMGA003005-PA, BGIBMGA011039-PA, BGIBMGA010092-PA, BGIBMGA013736-PA, BGIBMGA014133-PA, BGI…
GO:0044267	cellular protein metabolic process	P	6.64705e-11	3.46803e-13	51	614	157	7321	BGIBMGA003978-PA, BGIBMGA004501-PA, BGIBMGA013076-PA, BGIBMGA010970-PA, BGIBMGA008301-PA, BGIBMGA000959-PA, BGIBMGA011273-PA, BGIBMGA011835-PA, BGIBMGA007363-PA, BGIBMGA003608-PA, BGIBMGA009613-PA, BGIBMGA002164-PA, BGIBMGA011620-PA, BGIBMGA004374-PA, BGIBMGA004911-PA, BGIBMGA006867-PA, BGIBMGA007710-PA, BGIBMGA009863-PA, BGIBMGA012070-PA, BGIBMGA003197-PA, BGIBMGA004327-PA, BGIBMGA006835-PA, BGI…	BGIBMGA006810-PA, BGIBMGA004136-PA, BGIBMGA000152-PA, BGIBMGA002494-PA, BGIBMGA001363-PA, BGIBMGA002597-PA, BGIBMGA000198-PA, BGIBMGA001122-PA, BGIBMGA006799-PA, BGIBMGA007849-PA, BGIBMGA003647-PA, BGIBMGA005003-PA, BGIBMGA000599-PA, BGIBMGA014443-PA, BGIBMGA000851-PA, BGIBMGA002975-PA, BGIBMGA004537-PA, BGIBMGA001500-PA, BGIBMGA012318-PA, BGIBMGA004514-PA, BGIBMGA006615-PA, BGIBMGA003028-PA, BGI…
GO:0044271	cellular nitrogen compound biosynthetic process	P	1.41937e-10	8.1107e-13	53	674	155	7261	BGIBMGA003978-PA, BGIBMGA013076-PA, BGIBMGA010970-PA, BGIBMGA010297-PA, BGIBMGA008301-PA, BGIBMGA005739-PA, BGIBMGA008670-PA, BGIBMGA013511-PA, BGIBMGA000959-PA, BGIBMGA011273-PA, BGIBMGA002243-PA, BGIBMGA007363-PA, BGIBMGA003608-PA, BGIBMGA009613-PA, BGIBMGA002164-PA, BGIBMGA011620-PA, BGIBMGA004374-PA, BGIBMGA004911-PA, BGIBMGA006867-PA, BGIBMGA013965-PA, BGIBMGA007710-PA, BGIBMGA009863-PA, BGI…	BGIBMGA004950-PA, BGIBMGA001581-PA, BGIBMGA001363-PA, BGIBMGA002551-PA, BGIBMGA006237-PA, BGIBMGA001386-PA, BGIBMGA003521-PA, BGIBMGA000450-PA, BGIBMGA006799-PA, BGIBMGA004858-PA, BGIBMGA003704-PA, BGIBMGA006478-PA, BGIBMGA003166-PA, BGIBMGA004091-PA, BGIBMGA012021-PA, BGIBMGA014283-PA, BGIBMGA000874-PA, BGIBMGA011887-PA, BGIBMGA014443-PA, BGIBMGA000851-PA, BGIBMGA002975-PA, BGIBMGA003624-PA, BGI…
GO:0006807	nitrogen compound metabolic process	P	2.87345e-10	1.71336e-12	73	1194	135	6741	BGIBMGA003978-PA, BGIBMGA005838-PA, BGIBMGA013076-PA, BGIBMGA010970-PA, BGIBMGA012866-PA, BGIBMGA006233-PA, BGIBMGA011437-PA, BGIBMGA007902-PA, BGIBMGA010297-PA, BGIBMGA008301-PA, BGIBMGA005739-PA, BGIBMGA007082-PA, BGIBMGA008670-PA, BGIBMGA000312-PA, BGIBMGA013511-PA, BGIBMGA000959-PA, BGIBMGA014046-PA, BGIBMGA011273-PA, BGIBMGA013450-PA, BGIBMGA002243-PA, BGIBMGA007363-PA, BGIBMGA003608-PA, BGI…	BGIBMGA001581-PA, BGIBMGA002551-PA, BGIBMGA006237-PA, BGIBMGA001386-PA, BGIBMGA003521-PA, BGIBMGA000450-PA, BGIBMGA006799-PA, BGIBMGA008338-PA, BGIBMGA004858-PA, BGIBMGA006478-PA, BGIBMGA003166-PA, BGIBMGA004091-PA, BGIBMGA011348-PA, BGIBMGA000851-PA, BGIBMGA001500-PA, BGIBMGA006638-PA, BGIBMGA004732-PA, BGIBMGA003005-PA, BGIBMGA011039-PA, BGIBMGA010092-PA, BGIBMGA013736-PA, BGIBMGA014133-PA, BGI…
GO:0044249	cellular biosynthetic process	P	3.76926e-09	2.52845e-11	57	839	151	7096	BGIBMGA003978-PA, BGIBMGA013076-PA, BGIBMGA010970-PA, BGIBMGA010297-PA, BGIBMGA008301-PA, BGIBMGA005739-PA, BGIBMGA008670-PA, BGIBMGA013511-PA, BGIBMGA000959-PA, BGIBMGA011273-PA, BGIBMGA002243-PA, BGIBMGA007363-PA, BGIBMGA003608-PA, BGIBMGA009613-PA, BGIBMGA002164-PA, BGIBMGA011620-PA, BGIBMGA004374-PA, BGIBMGA004911-PA, BGIBMGA006867-PA, BGIBMGA013965-PA, BGIBMGA007710-PA, BGIBMGA009863-PA, BGI…	BGIBMGA001581-PA, BGIBMGA002551-PA, BGIBMGA006237-PA, BGIBMGA001386-PA, BGIBMGA003521-PA, BGIBMGA000450-PA, BGIBMGA006799-PA, BGIBMGA009744-PA, BGIBMGA004858-PA, BGIBMGA006478-PA, BGIBMGA003166-PA, BGIBMGA004091-PA, BGIBMGA000851-PA, BGIBMGA001500-PA, BGIBMGA006638-PA, BGIBMGA003005-PA, BGIBMGA010092-PA, BGIBMGA013736-PA, BGIBMGA014133-PA, BGIBMGA013484-PA, BGIBMGA002665-PA, BGIBMGA012124-PA, BGI…
GO:1901576	organic substance biosynthetic process	P	3.84083e-09	2.7673e-11	57	841	151	7094	BGIBMGA003978-PA, BGIBMGA013076-PA, BGIBMGA010970-PA, BGIBMGA010297-PA, BGIBMGA008301-PA, BGIBMGA005739-PA, BGIBMGA008670-PA, BGIBMGA013511-PA, BGIBMGA000959-PA, BGIBMGA011273-PA, BGIBMGA002243-PA, BGIBMGA007363-PA, BGIBMGA003608-PA, BGIBMGA009613-PA, BGIBMGA002164-PA, BGIBMGA011620-PA, BGIBMGA004374-PA, BGIBMGA004911-PA, BGIBMGA006867-PA, BGIBMGA013965-PA, BGIBMGA007710-PA, BGIBMGA009863-PA, BGI…	BGIBMGA001581-PA, BGIBMGA002551-PA, BGIBMGA006237-PA, BGIBMGA001386-PA, BGIBMGA003521-PA, BGIBMGA000450-PA, BGIBMGA006799-PA, BGIBMGA009744-PA, BGIBMGA004858-PA, BGIBMGA006478-PA, BGIBMGA003166-PA, BGIBMGA004091-PA, BGIBMGA000851-PA, BGIBMGA001500-PA, BGIBMGA006638-PA, BGIBMGA003005-PA, BGIBMGA010092-PA, BGIBMGA013736-PA, BGIBMGA014133-PA, BGIBMGA013484-PA, BGIBMGA002665-PA, BGIBMGA012124-PA, BGI…
GO:0034645	cellular macromolecule biosynthetic process	P	5.35522e-09	4.12452e-11	48	632	160	7303	BGIBMGA003978-PA, BGIBMGA004327-PA, BGIBMGA006835-PA, BGIBMGA007469-PA, BGIBMGA002572-PA, BGIBMGA007645-PA, BGIBMGA009411-PA, BGIBMGA011416-PA, BGIBMGA013076-PA, BGIBMGA010970-PA, BGIBMGA009751-PA, BGIBMGA010297-PA, BGIBMGA001483-PA, BGIBMGA010867-PA, BGIBMGA008301-PA, BGIBMGA010139-PA, BGIBMGA000867-PA, BGIBMGA005739-PA, BGIBMGA006414-PA, BGIBMGA000959-PA, BGIBMGA011273-PA, BGIBMGA008903-PA, BGI…	BGIBMGA001581-PA, BGIBMGA001363-PA, BGIBMGA002551-PA, BGIBMGA006237-PA, BGIBMGA003521-PA, BGIBMGA000450-PA, BGIBMGA003704-PA, BGIBMGA006478-PA, BGIBMGA003166-PA, BGIBMGA004091-PA, BGIBMGA012021-PA, BGIBMGA014283-PA, BGIBMGA000874-PA, BGIBMGA013506-PA, BGIBMGA014443-PA, BGIBMGA000851-PA, BGIBMGA002975-PA, BGIBMGA003624-PA, BGIBMGA001500-PA, BGIBMGA006638-PA, BGIBMGA006856-PA, BGIBMGA003005-PA, BGI…
GO:0009059	macromolecule biosynthetic process	P	5.75671e-09	4.57676e-11	48	634	160	7301	BGIBMGA003978-PA, BGIBMGA004327-PA, BGIBMGA006835-PA, BGIBMGA007469-PA, BGIBMGA002572-PA, BGIBMGA007645-PA, BGIBMGA009411-PA, BGIBMGA011416-PA, BGIBMGA013076-PA, BGIBMGA010970-PA, BGIBMGA009751-PA, BGIBMGA010297-PA, BGIBMGA001483-PA, BGIBMGA010867-PA, BGIBMGA008301-PA, BGIBMGA010139-PA, BGIBMGA000867-PA, BGIBMGA005739-PA, BGIBMGA006414-PA, BGIBMGA000959-PA, BGIBMGA011273-PA, BGIBMGA008903-PA, BGI…	BGIBMGA001581-PA, BGIBMGA001363-PA, BGIBMGA002551-PA, BGIBMGA006237-PA, BGIBMGA003521-PA, BGIBMGA000450-PA, BGIBMGA003704-PA, BGIBMGA006478-PA, BGIBMGA003166-PA, BGIBMGA004091-PA, BGIBMGA012021-PA, BGIBMGA014283-PA, BGIBMGA000874-PA, BGIBMGA013506-PA, BGIBMGA014443-PA, BGIBMGA000851-PA, BGIBMGA002975-PA, BGIBMGA003624-PA, BGIBMGA001500-PA, BGIBMGA006638-PA, BGIBMGA006856-PA, BGIBMGA003005-PA, BGI…
GO:0044260	cellular macromolecule metabolic process	P	1.50461e-08	1.23359e-10	73	1309	135	6626	BGIBMGA003978-PA, BGIBMGA005838-PA, BGIBMGA004501-PA, BGIBMGA013076-PA, BGIBMGA010970-PA, BGIBMGA006233-PA, BGIBMGA011437-PA, BGIBMGA010297-PA, BGIBMGA008301-PA, BGIBMGA005739-PA, BGIBMGA007082-PA, BGIBMGA000312-PA, BGIBMGA000959-PA, BGIBMGA014046-PA, BGIBMGA011273-PA, BGIBMGA013450-PA, BGIBMGA011835-PA, BGIBMGA007363-PA, BGIBMGA003608-PA, BGIBMGA009613-PA, BGIBMGA002164-PA, BGIBMGA011620-PA, BGI…	BGIBMGA001581-PA, BGIBMGA004136-PA, BGIBMGA002551-PA, BGIBMGA006237-PA, BGIBMGA002597-PA, BGIBMGA003521-PA, BGIBMGA000450-PA, BGIBMGA006799-PA, BGIBMGA007849-PA, BGIBMGA003647-PA, BGIBMGA008338-PA, BGIBMGA006478-PA, BGIBMGA003166-PA, BGIBMGA004091-PA, BGIBMGA011348-PA, BGIBMGA000851-PA, BGIBMGA004537-PA, BGIBMGA001500-PA, BGIBMGA006638-PA, BGIBMGA012318-PA, BGIBMGA004732-PA, BGIBMGA003005-PA, BGI…
GO:0009058	biosynthetic process	P	1.71857e-08	1.45171e-10	57	879	151	7056	BGIBMGA003978-PA, BGIBMGA013076-PA, BGIBMGA010970-PA, BGIBMGA010297-PA, BGIBMGA008301-PA, BGIBMGA005739-PA, BGIBMGA008670-PA, BGIBMGA013511-PA, BGIBMGA000959-PA, BGIBMGA011273-PA, BGIBMGA002243-PA, BGIBMGA007363-PA, BGIBMGA003608-PA, BGIBMGA009613-PA, BGIBMGA002164-PA, BGIBMGA011620-PA, BGIBMGA004374-PA, BGIBMGA004911-PA, BGIBMGA006867-PA, BGIBMGA013965-PA, BGIBMGA007710-PA, BGIBMGA009863-PA, BGI…	BGIBMGA001581-PA, BGIBMGA002551-PA, BGIBMGA006237-PA, BGIBMGA001386-PA, BGIBMGA003521-PA, BGIBMGA000450-PA, BGIBMGA006799-PA, BGIBMGA009744-PA, BGIBMGA004858-PA, BGIBMGA006478-PA, BGIBMGA003166-PA, BGIBMGA004091-PA, BGIBMGA000851-PA, BGIBMGA001500-PA, BGIBMGA006638-PA, BGIBMGA003005-PA, BGIBMGA010092-PA, BGIBMGA013736-PA, BGIBMGA014133-PA, BGIBMGA013484-PA, BGIBMGA002986-PA, BGIBMGA002665-PA, BGI…
GO:0044237	cellular metabolic process	P	5.44145e-07	4.7317e-09	84	1758	124	6177	BGIBMGA003978-PA, BGIBMGA005838-PA, BGIBMGA004501-PA, BGIBMGA013076-PA, BGIBMGA010970-PA, BGIBMGA006233-PA, BGIBMGA011437-PA, BGIBMGA010297-PA, BGIBMGA008301-PA, BGIBMGA005739-PA, BGIBMGA007082-PA, BGIBMGA008670-PA, BGIBMGA000312-PA, BGIBMGA013511-PA, BGIBMGA000959-PA, BGIBMGA014046-PA, BGIBMGA011273-PA, BGIBMGA013450-PA, BGIBMGA011835-PA, BGIBMGA002243-PA, BGIBMGA007363-PA, BGIBMGA003608-PA, BGI…	BGIBMGA004136-PA, BGIBMGA001386-PA, BGIBMGA002597-PA, BGIBMGA000450-PA, BGIBMGA006799-PA, BGIBMGA008338-PA, BGIBMGA003166-PA, BGIBMGA004091-PA, BGIBMGA012560-PA, BGIBMGA011348-PA, BGIBMGA000851-PA, BGIBMGA004537-PA, BGIBMGA012318-PA, BGIBMGA003842-PA, BGIBMGA010092-PA, BGIBMGA013484-PA, BGIBMGA002986-PA, BGIBMGA004009-PA, BGIBMGA002069-PA, BGIBMGA007516-PA, BGIBMGA005634-PA, BGIBMGA003727-PA, BGI…
GO:0019538	protein metabolic process	P	3.40781e-06	3.13264e-08	55	967	153	6968	BGIBMGA003978-PA, BGIBMGA006946-PA, BGIBMGA004501-PA, BGIBMGA013076-PA, BGIBMGA010970-PA, BGIBMGA011344-PA, BGIBMGA008301-PA, BGIBMGA000959-PA, BGIBMGA011273-PA, BGIBMGA011835-PA, BGIBMGA007363-PA, BGIBMGA003608-PA, BGIBMGA009613-PA, BGIBMGA002164-PA, BGIBMGA011620-PA, BGIBMGA004374-PA, BGIBMGA004911-PA, BGIBMGA006867-PA, BGIBMGA007710-PA, BGIBMGA009863-PA, BGIBMGA012070-PA, BGIBMGA003197-PA, BGI…	BGIBMGA004136-PA, BGIBMGA009549-PA, BGIBMGA002597-PA, BGIBMGA009308-PA, BGIBMGA006799-PA, BGIBMGA007849-PA, BGIBMGA003647-PA, BGIBMGA008017-PA, BGIBMGA000851-PA, BGIBMGA004537-PA, BGIBMGA001500-PA, BGIBMGA012318-PA, BGIBMGA005668-PA, BGIBMGA009550-PA, BGIBMGA003567-PA, BGIBMGA010092-PA, BGIBMGA013484-PA, BGIBMGA002069-PA, BGIBMGA010023-PA, BGIBMGA007516-PA, BGIBMGA010927-PA, BGIBMGA001272-PA, BGI…
GO:0043170	macromolecule metabolic process	P	1.41337e-05	1.33436e-07	79	1729	129	6206	BGIBMGA003978-PA, BGIBMGA005838-PA, BGIBMGA006946-PA, BGIBMGA004501-PA, BGIBMGA013076-PA, BGIBMGA010970-PA, BGIBMGA012866-PA, BGIBMGA011344-PA, BGIBMGA006233-PA, BGIBMGA011437-PA, BGIBMGA007902-PA, BGIBMGA010297-PA, BGIBMGA008301-PA, BGIBMGA005739-PA, BGIBMGA007082-PA, BGIBMGA000312-PA, BGIBMGA000959-PA, BGIBMGA014046-PA, BGIBMGA011273-PA, BGIBMGA013450-PA, BGIBMGA011835-PA, BGIBMGA007363-PA, BGI…	BGIBMGA004136-PA, BGIBMGA009549-PA, BGIBMGA002597-PA, BGIBMGA000450-PA, BGIBMGA009308-PA, BGIBMGA006799-PA, BGIBMGA008338-PA, BGIBMGA003166-PA, BGIBMGA004091-PA, BGIBMGA011348-PA, BGIBMGA000851-PA, BGIBMGA004537-PA, BGIBMGA012318-PA, BGIBMGA009550-PA, BGIBMGA003567-PA, BGIBMGA010092-PA, BGIBMGA013484-PA, BGIBMGA002069-PA, BGIBMGA010023-PA, BGIBMGA007516-PA, BGIBMGA005634-PA, BGIBMGA003727-PA, BGI…
GO:0071704	organic substance metabolic process	P	4.63112e-05	4.4873e-07	95	2309	113	5626	BGIBMGA003978-PA, BGIBMGA005838-PA, BGIBMGA001613-PA, BGIBMGA006946-PA, BGIBMGA004501-PA, BGIBMGA013076-PA, BGIBMGA010970-PA, BGIBMGA012866-PA, BGIBMGA011344-PA, BGIBMGA006233-PA, BGIBMGA011437-PA, BGIBMGA007902-PA, BGIBMGA010297-PA, BGIBMGA008301-PA, BGIBMGA005471-PA, BGIBMGA005739-PA, BGIBMGA007082-PA, BGIBMGA008670-PA, BGIBMGA000312-PA, BGIBMGA013511-PA, BGIBMGA000959-PA, BGIBMGA014046-PA, BGI…	BGIBMGA004136-PA, BGIBMGA009549-PA, BGIBMGA001386-PA, BGIBMGA002597-PA, BGIBMGA000450-PA, BGIBMGA009308-PA, BGIBMGA006799-PA, BGIBMGA008338-PA, BGIBMGA003166-PA, BGIBMGA004091-PA, BGIBMGA012560-PA, BGIBMGA011348-PA, BGIBMGA000851-PA, BGIBMGA004537-PA, BGIBMGA012318-PA, BGIBMGA009550-PA, BGIBMGA003567-PA, BGIBMGA008064-PA, BGIBMGA010092-PA, BGIBMGA013484-PA, BGIBMGA002986-PA, BGIBMGA003052-PA, BGI…
GO:0044238	primary metabolic process	P	7.3507e-05	7.30504e-07	90	2163	118	5772	BGIBMGA003978-PA, BGIBMGA005838-PA, BGIBMGA001613-PA, BGIBMGA006946-PA, BGIBMGA004501-PA, BGIBMGA013076-PA, BGIBMGA010970-PA, BGIBMGA011344-PA, BGIBMGA006233-PA, BGIBMGA011437-PA, BGIBMGA010297-PA, BGIBMGA008301-PA, BGIBMGA005471-PA, BGIBMGA005739-PA, BGIBMGA007082-PA, BGIBMGA008670-PA, BGIBMGA000312-PA, BGIBMGA013511-PA, BGIBMGA000959-PA, BGIBMGA014046-PA, BGIBMGA014178-PA, BGIBMGA011273-PA, BGI…	BGIBMGA004136-PA, BGIBMGA009549-PA, BGIBMGA001386-PA, BGIBMGA002597-PA, BGIBMGA000450-PA, BGIBMGA009308-PA, BGIBMGA006799-PA, BGIBMGA008338-PA, BGIBMGA003166-PA, BGIBMGA004091-PA, BGIBMGA012560-PA, BGIBMGA011348-PA, BGIBMGA000851-PA, BGIBMGA004537-PA, BGIBMGA012318-PA, BGIBMGA009550-PA, BGIBMGA003567-PA, BGIBMGA008064-PA, BGIBMGA010092-PA, BGIBMGA013484-PA, BGIBMGA002986-PA, BGIBMGA003052-PA, BGI…
GO:0006396	RNA processing	P	0.000101137	1.03021e-06	16	132	192	7803	BGIBMGA005838-PA, BGIBMGA004327-PA, BGIBMGA012059-PA, BGIBMGA008256-PA, BGIBMGA009207-PA, BGIBMGA013703-PA, BGIBMGA006233-PA, BGIBMGA011437-PA, BGIBMGA006476-PA, BGIBMGA012108-PA, BGIBMGA007082-PA, BGIBMGA000312-PA, BGIBMGA014046-PA, BGIBMGA009816-PA, BGIBMGA006783-PA, BGIBMGA013450-PA	BGIBMGA005324-PA, BGIBMGA001806-PA, BGIBMGA008911-PA, BGIBMGA004784-PA, BGIBMGA012012-PA, BGIBMGA012196-PA, BGIBMGA004159-PA, BGIBMGA003833-PA, BGIBMGA006346-PA, BGIBMGA013100-PA, BGIBMGA008536-PA, BGIBMGA006011-PA, BGIBMGA000349-PA, BGIBMGA011319-PA, BGIBMGA004661-PA, BGIBMGA006208-PA, BGIBMGA001835-PA, BGIBMGA012118-PA, BGIBMGA001131-PA, BGIBMGA011775-PA, BGIBMGA012963-PA, BGIBMGA005210-PA, BGI…
GO:0009987	cellular process	P	0.000792989	8.47168e-06	99	2600	109	5335	BGIBMGA012304-PA, BGIBMGA011437-PA, BGIBMGA008301-PA, BGIBMGA005739-PA, BGIBMGA007082-PA, BGIBMGA000312-PA, BGIBMGA012182-PA, BGIBMGA000959-PA, BGIBMGA013450-PA, BGIBMGA011835-PA, BGIBMGA007363-PA, BGIBMGA002164-PA, BGIBMGA011620-PA, BGIBMGA004374-PA, BGIBMGA006867-PA, BGIBMGA013965-PA, BGIBMGA009618-PA, BGIBMGA012070-PA, BGIBMGA009515-PA, BGIBMGA008256-PA, BGIBMGA002572-PA, BGIBMGA009411-PA, BGI…	BGIBMGA004136-PA, BGIBMGA001386-PA, BGIBMGA002597-PA, BGIBMGA011508-PA, BGIBMGA000450-PA, BGIBMGA006799-PA, BGIBMGA005347-PA, BGIBMGA006959-PA, BGIBMGA012719-PA, BGIBMGA001546-PA, BGIBMGA008338-PA, BGIBMGA007929-PA, BGIBMGA003166-PA, BGIBMGA003441-PA, BGIBMGA004091-PA, BGIBMGA012560-PA, BGIBMGA013771-PA, BGIBMGA013255-PA, BGIBMGA011348-PA, BGIBMGA000851-PA, BGIBMGA004537-PA, BGIBMGA003601-PA, BGI…
GO:0034470	ncRNA processing	P	0.0054896	6.00105e-05	8	46	200	7889	BGIBMGA004327-PA, BGIBMGA012059-PA, BGIBMGA008256-PA, BGIBMGA014046-PA, BGIBMGA006783-PA, BGIBMGA009207-PA, BGIBMGA013703-PA, BGIBMGA006233-PA	BGIBMGA012012-PA, BGIBMGA005395-PA, BGIBMGA006797-PA, BGIBMGA000074-PA, BGIBMGA011103-PA, BGIBMGA009465-PA, BGIBMGA014415-PA, BGIBMGA013351-PA, BGIBMGA010207-PA, BGIBMGA008460-PA, BGIBMGA005118-PA, BGIBMGA006772-PA, BGIBMGA001061-PA, BGIBMGA007711-PA, BGIBMGA003668-PA, BGIBMGA002973-PA, BGIBMGA011810-PA, BGIBMGA000349-PA, BGIBMGA011319-PA, BGIBMGA006359-PA, BGIBMGA008341-PA, BGIBMGA005646-PA, BGI…
GO:0008152	metabolic process	P	0.00638401	7.1374e-05	103	2872	105	5063	BGIBMGA012304-PA, BGIBMGA012866-PA, BGIBMGA011437-PA, BGIBMGA008301-PA, BGIBMGA005471-PA, BGIBMGA005739-PA, BGIBMGA007082-PA, BGIBMGA000312-PA, BGIBMGA000959-PA, BGIBMGA013450-PA, BGIBMGA011835-PA, BGIBMGA012309-PA, BGIBMGA007363-PA, BGIBMGA009598-PA, BGIBMGA002164-PA, BGIBMGA011620-PA, BGIBMGA004374-PA, BGIBMGA006867-PA, BGIBMGA013965-PA, BGIBMGA012070-PA, BGIBMGA009515-PA, BGIBMGA008256-PA, BGI…	BGIBMGA004136-PA, BGIBMGA009549-PA, BGIBMGA001386-PA, BGIBMGA002597-PA, BGIBMGA000450-PA, BGIBMGA009308-PA, BGIBMGA006799-PA, BGIBMGA008579-PA, BGIBMGA008338-PA, BGIBMGA003166-PA, BGIBMGA004091-PA, BGIBMGA012560-PA, BGIBMGA011348-PA, BGIBMGA000851-PA, BGIBMGA004537-PA, BGIBMGA012318-PA, BGIBMGA009550-PA, BGIBMGA003567-PA, BGIBMGA003842-PA, BGIBMGA008064-PA, BGIBMGA010092-PA, BGIBMGA008580-PA, BGI…
GO:0034660	ncRNA metabolic process	P	0.0124218	0.00014505	10	85	198	7850	BGIBMGA004327-PA, BGIBMGA012059-PA, BGIBMGA008256-PA, BGIBMGA003467-PA, BGIBMGA014046-PA, BGIBMGA009613-PA, BGIBMGA006783-PA, BGIBMGA009207-PA, BGIBMGA013703-PA, BGIBMGA006233-PA	BGIBMGA010964-PA, BGIBMGA012012-PA, BGIBMGA005395-PA, BGIBMGA008930-PA, BGIBMGA011103-PA, BGIBMGA009465-PA, BGIBMGA014415-PA, BGIBMGA009612-PA, BGIBMGA005116-PA, BGIBMGA013351-PA, BGIBMGA010207-PA, BGIBMGA006772-PA, BGIBMGA005414-PA, BGIBMGA001061-PA, BGIBMGA004091-PA, BGIBMGA003259-PA, BGIBMGA014443-PA, BGIBMGA000851-PA, BGIBMGA013133-PA, BGIBMGA000349-PA, BGIBMGA011319-PA, BGIBMGA006359-PA, BGI…
GO:0016072	rRNA metabolic process	P	0.0154087	0.000191412	5	17	203	7918	BGIBMGA012059-PA, BGIBMGA008256-PA, BGIBMGA014046-PA, BGIBMGA009207-PA, BGIBMGA013703-PA	BGIBMGA012012-PA, BGIBMGA001509-PA, BGIBMGA000074-PA, BGIBMGA011103-PA, BGIBMGA011104-PA, BGIBMGA013169-PA, BGIBMGA007239-PA, BGIBMGA013351-PA, BGIBMGA005118-PA, BGIBMGA006772-PA, BGIBMGA005552-PA, BGIBMGA011543-PA, BGIBMGA004834-PA, BGIBMGA001872-PA, BGIBMGA007192-PA, BGIBMGA006359-PA, BGIBMGA005927-PA
GO:0015992	proton transport	P	0.0310741	0.000416895	6	33	202	7902	BGIBMGA013678-PA, BGIBMGA008670-PA, BGIBMGA013511-PA, BGIBMGA001853-PA, BGIBMGA013965-PA, BGIBMGA010247-PA	BGIBMGA011936-PA, BGIBMGA012549-PA, BGIBMGA014325-PA, BGIBMGA003901-PA, BGIBMGA008011-PA, BGIBMGA011504-PA, BGIBMGA008019-PA, BGIBMGA012555-PA, BGIBMGA008879-PA, BGIBMGA013963-PA, BGIBMGA001302-PA, BGIBMGA010246-PA, BGIBMGA002432-PA, BGIBMGA002241-PA, BGIBMGA002538-PA, BGIBMGA014507-PA, BGIBMGA004942-PA, BGIBMGA006412-PA, BGIBMGA003196-PA, BGIBMGA010588-PA, BGIBMGA000649-PA, BGIBMGA014403-PA, BGI…
GO:0006818	hydrogen transport	P	0.0310741	0.000416895	6	33	202	7902	BGIBMGA013678-PA, BGIBMGA008670-PA, BGIBMGA013511-PA, BGIBMGA001853-PA, BGIBMGA013965-PA, BGIBMGA010247-PA	BGIBMGA011936-PA, BGIBMGA012549-PA, BGIBMGA014325-PA, BGIBMGA003901-PA, BGIBMGA008011-PA, BGIBMGA011504-PA, BGIBMGA008019-PA, BGIBMGA012555-PA, BGIBMGA008879-PA, BGIBMGA013963-PA, BGIBMGA001302-PA, BGIBMGA010246-PA, BGIBMGA002432-PA, BGIBMGA002241-PA, BGIBMGA002538-PA, BGIBMGA014507-PA, BGIBMGA004942-PA, BGIBMGA006412-PA, BGIBMGA003196-PA, BGIBMGA010588-PA, BGIBMGA000649-PA, BGIBMGA014403-PA, BGI…
GO:0042451	purine nucleoside biosynthetic process	P	0.0376357	0.000528855	5	22	203	7913	BGIBMGA008670-PA, BGIBMGA013511-PA, BGIBMGA001853-PA, BGIBMGA013965-PA, BGIBMGA002243-PA	BGIBMGA011936-PA, BGIBMGA012549-PA, BGIBMGA007701-PA, BGIBMGA007367-PA, BGIBMGA003901-PA, BGIBMGA003889-PA, BGIBMGA011504-PA, BGIBMGA010540-PA, BGIBMGA012555-PA, BGIBMGA005508-PA, BGIBMGA003518-PA, BGIBMGA000804-PA, BGIBMGA012219-PA, BGIBMGA007436-PA, BGIBMGA007307-PA, BGIBMGA004942-PA, BGIBMGA006412-PA, BGIBMGA002594-PA, BGIBMGA010588-PA, BGIBMGA000649-PA, BGIBMGA003675-PA, BGIBMGA007418-PA
GO:0046129	purine ribonucleoside biosynthetic process	P	0.0376357	0.000528855	5	22	203	7913	BGIBMGA008670-PA, BGIBMGA013511-PA, BGIBMGA001853-PA, BGIBMGA013965-PA, BGIBMGA002243-PA	BGIBMGA011936-PA, BGIBMGA012549-PA, BGIBMGA007701-PA, BGIBMGA007367-PA, BGIBMGA003901-PA, BGIBMGA003889-PA, BGIBMGA011504-PA, BGIBMGA010540-PA, BGIBMGA012555-PA, BGIBMGA005508-PA, BGIBMGA003518-PA, BGIBMGA000804-PA, BGIBMGA012219-PA, BGIBMGA007436-PA, BGIBMGA007307-PA, BGIBMGA004942-PA, BGIBMGA006412-PA, BGIBMGA002594-PA, BGIBMGA010588-PA, BGIBMGA000649-PA, BGIBMGA003675-PA, BGIBMGA007418-PA
GO:0006754	ATP biosynthetic process	P	0.0396652	0.000591283	4	12	204	7923	BGIBMGA008670-PA, BGIBMGA013511-PA, BGIBMGA001853-PA, BGIBMGA013965-PA	BGIBMGA011936-PA, BGIBMGA012549-PA, BGIBMGA007307-PA, BGIBMGA004942-PA, BGIBMGA003901-PA, BGIBMGA003889-PA, BGIBMGA006412-PA, BGIBMGA011504-PA, BGIBMGA010588-PA, BGIBMGA000649-PA, BGIBMGA012555-PA, BGIBMGA000804-PA
GO:0015986	ATP synthesis coupled proton transport	P	0.0396652	0.000591283	4	12	204	7923	BGIBMGA008670-PA, BGIBMGA013511-PA, BGIBMGA001853-PA, BGIBMGA013965-PA	BGIBMGA011936-PA, BGIBMGA012549-PA, BGIBMGA007307-PA, BGIBMGA004942-PA, BGIBMGA003901-PA, BGIBMGA003889-PA, BGIBMGA006412-PA, BGIBMGA011504-PA, BGIBMGA010588-PA, BGIBMGA000649-PA, BGIBMGA012555-PA, BGIBMGA000804-PA
GO:0015985	energy coupled proton transport, down electrochemical gradient	P	0.0396652	0.000591283	4	12	204	7923	BGIBMGA008670-PA, BGIBMGA013511-PA, BGIBMGA001853-PA, BGIBMGA013965-PA	BGIBMGA011936-PA, BGIBMGA012549-PA, BGIBMGA007307-PA, BGIBMGA004942-PA, BGIBMGA003901-PA, BGIBMGA003889-PA, BGIBMGA006412-PA, BGIBMGA011504-PA, BGIBMGA010588-PA, BGIBMGA000649-PA, BGIBMGA012555-PA, BGIBMGA000804-PA
GO:1901659	glycosyl compound biosynthetic process	P	0.0759823	0.00118929	5	27	203	7908	BGIBMGA008670-PA, BGIBMGA013511-PA, BGIBMGA001853-PA, BGIBMGA013965-PA, BGIBMGA002243-PA	BGIBMGA011936-PA, BGIBMGA012549-PA, BGIBMGA003901-PA, BGIBMGA011504-PA, BGIBMGA010540-PA, BGIBMGA012555-PA, BGIBMGA007436-PA, BGIBMGA011887-PA, BGIBMGA004942-PA, BGIBMGA006412-PA, BGIBMGA010588-PA, BGIBMGA000649-PA, BGIBMGA005628-PA, BGIBMGA007701-PA, BGIBMGA007367-PA, BGIBMGA003889-PA, BGIBMGA005508-PA, BGIBMGA003518-PA, BGIBMGA000804-PA, BGIBMGA012219-PA, BGIBMGA006191-PA, BGIBMGA007307-PA, BGI…
GO:0042455	ribonucleoside biosynthetic process	P	0.0759823	0.00118929	5	27	203	7908	BGIBMGA008670-PA, BGIBMGA013511-PA, BGIBMGA001853-PA, BGIBMGA013965-PA, BGIBMGA002243-PA	BGIBMGA011936-PA, BGIBMGA012549-PA, BGIBMGA003901-PA, BGIBMGA011504-PA, BGIBMGA010540-PA, BGIBMGA012555-PA, BGIBMGA007436-PA, BGIBMGA011887-PA, BGIBMGA004942-PA, BGIBMGA006412-PA, BGIBMGA010588-PA, BGIBMGA000649-PA, BGIBMGA005628-PA, BGIBMGA007701-PA, BGIBMGA007367-PA, BGIBMGA003889-PA, BGIBMGA005508-PA, BGIBMGA003518-PA, BGIBMGA000804-PA, BGIBMGA012219-PA, BGIBMGA006191-PA, BGIBMGA007307-PA, BGI…
GO:0009163	nucleoside biosynthetic process	P	0.0759823	0.00118929	5	27	203	7908	BGIBMGA008670-PA, BGIBMGA013511-PA, BGIBMGA001853-PA, BGIBMGA013965-PA, BGIBMGA002243-PA	BGIBMGA011936-PA, BGIBMGA012549-PA, BGIBMGA003901-PA, BGIBMGA011504-PA, BGIBMGA010540-PA, BGIBMGA012555-PA, BGIBMGA007436-PA, BGIBMGA011887-PA, BGIBMGA004942-PA, BGIBMGA006412-PA, BGIBMGA010588-PA, BGIBMGA000649-PA, BGIBMGA005628-PA, BGIBMGA007701-PA, BGIBMGA007367-PA, BGIBMGA003889-PA, BGIBMGA005508-PA, BGIBMGA003518-PA, BGIBMGA000804-PA, BGIBMGA012219-PA, BGIBMGA006191-PA, BGIBMGA007307-PA, BGI…
GO:0006364	rRNA processing	P	0.091367	0.00145279	4	16	204	7919	BGIBMGA012059-PA, BGIBMGA008256-PA, BGIBMGA014046-PA, BGIBMGA013703-PA	BGIBMGA012012-PA, BGIBMGA001509-PA, BGIBMGA000074-PA, BGIBMGA011103-PA, BGIBMGA011104-PA, BGIBMGA013169-PA, BGIBMGA007239-PA, BGIBMGA013351-PA, BGIBMGA005118-PA, BGIBMGA006772-PA, BGIBMGA005552-PA, BGIBMGA004834-PA, BGIBMGA001872-PA, BGIBMGA007192-PA, BGIBMGA006359-PA, BGIBMGA005927-PA
GO:0009201	ribonucleoside triphosphate biosynthetic process	P	0.101148	0.00175909	4	17	204	7918	BGIBMGA008670-PA, BGIBMGA013511-PA, BGIBMGA001853-PA, BGIBMGA013965-PA	BGIBMGA011936-PA, BGIBMGA012549-PA, BGIBMGA007701-PA, BGIBMGA007367-PA, BGIBMGA003901-PA, BGIBMGA003889-PA, BGIBMGA011504-PA, BGIBMGA010540-PA, BGIBMGA012555-PA, BGIBMGA003518-PA, BGIBMGA000804-PA, BGIBMGA007307-PA, BGIBMGA004942-PA, BGIBMGA006412-PA, BGIBMGA010588-PA, BGIBMGA000649-PA, BGIBMGA003675-PA
GO:0009206	purine ribonucleoside triphosphate biosynthetic process	P	0.101148	0.00175909	4	17	204	7918	BGIBMGA008670-PA, BGIBMGA013511-PA, BGIBMGA001853-PA, BGIBMGA013965-PA	BGIBMGA011936-PA, BGIBMGA012549-PA, BGIBMGA007701-PA, BGIBMGA007367-PA, BGIBMGA003901-PA, BGIBMGA003889-PA, BGIBMGA011504-PA, BGIBMGA010540-PA, BGIBMGA012555-PA, BGIBMGA003518-PA, BGIBMGA000804-PA, BGIBMGA007307-PA, BGIBMGA004942-PA, BGIBMGA006412-PA, BGIBMGA010588-PA, BGIBMGA000649-PA, BGIBMGA003675-PA
GO:0009145	purine nucleoside triphosphate biosynthetic process	P	0.101148	0.00175909	4	17	204	7918	BGIBMGA008670-PA, BGIBMGA013511-PA, BGIBMGA001853-PA, BGIBMGA013965-PA	BGIBMGA011936-PA, BGIBMGA012549-PA, BGIBMGA007701-PA, BGIBMGA007367-PA, BGIBMGA003901-PA, BGIBMGA003889-PA, BGIBMGA011504-PA, BGIBMGA010540-PA, BGIBMGA012555-PA, BGIBMGA003518-PA, BGIBMGA000804-PA, BGIBMGA007307-PA, BGIBMGA004942-PA, BGIBMGA006412-PA, BGIBMGA010588-PA, BGIBMGA000649-PA, BGIBMGA003675-PA
GO:0009142	nucleoside triphosphate biosynthetic process	P	0.101148	0.00175909	4	17	204	7918	BGIBMGA008670-PA, BGIBMGA013511-PA, BGIBMGA001853-PA, BGIBMGA013965-PA	BGIBMGA011936-PA, BGIBMGA012549-PA, BGIBMGA007701-PA, BGIBMGA007367-PA, BGIBMGA003901-PA, BGIBMGA003889-PA, BGIBMGA011504-PA, BGIBMGA010540-PA, BGIBMGA012555-PA, BGIBMGA003518-PA, BGIBMGA000804-PA, BGIBMGA007307-PA, BGIBMGA004942-PA, BGIBMGA006412-PA, BGIBMGA010588-PA, BGIBMGA000649-PA, BGIBMGA003675-PA
GO:0042254	ribosome biogenesis	P	0.12978	0.00232153	5	32	203	7903	BGIBMGA012059-PA, BGIBMGA008256-PA, BGIBMGA014046-PA, BGIBMGA007661-PA, BGIBMGA013703-PA	BGIBMGA000127-PA, BGIBMGA012012-PA, BGIBMGA003309-PA, BGIBMGA009849-PA, BGIBMGA000074-PA, BGIBMGA011103-PA, BGIBMGA005452-PA, BGIBMGA013351-PA, BGIBMGA007297-PA, BGIBMGA005118-PA, BGIBMGA006772-PA, BGIBMGA007440-PA, BGIBMGA012690-PA, BGIBMGA006359-PA, BGIBMGA012373-PA, BGIBMGA005564-PA, BGIBMGA001509-PA, BGIBMGA011104-PA, BGIBMGA013169-PA, BGIBMGA007239-PA, BGIBMGA006588-PA, BGIBMGA006735-PA, BGI…
GO:1902600	hydrogen ion transmembrane transport	P	0.12978	0.00232153	5	32	203	7903	BGIBMGA008670-PA, BGIBMGA013511-PA, BGIBMGA001853-PA, BGIBMGA013965-PA, BGIBMGA010247-PA	BGIBMGA011936-PA, BGIBMGA012549-PA, BGIBMGA014325-PA, BGIBMGA003901-PA, BGIBMGA008011-PA, BGIBMGA011504-PA, BGIBMGA008019-PA, BGIBMGA012555-PA, BGIBMGA008879-PA, BGIBMGA013963-PA, BGIBMGA001302-PA, BGIBMGA010246-PA, BGIBMGA002432-PA, BGIBMGA002241-PA, BGIBMGA002538-PA, BGIBMGA014507-PA, BGIBMGA004942-PA, BGIBMGA006412-PA, BGIBMGA003196-PA, BGIBMGA010588-PA, BGIBMGA000649-PA, BGIBMGA014403-PA, BGI…
GO:0006397	mRNA processing	P	0.132439	0.00240229	6	48	202	7887	BGIBMGA005838-PA, BGIBMGA007082-PA, BGIBMGA000312-PA, BGIBMGA009816-PA, BGIBMGA013450-PA, BGIBMGA006476-PA	BGIBMGA005324-PA, BGIBMGA008909-PA, BGIBMGA001579-PA, BGIBMGA001806-PA, BGIBMGA008911-PA, BGIBMGA004784-PA, BGIBMGA008088-PA, BGIBMGA003336-PA, BGIBMGA005939-PA, BGIBMGA012163-PA, BGIBMGA006197-PA, BGIBMGA011380-PA, BGIBMGA008073-PA, BGIBMGA011808-PA, BGIBMGA008202-PA, BGIBMGA006896-PA, BGIBMGA010488-PA, BGIBMGA010333-PA, BGIBMGA008536-PA, BGIBMGA011133-PA, BGIBMGA006011-PA, BGIBMGA004422-PA, BGI…
GO:0009127	purine nucleoside monophosphate biosynthetic process	P	0.132439	0.00250071	4	19	204	7916	BGIBMGA008670-PA, BGIBMGA013511-PA, BGIBMGA001853-PA, BGIBMGA013965-PA	BGIBMGA011936-PA, BGIBMGA012549-PA, BGIBMGA000806-PA, BGIBMGA000807-PA, BGIBMGA003901-PA, BGIBMGA003889-PA, BGIBMGA011504-PA, BGIBMGA012555-PA, BGIBMGA000804-PA, BGIBMGA000390-PA, BGIBMGA007436-PA, BGIBMGA014119-PA, BGIBMGA007307-PA, BGIBMGA004942-PA, BGIBMGA006412-PA, BGIBMGA002594-PA, BGIBMGA010588-PA, BGIBMGA000649-PA, BGIBMGA007935-PA
GO:0009168	purine ribonucleoside monophosphate biosynthetic process	P	0.132439	0.00250071	4	19	204	7916	BGIBMGA008670-PA, BGIBMGA013511-PA, BGIBMGA001853-PA, BGIBMGA013965-PA	BGIBMGA011936-PA, BGIBMGA012549-PA, BGIBMGA000806-PA, BGIBMGA000807-PA, BGIBMGA003901-PA, BGIBMGA003889-PA, BGIBMGA011504-PA, BGIBMGA012555-PA, BGIBMGA000804-PA, BGIBMGA000390-PA, BGIBMGA007436-PA, BGIBMGA014119-PA, BGIBMGA007307-PA, BGIBMGA004942-PA, BGIBMGA006412-PA, BGIBMGA002594-PA, BGIBMGA010588-PA, BGIBMGA000649-PA, BGIBMGA007935-PA
GO:0022613	ribonucleoprotein complex biogenesis	P	0.22513	0.00453056	5	38	203	7897	BGIBMGA012059-PA, BGIBMGA008256-PA, BGIBMGA014046-PA, BGIBMGA007661-PA, BGIBMGA013703-PA	BGIBMGA000127-PA, BGIBMGA008088-PA, BGIBMGA012012-PA, BGIBMGA003309-PA, BGIBMGA005395-PA, BGIBMGA009849-PA, BGIBMGA000074-PA, BGIBMGA011103-PA, BGIBMGA005452-PA, BGIBMGA013351-PA, BGIBMGA007297-PA, BGIBMGA005118-PA, BGIBMGA006772-PA, BGIBMGA007440-PA, BGIBMGA006896-PA, BGIBMGA012690-PA, BGIBMGA006359-PA, BGIBMGA012373-PA, BGIBMGA005564-PA, BGIBMGA007090-PA, BGIBMGA001509-PA, BGIBMGA011104-PA, BGI…
GO:0009152	purine ribonucleotide biosynthetic process	P	0.24579	0.0050074	5	39	203	7896	BGIBMGA008670-PA, BGIBMGA013511-PA, BGIBMGA001853-PA, BGIBMGA013965-PA, BGIBMGA002243-PA	BGIBMGA011936-PA, BGIBMGA012549-PA, BGIBMGA009299-PA, BGIBMGA006321-PA, BGIBMGA000807-PA, BGIBMGA003901-PA, BGIBMGA011504-PA, BGIBMGA009302-PA, BGIBMGA010540-PA, BGIBMGA012555-PA, BGIBMGA003315-PA, BGIBMGA009300-PA, BGIBMGA007436-PA, BGIBMGA014119-PA, BGIBMGA004942-PA, BGIBMGA006412-PA, BGIBMGA010588-PA, BGIBMGA000649-PA, BGIBMGA007935-PA, BGIBMGA010125-PA, BGIBMGA007119-PA, BGIBMGA006322-PA, BGI…
GO:0044765	single-organism transport	P	0.248875	0.00513209	11	164	197	7771	BGIBMGA013678-PA, BGIBMGA003178-PA, BGIBMGA010941-PA, BGIBMGA013342-PA, BGIBMGA008670-PA, BGIBMGA006164-PA, BGIBMGA003758-PA, BGIBMGA013511-PA, BGIBMGA001853-PA, BGIBMGA013965-PA, BGIBMGA010247-PA	BGIBMGA001042-PA, BGIBMGA014325-PA, BGIBMGA014537-PA, BGIBMGA013108-PA, BGIBMGA001302-PA, BGIBMGA010246-PA, BGIBMGA011160-PA, BGIBMGA014231-PA, BGIBMGA003317-PA, BGIBMGA008026-PA, BGIBMGA013341-PA, BGIBMGA003856-PA, BGIBMGA005848-PA, BGIBMGA000983-PA, BGIBMGA006412-PA, BGIBMGA001552-PA, BGIBMGA001074-PA, BGIBMGA004216-PA, BGIBMGA003713-PA, BGIBMGA006618-PA, BGIBMGA012571-PA, BGIBMGA006918-PA, BGI…
GO:0009156	ribonucleoside monophosphate biosynthetic process	P	0.250808	0.00523425	4	24	204	7911	BGIBMGA008670-PA, BGIBMGA013511-PA, BGIBMGA001853-PA, BGIBMGA013965-PA	BGIBMGA011936-PA, BGIBMGA012549-PA, BGIBMGA001386-PA, BGIBMGA000806-PA, BGIBMGA000807-PA, BGIBMGA003901-PA, BGIBMGA003889-PA, BGIBMGA011504-PA, BGIBMGA012555-PA, BGIBMGA000804-PA, BGIBMGA000390-PA, BGIBMGA007436-PA, BGIBMGA001570-PA, BGIBMGA014119-PA, BGIBMGA007307-PA, BGIBMGA011887-PA, BGIBMGA004942-PA, BGIBMGA006412-PA, BGIBMGA002594-PA, BGIBMGA010588-PA, BGIBMGA000649-PA, BGIBMGA005628-PA, BGI…
GO:0009124	nucleoside monophosphate biosynthetic process	P	0.278788	0.00595232	4	25	204	7910	BGIBMGA008670-PA, BGIBMGA013511-PA, BGIBMGA001853-PA, BGIBMGA013965-PA	BGIBMGA011936-PA, BGIBMGA012549-PA, BGIBMGA001386-PA, BGIBMGA000807-PA, BGIBMGA003901-PA, BGIBMGA011504-PA, BGIBMGA012555-PA, BGIBMGA007436-PA, BGIBMGA001137-PA, BGIBMGA014119-PA, BGIBMGA011887-PA, BGIBMGA004942-PA, BGIBMGA006412-PA, BGIBMGA010588-PA, BGIBMGA000649-PA, BGIBMGA005628-PA, BGIBMGA007935-PA, BGIBMGA000806-PA, BGIBMGA003889-PA, BGIBMGA000804-PA, BGIBMGA000390-PA, BGIBMGA001570-PA, BGI…
GO:0009260	ribonucleotide biosynthetic process	P	0.304174	0.00665026	5	42	203	7893	BGIBMGA008670-PA, BGIBMGA013511-PA, BGIBMGA001853-PA, BGIBMGA013965-PA, BGIBMGA002243-PA	BGIBMGA011936-PA, BGIBMGA012549-PA, BGIBMGA009299-PA, BGIBMGA006321-PA, BGIBMGA000807-PA, BGIBMGA003901-PA, BGIBMGA011504-PA, BGIBMGA009302-PA, BGIBMGA010540-PA, BGIBMGA012555-PA, BGIBMGA003315-PA, BGIBMGA009300-PA, BGIBMGA007436-PA, BGIBMGA014119-PA, BGIBMGA011887-PA, BGIBMGA004942-PA, BGIBMGA006412-PA, BGIBMGA010588-PA, BGIBMGA000649-PA, BGIBMGA005628-PA, BGIBMGA007935-PA, BGIBMGA010125-PA, BGI…
GO:0046390	ribose phosphate biosynthetic process	P	0.304174	0.00665026	5	42	203	7893	BGIBMGA008670-PA, BGIBMGA013511-PA, BGIBMGA001853-PA, BGIBMGA013965-PA, BGIBMGA002243-PA	BGIBMGA011936-PA, BGIBMGA012549-PA, BGIBMGA009299-PA, BGIBMGA006321-PA, BGIBMGA000807-PA, BGIBMGA003901-PA, BGIBMGA011504-PA, BGIBMGA009302-PA, BGIBMGA010540-PA, BGIBMGA012555-PA, BGIBMGA003315-PA, BGIBMGA009300-PA, BGIBMGA007436-PA, BGIBMGA014119-PA, BGIBMGA011887-PA, BGIBMGA004942-PA, BGIBMGA006412-PA, BGIBMGA010588-PA, BGIBMGA000649-PA, BGIBMGA005628-PA, BGIBMGA007935-PA, BGIBMGA010125-PA, BGI…
GO:1902578	single-organism localization	P	0.310042	0.00685559	11	171	197	7764	BGIBMGA013678-PA, BGIBMGA003178-PA, BGIBMGA010941-PA, BGIBMGA013342-PA, BGIBMGA008670-PA, BGIBMGA006164-PA, BGIBMGA003758-PA, BGIBMGA013511-PA, BGIBMGA001853-PA, BGIBMGA013965-PA, BGIBMGA010247-PA	BGIBMGA001042-PA, BGIBMGA014325-PA, BGIBMGA014537-PA, BGIBMGA013108-PA, BGIBMGA001302-PA, BGIBMGA010246-PA, BGIBMGA011160-PA, BGIBMGA014231-PA, BGIBMGA003317-PA, BGIBMGA008026-PA, BGIBMGA013341-PA, BGIBMGA003856-PA, BGIBMGA005848-PA, BGIBMGA000983-PA, BGIBMGA006412-PA, BGIBMGA001552-PA, BGIBMGA001074-PA, BGIBMGA004216-PA, BGIBMGA003713-PA, BGIBMGA006618-PA, BGIBMGA012571-PA, BGIBMGA006918-PA, BGI…
GO:0016071	mRNA metabolic process	P	0.315816	0.00706173	6	61	202	7874	BGIBMGA005838-PA, BGIBMGA007082-PA, BGIBMGA000312-PA, BGIBMGA009816-PA, BGIBMGA013450-PA, BGIBMGA006476-PA	BGIBMGA005324-PA, BGIBMGA008909-PA, BGIBMGA001579-PA, BGIBMGA001806-PA, BGIBMGA008911-PA, BGIBMGA004784-PA, BGIBMGA008088-PA, BGIBMGA003336-PA, BGIBMGA012163-PA, BGIBMGA008202-PA, BGIBMGA008536-PA, BGIBMGA011348-PA, BGIBMGA006011-PA, BGIBMGA009625-PA, BGIBMGA007585-PA, BGIBMGA004661-PA, BGIBMGA006208-PA, BGIBMGA011070-PA, BGIBMGA011471-PA, BGIBMGA012118-PA, BGIBMGA008192-PA, BGIBMGA013602-PA, BGI…
GO:0006164	purine nucleotide biosynthetic process	P	0.321685	0.00727288	5	43	203	7892	BGIBMGA008670-PA, BGIBMGA013511-PA, BGIBMGA001853-PA, BGIBMGA013965-PA, BGIBMGA002243-PA	BGIBMGA011936-PA, BGIBMGA012549-PA, BGIBMGA009299-PA, BGIBMGA006321-PA, BGIBMGA000807-PA, BGIBMGA003901-PA, BGIBMGA011504-PA, BGIBMGA009302-PA, BGIBMGA010540-PA, BGIBMGA012555-PA, BGIBMGA003315-PA, BGIBMGA009300-PA, BGIBMGA004858-PA, BGIBMGA007436-PA, BGIBMGA014119-PA, BGIBMGA004942-PA, BGIBMGA006412-PA, BGIBMGA010588-PA, BGIBMGA000649-PA, BGIBMGA007935-PA, BGIBMGA010125-PA, BGIBMGA007119-PA, BGI…
GO:0008380	RNA splicing	P	0.397197	0.00947351	4	29	204	7906	BGIBMGA005838-PA, BGIBMGA009816-PA, BGIBMGA013450-PA, BGIBMGA011437-PA	BGIBMGA008909-PA, BGIBMGA001579-PA, BGIBMGA008911-PA, BGIBMGA008088-PA, BGIBMGA010723-PA, BGIBMGA005939-PA, BGIBMGA012163-PA, BGIBMGA006197-PA, BGIBMGA008073-PA, BGIBMGA006346-PA, BGIBMGA008202-PA, BGIBMGA006896-PA, BGIBMGA010333-PA, BGIBMGA007585-PA, BGIBMGA004661-PA, BGIBMGA008899-PA, BGIBMGA011471-PA, BGIBMGA001580-PA, BGIBMGA007090-PA, BGIBMGA012118-PA, BGIBMGA004573-PA, BGIBMGA009307-PA, BGI…
GO:0005840	ribosome	C	2.18814e-29	1.08727e-32	37	71	171	7864	BGIBMGA003978-PA, BGIBMGA006835-PA, BGIBMGA002572-PA, BGIBMGA007645-PA, BGIBMGA009411-PA, BGIBMGA011416-PA, BGIBMGA013076-PA, BGIBMGA010970-PA, BGIBMGA009751-PA, BGIBMGA001483-PA, BGIBMGA010867-PA, BGIBMGA008301-PA, BGIBMGA010139-PA, BGIBMGA000867-PA, BGIBMGA006414-PA, BGIBMGA000959-PA, BGIBMGA011273-PA, BGIBMGA008903-PA, BGIBMGA006986-PA, BGIBMGA008865-PA, BGIBMGA011446-PA, BGIBMGA007795-PA, BGI…	BGIBMGA001363-PA, BGIBMGA004977-PA, BGIBMGA000066-PA, BGIBMGA008248-PA, BGIBMGA010316-PA, BGIBMGA004008-PA, BGIBMGA014094-PA, BGIBMGA006975-PA, BGIBMGA010653-PA, BGIBMGA011948-PA, BGIBMGA000440-PA, BGIBMGA002811-PA, BGIBMGA002975-PA, BGIBMGA001537-PA, BGIBMGA001500-PA, BGIBMGA003397-PA, BGIBMGA013567-PA, BGIBMGA003412-PA, BGIBMGA003586-PA, BGIBMGA005928-PA, BGIBMGA004078-PA, BGIBMGA007879-PA, BGI…
GO:1990904	ribonucleoprotein complex	C	1.39016e-28	1.38152e-31	41	110	167	7825	BGIBMGA003978-PA, BGIBMGA010941-PA, BGIBMGA006835-PA, BGIBMGA002572-PA, BGIBMGA007645-PA, BGIBMGA009411-PA, BGIBMGA011416-PA, BGIBMGA013076-PA, BGIBMGA010970-PA, BGIBMGA009751-PA, BGIBMGA001483-PA, BGIBMGA010867-PA, BGIBMGA008301-PA, BGIBMGA010139-PA, BGIBMGA000867-PA, BGIBMGA006414-PA, BGIBMGA000959-PA, BGIBMGA009816-PA, BGIBMGA011273-PA, BGIBMGA008903-PA, BGIBMGA006986-PA, BGIBMGA008865-PA, BGI…	BGIBMGA001363-PA, BGIBMGA006105-PA, BGIBMGA000066-PA, BGIBMGA014094-PA, BGIBMGA006346-PA, BGIBMGA010653-PA, BGIBMGA002811-PA, BGIBMGA002975-PA, BGIBMGA001537-PA, BGIBMGA001500-PA, BGIBMGA004661-PA, BGIBMGA013567-PA, BGIBMGA003412-PA, BGIBMGA005928-PA, BGIBMGA012571-PA, BGIBMGA005210-PA, BGIBMGA004838-PA, BGIBMGA009208-PA, BGIBMGA007311-PA, BGIBMGA001991-PA, BGIBMGA013157-PA, BGIBMGA003155-PA, BGI…
GO:0030529	intracellular ribonucleoprotein complex	C	1.39016e-28	1.38152e-31	41	110	167	7825	BGIBMGA003978-PA, BGIBMGA010941-PA, BGIBMGA006835-PA, BGIBMGA002572-PA, BGIBMGA007645-PA, BGIBMGA009411-PA, BGIBMGA011416-PA, BGIBMGA013076-PA, BGIBMGA010970-PA, BGIBMGA009751-PA, BGIBMGA001483-PA, BGIBMGA010867-PA, BGIBMGA008301-PA, BGIBMGA010139-PA, BGIBMGA000867-PA, BGIBMGA006414-PA, BGIBMGA000959-PA, BGIBMGA009816-PA, BGIBMGA011273-PA, BGIBMGA008903-PA, BGIBMGA006986-PA, BGIBMGA008865-PA, BGI…	BGIBMGA001363-PA, BGIBMGA006105-PA, BGIBMGA000066-PA, BGIBMGA014094-PA, BGIBMGA006346-PA, BGIBMGA010653-PA, BGIBMGA002811-PA, BGIBMGA002975-PA, BGIBMGA001537-PA, BGIBMGA001500-PA, BGIBMGA004661-PA, BGIBMGA013567-PA, BGIBMGA003412-PA, BGIBMGA005928-PA, BGIBMGA012571-PA, BGIBMGA005210-PA, BGIBMGA004838-PA, BGIBMGA009208-PA, BGIBMGA007311-PA, BGIBMGA001991-PA, BGIBMGA013157-PA, BGIBMGA003155-PA, BGI…
GO:0044444	cytoplasmic part	C	8.76267e-21	2.39477e-23	50	321	158	7614	BGIBMGA003978-PA, BGIBMGA010941-PA, BGIBMGA013076-PA, BGIBMGA010970-PA, BGIBMGA011344-PA, BGIBMGA008301-PA, BGIBMGA008670-PA, BGIBMGA013511-PA, BGIBMGA000959-PA, BGIBMGA011273-PA, BGIBMGA004231-PA, BGIBMGA000903-PA, BGIBMGA007363-PA, BGIBMGA002164-PA, BGIBMGA011620-PA, BGIBMGA004374-PA, BGIBMGA004911-PA, BGIBMGA006867-PA, BGIBMGA007710-PA, BGIBMGA009863-PA, BGIBMGA009987-PA, BGIBMGA003197-PA, BGI…	BGIBMGA007746-PA, BGIBMGA001363-PA, BGIBMGA000066-PA, BGIBMGA005479-PA, BGIBMGA002574-PA, BGIBMGA014094-PA, BGIBMGA010653-PA, BGIBMGA002218-PA, BGIBMGA014122-PA, BGIBMGA012560-PA, BGIBMGA002975-PA, BGIBMGA002820-PA, BGIBMGA001500-PA, BGIBMGA003865-PA, BGIBMGA003544-PA, BGIBMGA003412-PA, BGIBMGA002716-PA, BGIBMGA012571-PA, BGIBMGA001060-PA, BGIBMGA004502-PA, BGIBMGA007575-PA, BGIBMGA007311-PA, BGI…
GO:0005737	cytoplasm	C	1.03688e-17	3.09131e-20	54	455	154	7480	BGIBMGA003978-PA, BGIBMGA010941-PA, BGIBMGA013076-PA, BGIBMGA010970-PA, BGIBMGA011344-PA, BGIBMGA008301-PA, BGIBMGA008670-PA, BGIBMGA013511-PA, BGIBMGA000959-PA, BGIBMGA011273-PA, BGIBMGA004231-PA, BGIBMGA000903-PA, BGIBMGA007363-PA, BGIBMGA003608-PA, BGIBMGA009613-PA, BGIBMGA002164-PA, BGIBMGA011620-PA, BGIBMGA004374-PA, BGIBMGA004911-PA, BGIBMGA006867-PA, BGIBMGA007710-PA, BGIBMGA009863-PA, BGI…	BGIBMGA007746-PA, BGIBMGA001363-PA, BGIBMGA003762-PA, BGIBMGA002574-PA, BGIBMGA010653-PA, BGIBMGA002218-PA, BGIBMGA014122-PA, BGIBMGA012560-PA, BGIBMGA011887-PA, BGIBMGA014443-PA, BGIBMGA002975-PA, BGIBMGA001500-PA, BGIBMGA003865-PA, BGIBMGA003544-PA, BGIBMGA001982-PA, BGIBMGA012571-PA, BGIBMGA012032-PA, BGIBMGA012124-PA, BGIBMGA004502-PA, BGIBMGA007575-PA, BGIBMGA007311-PA, BGIBMGA007516-PA, BGI…
GO:0043228	non-membrane-bounded organelle	C	1.21813e-15	4.53963e-18	40	268	168	7667	BGIBMGA003978-PA, BGIBMGA006835-PA, BGIBMGA002572-PA, BGIBMGA007645-PA, BGIBMGA009411-PA, BGIBMGA011416-PA, BGIBMGA013076-PA, BGIBMGA010970-PA, BGIBMGA009751-PA, BGIBMGA001483-PA, BGIBMGA010867-PA, BGIBMGA008301-PA, BGIBMGA010139-PA, BGIBMGA000867-PA, BGIBMGA006414-PA, BGIBMGA000959-PA, BGIBMGA011273-PA, BGIBMGA008903-PA, BGIBMGA006986-PA, BGIBMGA008865-PA, BGIBMGA011446-PA, BGIBMGA007795-PA, BGI…	BGIBMGA005995-PA, BGIBMGA001363-PA, BGIBMGA000066-PA, BGIBMGA014094-PA, BGIBMGA009119-PA, BGIBMGA007127-PA, BGIBMGA010653-PA, BGIBMGA003441-PA, BGIBMGA002218-PA, BGIBMGA012920-PA, BGIBMGA013449-PA, BGIBMGA013255-PA, BGIBMGA013370-PA, BGIBMGA002975-PA, BGIBMGA014581-PA, BGIBMGA009160-PA, BGIBMGA001500-PA, BGIBMGA002379-PA, BGIBMGA007419-PA, BGIBMGA005536-PA, BGIBMGA003412-PA, BGIBMGA009120-PA, BGI…
GO:0043232	intracellular non-membrane-bounded organelle	C	1.21813e-15	4.53963e-18	40	268	168	7667	BGIBMGA003978-PA, BGIBMGA006835-PA, BGIBMGA002572-PA, BGIBMGA007645-PA, BGIBMGA009411-PA, BGIBMGA011416-PA, BGIBMGA013076-PA, BGIBMGA010970-PA, BGIBMGA009751-PA, BGIBMGA001483-PA, BGIBMGA010867-PA, BGIBMGA008301-PA, BGIBMGA010139-PA, BGIBMGA000867-PA, BGIBMGA006414-PA, BGIBMGA000959-PA, BGIBMGA011273-PA, BGIBMGA008903-PA, BGIBMGA006986-PA, BGIBMGA008865-PA, BGIBMGA011446-PA, BGIBMGA007795-PA, BGI…	BGIBMGA005995-PA, BGIBMGA001363-PA, BGIBMGA000066-PA, BGIBMGA014094-PA, BGIBMGA009119-PA, BGIBMGA007127-PA, BGIBMGA010653-PA, BGIBMGA003441-PA, BGIBMGA002218-PA, BGIBMGA012920-PA, BGIBMGA013449-PA, BGIBMGA013255-PA, BGIBMGA013370-PA, BGIBMGA002975-PA, BGIBMGA014581-PA, BGIBMGA009160-PA, BGIBMGA001500-PA, BGIBMGA002379-PA, BGIBMGA007419-PA, BGIBMGA005536-PA, BGIBMGA003412-PA, BGIBMGA009120-PA, BGI…
GO:0032991	macromolecular complex	C	5.92113e-15	2.50085e-17	57	596	151	7339	BGIBMGA003978-PA, BGIBMGA010941-PA, BGIBMGA010454-PA, BGIBMGA013076-PA, BGIBMGA010970-PA, BGIBMGA008301-PA, BGIBMGA008670-PA, BGIBMGA013511-PA, BGIBMGA000959-PA, BGIBMGA011273-PA, BGIBMGA000903-PA, BGIBMGA007363-PA, BGIBMGA002164-PA, BGIBMGA011620-PA, BGIBMGA004374-PA, BGIBMGA004911-PA, BGIBMGA006867-PA, BGIBMGA013965-PA, BGIBMGA007710-PA, BGIBMGA009863-PA, BGIBMGA003197-PA, BGIBMGA013678-PA, BGI…	BGIBMGA007746-PA, BGIBMGA001363-PA, BGIBMGA000358-PA, BGIBMGA005003-PA, BGIBMGA007127-PA, BGIBMGA010653-PA, BGIBMGA003166-PA, BGIBMGA002218-PA, BGIBMGA014122-PA, BGIBMGA013449-PA, BGIBMGA012560-PA, BGIBMGA002975-PA, BGIBMGA014581-PA, BGIBMGA001500-PA, BGIBMGA002379-PA, BGIBMGA003865-PA, BGIBMGA003544-PA, BGIBMGA003028-PA, BGIBMGA011039-PA, BGIBMGA010883-PA, BGIBMGA010344-PA, BGIBMGA009080-PA, BGI…
GO:0044424	intracellular part	C	4.89736e-11	2.43347e-13	72	1120	136	6815	BGIBMGA003978-PA, BGIBMGA010941-PA, BGIBMGA013076-PA, BGIBMGA010970-PA, BGIBMGA011344-PA, BGIBMGA008301-PA, BGIBMGA007082-PA, BGIBMGA008670-PA, BGIBMGA013511-PA, BGIBMGA000959-PA, BGIBMGA014046-PA, BGIBMGA000865-PA, BGIBMGA011273-PA, BGIBMGA004231-PA, BGIBMGA000903-PA, BGIBMGA007363-PA, BGIBMGA003608-PA, BGIBMGA009613-PA, BGIBMGA002164-PA, BGIBMGA011620-PA, BGIBMGA004374-PA, BGIBMGA004911-PA, BGI…	BGIBMGA001581-PA, BGIBMGA003762-PA, BGIBMGA009469-PA, BGIBMGA000931-PA, BGIBMGA007127-PA, BGIBMGA010653-PA, BGIBMGA003166-PA, BGIBMGA003441-PA, BGIBMGA013449-PA, BGIBMGA012560-PA, BGIBMGA013255-PA, BGIBMGA013370-PA, BGIBMGA014581-PA, BGIBMGA001500-PA, BGIBMGA001982-PA, BGIBMGA011039-PA, BGIBMGA014133-PA, BGIBMGA012032-PA, BGIBMGA003039-PA, BGIBMGA012124-PA, BGIBMGA007575-PA, BGIBMGA007516-PA, BGI…
GO:0005622	intracellular	C	1.18058e-10	6.45289e-13	74	1197	134	6738	BGIBMGA003978-PA, BGIBMGA010941-PA, BGIBMGA013076-PA, BGIBMGA010970-PA, BGIBMGA011344-PA, BGIBMGA008301-PA, BGIBMGA007082-PA, BGIBMGA008670-PA, BGIBMGA013511-PA, BGIBMGA000959-PA, BGIBMGA014046-PA, BGIBMGA000865-PA, BGIBMGA011273-PA, BGIBMGA004231-PA, BGIBMGA000903-PA, BGIBMGA007363-PA, BGIBMGA005344-PA, BGIBMGA003608-PA, BGIBMGA009613-PA, BGIBMGA002164-PA, BGIBMGA011620-PA, BGIBMGA004374-PA, BGI…	BGIBMGA001581-PA, BGIBMGA003762-PA, BGIBMGA005347-PA, BGIBMGA009469-PA, BGIBMGA000931-PA, BGIBMGA007127-PA, BGIBMGA010653-PA, BGIBMGA002757-PA, BGIBMGA003166-PA, BGIBMGA003441-PA, BGIBMGA013449-PA, BGIBMGA012560-PA, BGIBMGA013255-PA, BGIBMGA013370-PA, BGIBMGA014581-PA, BGIBMGA001500-PA, BGIBMGA001982-PA, BGIBMGA011039-PA, BGIBMGA014133-PA, BGIBMGA012032-PA, BGIBMGA003039-PA, BGIBMGA012124-PA, BGI…
GO:0044464	cell part	C	4.96714e-10	3.20859e-12	76	1293	132	6642	BGIBMGA003978-PA, BGIBMGA010941-PA, BGIBMGA010454-PA, BGIBMGA013076-PA, BGIBMGA010970-PA, BGIBMGA011344-PA, BGIBMGA008301-PA, BGIBMGA007082-PA, BGIBMGA008670-PA, BGIBMGA013511-PA, BGIBMGA000959-PA, BGIBMGA014046-PA, BGIBMGA000865-PA, BGIBMGA011273-PA, BGIBMGA004231-PA, BGIBMGA000903-PA, BGIBMGA007363-PA, BGIBMGA005344-PA, BGIBMGA003608-PA, BGIBMGA009613-PA, BGIBMGA002164-PA, BGIBMGA011620-PA, BGI…	BGIBMGA001581-PA, BGIBMGA003762-PA, BGIBMGA005347-PA, BGIBMGA009469-PA, BGIBMGA000931-PA, BGIBMGA007127-PA, BGIBMGA010653-PA, BGIBMGA002757-PA, BGIBMGA003166-PA, BGIBMGA003441-PA, BGIBMGA013449-PA, BGIBMGA012560-PA, BGIBMGA013255-PA, BGIBMGA013370-PA, BGIBMGA014581-PA, BGIBMGA002952-PA, BGIBMGA001500-PA, BGIBMGA001982-PA, BGIBMGA009629-PA, BGIBMGA011039-PA, BGIBMGA010344-PA, BGIBMGA014133-PA, BGI…
GO:0005623	cell	C	4.96714e-10	3.20859e-12	76	1293	132	6642	BGIBMGA003978-PA, BGIBMGA010941-PA, BGIBMGA010454-PA, BGIBMGA013076-PA, BGIBMGA010970-PA, BGIBMGA011344-PA, BGIBMGA008301-PA, BGIBMGA007082-PA, BGIBMGA008670-PA, BGIBMGA013511-PA, BGIBMGA000959-PA, BGIBMGA014046-PA, BGIBMGA000865-PA, BGIBMGA011273-PA, BGIBMGA004231-PA, BGIBMGA000903-PA, BGIBMGA007363-PA, BGIBMGA005344-PA, BGIBMGA003608-PA, BGIBMGA009613-PA, BGIBMGA002164-PA, BGIBMGA011620-PA, BGI…	BGIBMGA001581-PA, BGIBMGA003762-PA, BGIBMGA005347-PA, BGIBMGA009469-PA, BGIBMGA000931-PA, BGIBMGA007127-PA, BGIBMGA010653-PA, BGIBMGA002757-PA, BGIBMGA003166-PA, BGIBMGA003441-PA, BGIBMGA013449-PA, BGIBMGA012560-PA, BGIBMGA013255-PA, BGIBMGA013370-PA, BGIBMGA014581-PA, BGIBMGA002952-PA, BGIBMGA001500-PA, BGIBMGA001982-PA, BGIBMGA009629-PA, BGIBMGA011039-PA, BGIBMGA010344-PA, BGIBMGA014133-PA, BGI…
GO:0043229	intracellular organelle	C	3.77835e-09	2.62842e-11	58	865	150	7070	BGIBMGA003978-PA, BGIBMGA013076-PA, BGIBMGA010970-PA, BGIBMGA011344-PA, BGIBMGA008301-PA, BGIBMGA007082-PA, BGIBMGA008670-PA, BGIBMGA013511-PA, BGIBMGA000959-PA, BGIBMGA014046-PA, BGIBMGA000865-PA, BGIBMGA011273-PA, BGIBMGA004231-PA, BGIBMGA007363-PA, BGIBMGA002164-PA, BGIBMGA011620-PA, BGIBMGA004374-PA, BGIBMGA004911-PA, BGIBMGA006867-PA, BGIBMGA007710-PA, BGIBMGA000029-PA, BGIBMGA009863-PA, BGI…	BGIBMGA001581-PA, BGIBMGA009469-PA, BGIBMGA000931-PA, BGIBMGA007127-PA, BGIBMGA010653-PA, BGIBMGA003166-PA, BGIBMGA003441-PA, BGIBMGA013449-PA, BGIBMGA013255-PA, BGIBMGA013370-PA, BGIBMGA014581-PA, BGIBMGA001500-PA, BGIBMGA011039-PA, BGIBMGA014133-PA, BGIBMGA003039-PA, BGIBMGA012124-PA, BGIBMGA007575-PA, BGIBMGA005634-PA, BGIBMGA003727-PA, BGIBMGA005061-PA, BGIBMGA004985-PA, BGIBMGA004389-PA, BGI…
GO:0043226	organelle	C	4.39978e-09	3.27934e-11	58	870	150	7065	BGIBMGA003978-PA, BGIBMGA013076-PA, BGIBMGA010970-PA, BGIBMGA011344-PA, BGIBMGA008301-PA, BGIBMGA007082-PA, BGIBMGA008670-PA, BGIBMGA013511-PA, BGIBMGA000959-PA, BGIBMGA014046-PA, BGIBMGA000865-PA, BGIBMGA011273-PA, BGIBMGA004231-PA, BGIBMGA007363-PA, BGIBMGA002164-PA, BGIBMGA011620-PA, BGIBMGA004374-PA, BGIBMGA004911-PA, BGIBMGA006867-PA, BGIBMGA007710-PA, BGIBMGA000029-PA, BGIBMGA009863-PA, BGI…	BGIBMGA001581-PA, BGIBMGA009469-PA, BGIBMGA000931-PA, BGIBMGA007127-PA, BGIBMGA010653-PA, BGIBMGA003166-PA, BGIBMGA003441-PA, BGIBMGA013449-PA, BGIBMGA013255-PA, BGIBMGA013370-PA, BGIBMGA014581-PA, BGIBMGA001500-PA, BGIBMGA011039-PA, BGIBMGA014133-PA, BGIBMGA003039-PA, BGIBMGA012124-PA, BGIBMGA007575-PA, BGIBMGA005634-PA, BGIBMGA003727-PA, BGIBMGA005061-PA, BGIBMGA004985-PA, BGIBMGA004389-PA, BGI…
GO:0044391	ribosomal subunit	C	0.000711717	7.42661e-06	6	14	202	7921	BGIBMGA007710-PA, BGIBMGA000867-PA, BGIBMGA007645-PA, BGIBMGA003337-PA, BGIBMGA010970-PA, BGIBMGA008865-PA	BGIBMGA012414-PA, BGIBMGA008248-PA, BGIBMGA007311-PA, BGIBMGA001471-PA, BGIBMGA008335-PA, BGIBMGA012626-PA, BGIBMGA009130-PA, BGIBMGA009319-PA, BGIBMGA008675-PA, BGIBMGA002975-PA, BGIBMGA013497-PA, BGIBMGA000924-PA, BGIBMGA001500-PA, BGIBMGA003586-PA
GO:0045259	proton-transporting ATP synthase complex	C	0.0103734	0.000118554	4	7	204	7928	BGIBMGA008670-PA, BGIBMGA013511-PA, BGIBMGA001853-PA, BGIBMGA013965-PA	BGIBMGA011936-PA, BGIBMGA004942-PA, BGIBMGA003889-PA, BGIBMGA006412-PA, BGIBMGA010588-PA, BGIBMGA000649-PA, BGIBMGA000804-PA
GO:0005852	eukaryotic translation initiation factor 3 complex	C	0.0143162	0.000174284	4	8	204	7927	BGIBMGA006141-PA, BGIBMGA007889-PA, BGIBMGA004175-PA, BGIBMGA000903-PA	BGIBMGA000367-PA, BGIBMGA007114-PA, BGIBMGA012851-PA, BGIBMGA013025-PA, BGIBMGA012126-PA, BGIBMGA005592-PA, BGIBMGA003669-PA, BGIBMGA010671-PA
GO:0016469	proton-transporting two-sector ATPase complex	C	0.0209357	0.000265273	6	30	202	7905	BGIBMGA013678-PA, BGIBMGA008670-PA, BGIBMGA013511-PA, BGIBMGA001853-PA, BGIBMGA013965-PA, BGIBMGA010247-PA	BGIBMGA011936-PA, BGIBMGA012549-PA, BGIBMGA014325-PA, BGIBMGA003901-PA, BGIBMGA008011-PA, BGIBMGA008019-PA, BGIBMGA012555-PA, BGIBMGA008879-PA, BGIBMGA013963-PA, BGIBMGA001302-PA, BGIBMGA010246-PA, BGIBMGA002432-PA, BGIBMGA002241-PA, BGIBMGA002538-PA, BGIBMGA014507-PA, BGIBMGA004942-PA, BGIBMGA006412-PA, BGIBMGA003196-PA, BGIBMGA010588-PA, BGIBMGA000649-PA, BGIBMGA014403-PA, BGIBMGA014542-PA, BGI…
GO:0015934	large ribosomal subunit	C	0.0376357	0.000532978	3	4	205	7931	BGIBMGA003337-PA, BGIBMGA010970-PA, BGIBMGA008865-PA	BGIBMGA012414-PA, BGIBMGA002975-PA, BGIBMGA000924-PA, BGIBMGA001500-PA
GO:0045261	proton-transporting ATP synthase complex, catalytic core F(1)	C	0.194347	0.00376623	2	2	206	7933	BGIBMGA001853-PA, BGIBMGA013965-PA	BGIBMGA003889-PA, BGIBMGA010588-PA
GO:0015935	small ribosomal subunit	C	0.198084	0.00388786	3	10	205	7925	BGIBMGA007710-PA, BGIBMGA000867-PA, BGIBMGA007645-PA	BGIBMGA009130-PA, BGIBMGA009319-PA, BGIBMGA008675-PA, BGIBMGA008248-PA, BGIBMGA013497-PA, BGIBMGA007311-PA, BGIBMGA003586-PA, BGIBMGA001471-PA, BGIBMGA008335-PA, BGIBMGA012626-PA
GO:0000276	mitochondrial proton-transporting ATP synthase complex, coupling factor F(o)	C	0.385646	0.0091022	2	4	206	7931	BGIBMGA008670-PA, BGIBMGA013511-PA	BGIBMGA011936-PA, BGIBMGA004942-PA, BGIBMGA000649-PA, BGIBMGA000804-PA
GO:0005753	mitochondrial proton-transporting ATP synthase complex	C	0.385646	0.0091022	2	4	206	7931	BGIBMGA008670-PA, BGIBMGA013511-PA	BGIBMGA011936-PA, BGIBMGA004942-PA, BGIBMGA000649-PA, BGIBMGA000804-PA

## Sheet: Cluster 9
GO-ID	Term	Category	FDR	P-Value	#Test	#Ref	#notAnnotTest	#notAnnotRef	TestSeqs	RefSeqs
GO:0003723	RNA binding	F	1	0.00190747	6	189	49	7899	BGIBMGA003475-PA, BGIBMGA014150-PA, BGIBMGA014155-PA, BGIBMGA003469-PA, BGIBMGA004838-PA, BGIBMGA003539-PA	BGIBMGA001806-PA, BGIBMGA007689-PA, BGIBMGA011690-PA, BGIBMGA012196-PA, BGIBMGA004302-PA, BGIBMGA012436-PA, BGIBMGA001953-PA, BGIBMGA000412-PA, BGIBMGA008447-PA, BGIBMGA013072-PA, BGIBMGA005410-PA, BGIBMGA001437-PA, BGIBMGA003833-PA, BGIBMGA011437-PA, BGIBMGA007519-PA, BGIBMGA003020-PA, BGIBMGA007082-PA, BGIBMGA014443-PA, BGIBMGA011348-PA, BGIBMGA001500-PA, BGIBMGA000293-PA, BGIBMGA010538-PA, BGI…
GO:0016876	ligase activity, forming aminoacyl-tRNA and related compounds	F	1	0.00259223	3	38	52	8050	BGIBMGA003977-PA, BGIBMGA014150-PA, BGIBMGA007637-PA	BGIBMGA000991-PA, BGIBMGA004327-PA, BGIBMGA010964-PA, BGIBMGA009851-PA, BGIBMGA006424-PA, BGIBMGA012008-PA, BGIBMGA008930-PA, BGIBMGA001525-PA, BGIBMGA009612-PA, BGIBMGA005116-PA, BGIBMGA013072-PA, BGIBMGA006216-PA, BGIBMGA014337-PA, BGIBMGA005414-PA, BGIBMGA000131-PA, BGIBMGA009321-PA, BGIBMGA003259-PA, BGIBMGA014443-PA, BGIBMGA000851-PA, BGIBMGA010863-PA, BGIBMGA013133-PA, BGIBMGA001558-PA, BGI…
GO:0016875	ligase activity, forming carbon-oxygen bonds	F	1	0.00259223	3	38	52	8050	BGIBMGA003977-PA, BGIBMGA014150-PA, BGIBMGA007637-PA	BGIBMGA000991-PA, BGIBMGA004327-PA, BGIBMGA010964-PA, BGIBMGA009851-PA, BGIBMGA006424-PA, BGIBMGA012008-PA, BGIBMGA008930-PA, BGIBMGA001525-PA, BGIBMGA009612-PA, BGIBMGA005116-PA, BGIBMGA013072-PA, BGIBMGA006216-PA, BGIBMGA014337-PA, BGIBMGA005414-PA, BGIBMGA000131-PA, BGIBMGA009321-PA, BGIBMGA003259-PA, BGIBMGA014443-PA, BGIBMGA000851-PA, BGIBMGA010863-PA, BGIBMGA013133-PA, BGIBMGA001558-PA, BGI…
GO:0004812	aminoacyl-tRNA ligase activity	F	1	0.00259223	3	38	52	8050	BGIBMGA003977-PA, BGIBMGA014150-PA, BGIBMGA007637-PA	BGIBMGA000991-PA, BGIBMGA004327-PA, BGIBMGA010964-PA, BGIBMGA009851-PA, BGIBMGA006424-PA, BGIBMGA012008-PA, BGIBMGA008930-PA, BGIBMGA001525-PA, BGIBMGA009612-PA, BGIBMGA005116-PA, BGIBMGA013072-PA, BGIBMGA006216-PA, BGIBMGA014337-PA, BGIBMGA005414-PA, BGIBMGA000131-PA, BGIBMGA009321-PA, BGIBMGA003259-PA, BGIBMGA014443-PA, BGIBMGA000851-PA, BGIBMGA010863-PA, BGIBMGA013133-PA, BGIBMGA001558-PA, BGI…
GO:0016655	oxidoreductase activity, acting on NAD(P)H, quinone or similar compound as acceptor	F	1	0.00505888	2	14	53	8074	BGIBMGA014483-PA, BGIBMGA011323-PA	BGIBMGA008957-PA, BGIBMGA007881-PA, BGIBMGA014202-PA, BGIBMGA005439-PA, BGIBMGA005568-PA, BGIBMGA003447-PA, BGIBMGA005137-PA, BGIBMGA003238-PA, BGIBMGA010351-PA, BGIBMGA001515-PA, BGIBMGA006011-PA, BGIBMGA009987-PA, BGIBMGA006013-PA, BGIBMGA003563-PA
GO:0008137	NADH dehydrogenase (ubiquinone) activity	F	1	0.00505888	2	14	53	8074	BGIBMGA014483-PA, BGIBMGA011323-PA	BGIBMGA008957-PA, BGIBMGA007881-PA, BGIBMGA014202-PA, BGIBMGA005439-PA, BGIBMGA005568-PA, BGIBMGA003447-PA, BGIBMGA005137-PA, BGIBMGA003238-PA, BGIBMGA010351-PA, BGIBMGA001515-PA, BGIBMGA006011-PA, BGIBMGA009987-PA, BGIBMGA006013-PA, BGIBMGA003563-PA
GO:0050136	NADH dehydrogenase (quinone) activity	F	1	0.00505888	2	14	53	8074	BGIBMGA014483-PA, BGIBMGA011323-PA	BGIBMGA008957-PA, BGIBMGA007881-PA, BGIBMGA014202-PA, BGIBMGA005439-PA, BGIBMGA005568-PA, BGIBMGA003447-PA, BGIBMGA005137-PA, BGIBMGA003238-PA, BGIBMGA010351-PA, BGIBMGA001515-PA, BGIBMGA006011-PA, BGIBMGA009987-PA, BGIBMGA006013-PA, BGIBMGA003563-PA
GO:0003954	NADH dehydrogenase activity	F	1	0.00570867	2	15	53	8073	BGIBMGA014483-PA, BGIBMGA011323-PA	BGIBMGA008957-PA, BGIBMGA007881-PA, BGIBMGA014202-PA, BGIBMGA005439-PA, BGIBMGA005568-PA, BGIBMGA003447-PA, BGIBMGA005137-PA, BGIBMGA003238-PA, BGIBMGA010351-PA, BGIBMGA001515-PA, BGIBMGA006011-PA, BGIBMGA009987-PA, BGIBMGA006013-PA, BGIBMGA003563-PA, BGIBMGA012356-PA
GO:0004820	glycine-tRNA ligase activity	F	1	0.00675427	1	0	54	8088	BGIBMGA007637-PA
GO:0017061	S-methyl-5-thioadenosine phosphorylase activity	F	1	0.00675427	1	0	54	8088	BGIBMGA013895-PA
GO:0003983	UTP:glucose-1-phosphate uridylyltransferase activity	F	1	0.00675427	1	0	54	8088	BGIBMGA008725-PA
GO:0051748	UTP-monosaccharide-1-phosphate uridylyltransferase activity	F	1	0.00675427	1	0	54	8088	BGIBMGA008725-PA
GO:0006418	tRNA aminoacylation for protein translation	P	1	0.00224363	3	36	52	8052	BGIBMGA003977-PA, BGIBMGA014150-PA, BGIBMGA007637-PA	BGIBMGA000991-PA, BGIBMGA004327-PA, BGIBMGA010964-PA, BGIBMGA009851-PA, BGIBMGA006424-PA, BGIBMGA012008-PA, BGIBMGA008930-PA, BGIBMGA001525-PA, BGIBMGA009612-PA, BGIBMGA005116-PA, BGIBMGA006216-PA, BGIBMGA005414-PA, BGIBMGA000131-PA, BGIBMGA009321-PA, BGIBMGA003259-PA, BGIBMGA014443-PA, BGIBMGA000851-PA, BGIBMGA010863-PA, BGIBMGA013133-PA, BGIBMGA001558-PA, BGIBMGA009795-PA, BGIBMGA003440-PA, BGI…
GO:0043039	tRNA aminoacylation	P	1	0.00241402	3	37	52	8051	BGIBMGA003977-PA, BGIBMGA014150-PA, BGIBMGA007637-PA	BGIBMGA000991-PA, BGIBMGA004327-PA, BGIBMGA010964-PA, BGIBMGA009851-PA, BGIBMGA006424-PA, BGIBMGA012008-PA, BGIBMGA008930-PA, BGIBMGA001525-PA, BGIBMGA009612-PA, BGIBMGA005116-PA, BGIBMGA006216-PA, BGIBMGA014337-PA, BGIBMGA005414-PA, BGIBMGA000131-PA, BGIBMGA009321-PA, BGIBMGA003259-PA, BGIBMGA014443-PA, BGIBMGA000851-PA, BGIBMGA010863-PA, BGIBMGA013133-PA, BGIBMGA001558-PA, BGIBMGA009795-PA, BGI…
GO:0043038	amino acid activation	P	1	0.00241402	3	37	52	8051	BGIBMGA003977-PA, BGIBMGA014150-PA, BGIBMGA007637-PA	BGIBMGA000991-PA, BGIBMGA004327-PA, BGIBMGA010964-PA, BGIBMGA009851-PA, BGIBMGA006424-PA, BGIBMGA012008-PA, BGIBMGA008930-PA, BGIBMGA001525-PA, BGIBMGA009612-PA, BGIBMGA005116-PA, BGIBMGA006216-PA, BGIBMGA014337-PA, BGIBMGA005414-PA, BGIBMGA000131-PA, BGIBMGA009321-PA, BGIBMGA003259-PA, BGIBMGA014443-PA, BGIBMGA000851-PA, BGIBMGA010863-PA, BGIBMGA013133-PA, BGIBMGA001558-PA, BGIBMGA009795-PA, BGI…
GO:0034660	ncRNA metabolic process	P	1	0.00376329	4	91	51	7997	BGIBMGA003977-PA, BGIBMGA014150-PA, BGIBMGA007192-PA, BGIBMGA007637-PA	BGIBMGA010964-PA, BGIBMGA012012-PA, BGIBMGA005395-PA, BGIBMGA008930-PA, BGIBMGA011103-PA, BGIBMGA009465-PA, BGIBMGA014415-PA, BGIBMGA009612-PA, BGIBMGA005116-PA, BGIBMGA013351-PA, BGIBMGA010207-PA, BGIBMGA006233-PA, BGIBMGA006772-PA, BGIBMGA005414-PA, BGIBMGA001061-PA, BGIBMGA004091-PA, BGIBMGA003259-PA, BGIBMGA014443-PA, BGIBMGA000851-PA, BGIBMGA014046-PA, BGIBMGA013133-PA, BGIBMGA000349-PA, BGI…
GO:0006426	glycyl-tRNA aminoacylation	P	1	0.00675427	1	0	54	8088	BGIBMGA007637-PA
GO:2001056	positive regulation of cysteine-type endopeptidase activity	P	1	0.00675427	1	0	54	8088	BGIBMGA002371-PA
GO:0045862	positive regulation of proteolysis	P	1	0.00675427	1	0	54	8088	BGIBMGA002371-PA
GO:0043280	positive regulation of cysteine-type endopeptidase activity involved in apoptotic process	P	1	0.00675427	1	0	54	8088	BGIBMGA002371-PA
GO:0006011	UDP-glucose metabolic process	P	1	0.00675427	1	0	54	8088	BGIBMGA008725-PA
GO:0010952	positive regulation of peptidase activity	P	1	0.00675427	1	0	54	8088	BGIBMGA002371-PA
GO:0010950	positive regulation of endopeptidase activity	P	1	0.00675427	1	0	54	8088	BGIBMGA002371-PA
GO:0006919	activation of cysteine-type endopeptidase activity involved in apoptotic process	P	1	0.00675427	1	0	54	8088	BGIBMGA002371-PA
GO:0006412	translation	P	1	0.00727381	5	176	50	7912	BGIBMGA003977-PA, BGIBMGA003475-PA, BGIBMGA014150-PA, BGIBMGA004838-PA, BGIBMGA007637-PA	BGIBMGA001363-PA, BGIBMGA000066-PA, BGIBMGA014094-PA, BGIBMGA009612-PA, BGIBMGA001437-PA, BGIBMGA008301-PA, BGIBMGA002811-PA, BGIBMGA014443-PA, BGIBMGA000851-PA, BGIBMGA002975-PA, BGIBMGA000959-PA, BGIBMGA001537-PA, BGIBMGA001500-PA, BGIBMGA013567-PA, BGIBMGA003412-PA, BGIBMGA006615-PA, BGIBMGA005928-PA, BGIBMGA007363-PA, BGIBMGA007466-PA, BGIBMGA002164-PA, BGIBMGA001849-PA, BGIBMGA011620-PA, BGI…
GO:0043043	peptide biosynthetic process	P	1	0.00832017	5	182	50	7906	BGIBMGA003977-PA, BGIBMGA003475-PA, BGIBMGA014150-PA, BGIBMGA004838-PA, BGIBMGA007637-PA	BGIBMGA001363-PA, BGIBMGA000066-PA, BGIBMGA014094-PA, BGIBMGA009612-PA, BGIBMGA003538-PA, BGIBMGA001437-PA, BGIBMGA008301-PA, BGIBMGA002811-PA, BGIBMGA014443-PA, BGIBMGA000851-PA, BGIBMGA002975-PA, BGIBMGA000959-PA, BGIBMGA001537-PA, BGIBMGA001500-PA, BGIBMGA013567-PA, BGIBMGA003412-PA, BGIBMGA006615-PA, BGIBMGA005928-PA, BGIBMGA007363-PA, BGIBMGA007466-PA, BGIBMGA002164-PA, BGIBMGA001849-PA, BGI…
GO:0043604	amide biosynthetic process	P	1	0.00850424	5	183	50	7905	BGIBMGA003977-PA, BGIBMGA003475-PA, BGIBMGA014150-PA, BGIBMGA004838-PA, BGIBMGA007637-PA	BGIBMGA001363-PA, BGIBMGA000066-PA, BGIBMGA014094-PA, BGIBMGA009612-PA, BGIBMGA003538-PA, BGIBMGA001437-PA, BGIBMGA008301-PA, BGIBMGA002811-PA, BGIBMGA014443-PA, BGIBMGA000851-PA, BGIBMGA002975-PA, BGIBMGA000959-PA, BGIBMGA001537-PA, BGIBMGA001500-PA, BGIBMGA013567-PA, BGIBMGA003412-PA, BGIBMGA006615-PA, BGIBMGA005928-PA, BGIBMGA007363-PA, BGIBMGA007466-PA, BGIBMGA002164-PA, BGIBMGA001849-PA, BGI…
