# Supplementary material for: Identifying potential maternal genes of Bombyx mori using digital gene expression profiling
Source: PLoS One. 2018 Feb 20;13(2):e0192745. doi: 10.1371/journal.pone.0192745 (PMC5819784; doi:10.1371/journal.pone.0192745)
Supplement: S8 Table — (XLSX) [file pone.0192745.s008.xlsx]

## Sheet: Sheet1
Genes	Sequences
BGIBMGA005370q-s	CTATCACACATCCGCTCTAAGGGC
BGIBMGA005370q-a	TTTCGTCGTCATTGGTCAAGGCTA
BGIBMGA005594q-s	GACCCCCAACCAGCCTACT
BGIBMGA005594q-a	TGCCGACCAATAATGAACG
BGIBMGA004822q-s	ATAGTCAAAGGCAGAGATGTAATAGC
BGIBMGA004822q-a	CACGGGTCGGTGAAAGAATAAGTA
BGIBMGA013746q-s	GACTGCCACCCCCCCTAATCC
BGIBMGA013746q-a	TCGGCGTGCCTACATCCAAGA
